# Supplementary material for: Klf9 is a key feedforward regulator of the transcriptomic response to glucocorticoid receptor activity
Source: Sci Rep. 2020 Jul 10;10:11415. doi: 10.1038/s41598-020-68040-z (PMC7351738; doi:10.1038/s41598-020-68040-z)
Supplement: Supplementary file 2 — Supplementary table S1a [file 41598_2020_68040_MOESM2_ESM.xlsx]

## Sheet: Down in VBA-
GO Term	Description	P-value	FDR q-value	Enrichment	N	B	n	b	Genes
GO:0009152	purine ribonucleotide biosynthetic process	1.27e-06	0.00823	3.25	7214	74	719	24	[pdha1a - pyruvate dehydrogenase (lipoamide) alpha 1a, pgam2 - phosphoglycerate mutase 2 (muscle), elovl4b - elongation of very long chain fatty acids (fen1/elo2, sur4/elo3, yeast)-like 4b, adsl - adenylosuccinate lyase, LOC560410 - adenylate cyclase type 8-like, pfkma - phosphofructokinase, muscle a, nme2a - nme/nm23 nucleoside diphosphate kinase 2a, aldocb - aldolase c, fructose-bisphosphate, b…
GO:0034605	cellular response to heat	1.33e-06	0.00432	70.73	7214	12	34	4	[hsp90aa1.2 - heat shock protein 90, alpha (cytosolic), class a member 1, tandem duplicate 2, si:ch211-199o1.2 - si:ch211-199o1.2, hsp90aa1.1 - heat shock protein 90, alpha (cytosolic), class a member 1, tandem duplicate 1, hsp70l - heat shock cognate 70-kd protein, like]
GO:0006164	purine nucleotide biosynthetic process	1.63e-06	0.00353	3.21	7214	75	719	24	[pdha1a - pyruvate dehydrogenase (lipoamide) alpha 1a, pgam2 - phosphoglycerate mutase 2 (muscle), elovl4b - elongation of very long chain fatty acids (fen1/elo2, sur4/elo3, yeast)-like 4b, adsl - adenylosuccinate lyase, LOC560410 - adenylate cyclase type 8-like, pfkma - phosphofructokinase, muscle a, nme2a - nme/nm23 nucleoside diphosphate kinase 2a, aldocb - aldolase c, fructose-bisphosphate, b…
GO:0072522	purine-containing compound biosynthetic process	1.69e-06	0.00275	3.02	7214	79	787	26	[pdha1a - pyruvate dehydrogenase (lipoamide) alpha 1a, pgam1b - phosphoglycerate mutase 1b, elovl4b - elongation of very long chain fatty acids (fen1/elo2, sur4/elo3, yeast)-like 4b, adsl - adenylosuccinate lyase, pfkma - phosphofructokinase, muscle a, nme2a - nme/nm23 nucleoside diphosphate kinase 2a, bpgm - 2,3-bisphosphoglycerate mutase, pdha1b - pyruvate dehydrogenase (lipoamide) alpha 1b, en…
GO:0006091	generation of precursor metabolites and energy	2.09e-06	0.00272	2.77	7214	88	857	29	[pgam1b - phosphoglycerate mutase 1b, ndufa7 - nadh dehydrogenase (ubiquinone) 1 alpha subcomplex, 7, sdhb - succinate dehydrogenase complex, subunit b, iron sulfur (ip), pfkma - phosphofructokinase, muscle a, bpgm - 2,3-bisphosphoglycerate mutase, cyc1 - cytochrome c-1, eno2 - enolase 2, uqcrb - ubiquinol-cytochrome c reductase binding protein, pgk1 - phosphoglycerate kinase 1, cox4i1 - cytochro…
GO:0009408	response to heat	3.73e-06	0.00404	56.58	7214	15	34	4	[hsp90aa1.2 - heat shock protein 90, alpha (cytosolic), class a member 1, tandem duplicate 2, si:ch211-199o1.2 - si:ch211-199o1.2, hsp90aa1.1 - heat shock protein 90, alpha (cytosolic), class a member 1, tandem duplicate 1, hsp70l - heat shock cognate 70-kd protein, like]
GO:0009260	ribonucleotide biosynthetic process	4.47e-06	0.00415	2.99	7214	84	719	25	[pdha1a - pyruvate dehydrogenase (lipoamide) alpha 1a, adsl - adenylosuccinate lyase, elovl4b - elongation of very long chain fatty acids (fen1/elo2, sur4/elo3, yeast)-like 4b, pfkma - phosphofructokinase, muscle a, nme2a - nme/nm23 nucleoside diphosphate kinase 2a, bpgm - 2,3-bisphosphoglycerate mutase, pdha1b - pyruvate dehydrogenase (lipoamide) alpha 1b, eno2 - enolase 2, pgk1 - phosphoglycera…
GO:0046390	ribose phosphate biosynthetic process	5.68e-06	0.00461	2.95	7214	85	719	25	[pdha1a - pyruvate dehydrogenase (lipoamide) alpha 1a, adsl - adenylosuccinate lyase, elovl4b - elongation of very long chain fatty acids (fen1/elo2, sur4/elo3, yeast)-like 4b, pfkma - phosphofructokinase, muscle a, nme2a - nme/nm23 nucleoside diphosphate kinase 2a, bpgm - 2,3-bisphosphoglycerate mutase, eno2 - enolase 2, pdha1b - pyruvate dehydrogenase (lipoamide) alpha 1b, pgk1 - phosphoglycera…
GO:0009165	nucleotide biosynthetic process	7.16e-06	0.00517	2.79	7214	97	719	27	[pdha1a - pyruvate dehydrogenase (lipoamide) alpha 1a, elovl4b - elongation of very long chain fatty acids (fen1/elo2, sur4/elo3, yeast)-like 4b, adsl - adenylosuccinate lyase, rrm2b - ribonucleotide reductase m2 b, pfkma - phosphofructokinase, muscle a, nme2a - nme/nm23 nucleoside diphosphate kinase 2a, bpgm - 2,3-bisphosphoglycerate mutase, eno2 - enolase 2, pdha1b - pyruvate dehydrogenase (lip…
GO:1901293	nucleoside phosphate biosynthetic process	8.61e-06	0.00559	2.76	7214	98	719	27	[pdha1a - pyruvate dehydrogenase (lipoamide) alpha 1a, elovl4b - elongation of very long chain fatty acids (fen1/elo2, sur4/elo3, yeast)-like 4b, adsl - adenylosuccinate lyase, rrm2b - ribonucleotide reductase m2 b, pfkma - phosphofructokinase, muscle a, nme2a - nme/nm23 nucleoside diphosphate kinase 2a, bpgm - 2,3-bisphosphoglycerate mutase, eno2 - enolase 2, pdha1b - pyruvate dehydrogenase (lip…
GO:0044281	small molecule metabolic process	9.62e-06	0.00568	2.12	7214	361	424	45	[nt5c1ba - 5'-nucleotidase, cytosolic ib a, LOC100537991 - proline dehydrogenase 1, mitochondrial-like, si:dkey-102c8.6 - si:dkey-102c8.6, elovl4b - elongation of very long chain fatty acids (fen1/elo2, sur4/elo3, yeast)-like 4b, adsl - adenylosuccinate lyase, zgc:63568 - zgc:63568, pfkma - phosphofructokinase, muscle a, sdhb - succinate dehydrogenase complex, subunit b, iron sulfur (ip), nme2a -…
GO:0030388	fructose 1,6-bisphosphate metabolic process	9.81e-06	0.00531	40.99	7214	11	64	4	[pfkma - phosphofructokinase, muscle a, tigara - tp53-induced glycolysis and apoptosis regulator a, aldoaa - aldolase a, fructose-bisphosphate, a, pfkmb - phosphofructokinase, muscle b]
GO:0009266	response to temperature stimulus	1.05e-05	0.00524	11.92	7214	26	163	7	[hsp90aa1.2 - heat shock protein 90, alpha (cytosolic), class a member 1, tandem duplicate 2, ucp2 - uncoupling protein 2, ucp3 - uncoupling protein 3, si:ch211-199o1.2 - si:ch211-199o1.2, hsp90aa1.1 - heat shock protein 90, alpha (cytosolic), class a member 1, tandem duplicate 1, hsp70l - heat shock cognate 70-kd protein, like, dnaja1l - dnaj (hsp40) homolog, subfamily a, member 1, like]
GO:0048769	sarcomerogenesis	2.24e-05	0.0104	400.78	7214	4	9	2	[hsp90aa1.1 - heat shock protein 90, alpha (cytosolic), class a member 1, tandem duplicate 1, tcap - titin-cap (telethonin)]
GO:0009126	purine nucleoside monophosphate metabolic process	2.25e-05	0.00974	4.76	7214	55	358	13	[pgam2 - phosphoglycerate mutase 2 (muscle), adsl - adenylosuccinate lyase, pfkma - phosphofructokinase, muscle a, aldocb - aldolase c, fructose-bisphosphate, b, atp6v1b2 - atpase, h+ transporting, lysosomal v1 subunit b2, ampd1 - adenosine monophosphate deaminase 1 (isoform m), aldoaa - aldolase a, fructose-bisphosphate, a, eno2 - enolase 2, ATP6 - atp synthase 6, ATP8 - atp synthase 8, atp5g3a …
GO:0009167	purine ribonucleoside monophosphate metabolic process	2.25e-05	0.00913	4.76	7214	55	358	13	[pgam2 - phosphoglycerate mutase 2 (muscle), adsl - adenylosuccinate lyase, pfkma - phosphofructokinase, muscle a, aldocb - aldolase c, fructose-bisphosphate, b, atp6v1b2 - atpase, h+ transporting, lysosomal v1 subunit b2, ampd1 - adenosine monophosphate deaminase 1 (isoform m), aldoaa - aldolase a, fructose-bisphosphate, a, eno2 - enolase 2, ATP6 - atp synthase 6, ATP8 - atp synthase 8, atp5g3a …
GO:0006796	phosphate-containing compound metabolic process	2.85e-05	0.0109	2.99	7214	552	96	22	[ptp4a3 - protein tyrosine phosphatase type iva, member 3, clk4a - cdc-like kinase 4a, clk4b - cdc-like kinase 4b, adsl - adenylosuccinate lyase, pfkma - phosphofructokinase, muscle a, camk1ga - calcium/calmodulin-dependent protein kinase iga, pdk2 - pyruvate dehydrogenase kinase, isoenzyme 2, ampd1 - adenosine monophosphate deaminase 1 (isoform m), aldoaa - aldolase a, fructose-bisphosphate, a, …
GO:0009117	nucleotide metabolic process	2.91e-05	0.0105	2.97	7214	127	440	23	[nt5c1ba - 5'-nucleotidase, cytosolic ib a, pgam2 - phosphoglycerate mutase 2 (muscle), adsl - adenylosuccinate lyase, elovl4b - elongation of very long chain fatty acids (fen1/elo2, sur4/elo3, yeast)-like 4b, pfkma - phosphofructokinase, muscle a, aldocb - aldolase c, fructose-bisphosphate, b, nme2a - nme/nm23 nucleoside diphosphate kinase 2a, ampd1 - adenosine monophosphate deaminase 1 (isoform…
GO:0009161	ribonucleoside monophosphate metabolic process	2.92e-05	0.00999	4.34	7214	64	364	14	[pgam2 - phosphoglycerate mutase 2 (muscle), adsl - adenylosuccinate lyase, pfkma - phosphofructokinase, muscle a, aldocb - aldolase c, fructose-bisphosphate, b, ampd1 - adenosine monophosphate deaminase 1 (isoform m), atp6v1b2 - atpase, h+ transporting, lysosomal v1 subunit b2, aldoaa - aldolase a, fructose-bisphosphate, a, eno2 - enolase 2, ATP6 - atp synthase 6, ATP8 - atp synthase 8, atp5g3a …
GO:0006793	phosphorus metabolic process	2.99e-05	0.00973	2.98	7214	554	96	22	[ptp4a3 - protein tyrosine phosphatase type iva, member 3, clk4a - cdc-like kinase 4a, clk4b - cdc-like kinase 4b, adsl - adenylosuccinate lyase, pfkma - phosphofructokinase, muscle a, camk1ga - calcium/calmodulin-dependent protein kinase iga, pdk2 - pyruvate dehydrogenase kinase, isoenzyme 2, ampd1 - adenosine monophosphate deaminase 1 (isoform m), aldoaa - aldolase a, fructose-bisphosphate, a, …
GO:0019637	organophosphate metabolic process	3.04e-05	0.0094	2.46	7214	225	391	30	[nt5c1ba - 5'-nucleotidase, cytosolic ib a, adsl - adenylosuccinate lyase, elovl4b - elongation of very long chain fatty acids (fen1/elo2, sur4/elo3, yeast)-like 4b, pfkma - phosphofructokinase, muscle a, eno2 - enolase 2, nt5c1a - 5'-nucleotidase, cytosolic ia, gc3 - guanylyl cyclase 3, ATP6 - atp synthase 6, socs3a - suppressor of cytokine signaling 3a, adcy1b - adenylate cyclase 1b, atp5g3a - …
GO:0009150	purine ribonucleotide metabolic process	3.38e-05	0.00998	3.35	7214	93	440	19	[pgam2 - phosphoglycerate mutase 2 (muscle), elovl4b - elongation of very long chain fatty acids (fen1/elo2, sur4/elo3, yeast)-like 4b, adsl - adenylosuccinate lyase, pfkma - phosphofructokinase, muscle a, nme2a - nme/nm23 nucleoside diphosphate kinase 2a, aldocb - aldolase c, fructose-bisphosphate, b, ampd1 - adenosine monophosphate deaminase 1 (isoform m), atp6v1b2 - atpase, h+ transporting, ly…
GO:0006163	purine nucleotide metabolic process	4.49e-05	0.0127	3.28	7214	95	440	19	[pgam2 - phosphoglycerate mutase 2 (muscle), elovl4b - elongation of very long chain fatty acids (fen1/elo2, sur4/elo3, yeast)-like 4b, adsl - adenylosuccinate lyase, pfkma - phosphofructokinase, muscle a, nme2a - nme/nm23 nucleoside diphosphate kinase 2a, aldocb - aldolase c, fructose-bisphosphate, b, ampd1 - adenosine monophosphate deaminase 1 (isoform m), atp6v1b2 - atpase, h+ transporting, ly…
GO:0006753	nucleoside phosphate metabolic process	4.94e-05	0.0134	2.88	7214	131	440	23	[nt5c1ba - 5'-nucleotidase, cytosolic ib a, pgam2 - phosphoglycerate mutase 2 (muscle), adsl - adenylosuccinate lyase, elovl4b - elongation of very long chain fatty acids (fen1/elo2, sur4/elo3, yeast)-like 4b, pfkma - phosphofructokinase, muscle a, aldocb - aldolase c, fructose-bisphosphate, b, nme2a - nme/nm23 nucleoside diphosphate kinase 2a, ampd1 - adenosine monophosphate deaminase 1 (isoform…
GO:0009259	ribonucleotide metabolic process	4.99e-05	0.013	3.15	7214	104	440	20	[pgam2 - phosphoglycerate mutase 2 (muscle), adsl - adenylosuccinate lyase, elovl4b - elongation of very long chain fatty acids (fen1/elo2, sur4/elo3, yeast)-like 4b, pfkma - phosphofructokinase, muscle a, nme2a - nme/nm23 nucleoside diphosphate kinase 2a, aldocb - aldolase c, fructose-bisphosphate, b, ampd1 - adenosine monophosphate deaminase 1 (isoform m), atp6v1b2 - atpase, h+ transporting, ly…
GO:0055086	nucleobase-containing small molecule metabolic process	5.39e-05	0.0135	2.79	7214	141	440	24	[nt5c1ba - 5'-nucleotidase, cytosolic ib a, pgam2 - phosphoglycerate mutase 2 (muscle), adsl - adenylosuccinate lyase, elovl4b - elongation of very long chain fatty acids (fen1/elo2, sur4/elo3, yeast)-like 4b, pfkma - phosphofructokinase, muscle a, zgc:103586 - zgc:103586, aldocb - aldolase c, fructose-bisphosphate, b, nme2a - nme/nm23 nucleoside diphosphate kinase 2a, ampd1 - adenosine monophosp…
GO:0009123	nucleoside monophosphate metabolic process	5.43e-05	0.0131	4.14	7214	67	364	14	[pgam2 - phosphoglycerate mutase 2 (muscle), adsl - adenylosuccinate lyase, pfkma - phosphofructokinase, muscle a, aldocb - aldolase c, fructose-bisphosphate, b, ampd1 - adenosine monophosphate deaminase 1 (isoform m), atp6v1b2 - atpase, h+ transporting, lysosomal v1 subunit b2, aldoaa - aldolase a, fructose-bisphosphate, a, eno2 - enolase 2, ATP6 - atp synthase 6, ATP8 - atp synthase 8, atp5g3a …
GO:0009127	purine nucleoside monophosphate biosynthetic process	6.47e-05	0.015	4.65	7214	52	358	12	[pgam2 - phosphoglycerate mutase 2 (muscle), ATP6 - atp synthase 6, adsl - adenylosuccinate lyase, pfkma - phosphofructokinase, muscle a, atp5g3a - atp synthase, h+ transporting, mitochondrial fo complex, subunit c3 (subunit 9), genome duplicate a, ATP8 - atp synthase 8, aldocb - aldolase c, fructose-bisphosphate, b, atp5g1 - atp synthase, h+ transporting, mitochondrial fo complex, subunit c1 (su…
GO:0009168	purine ribonucleoside monophosphate biosynthetic process	6.47e-05	0.0145	4.65	7214	52	358	12	[pgam2 - phosphoglycerate mutase 2 (muscle), ATP6 - atp synthase 6, adsl - adenylosuccinate lyase, pfkma - phosphofructokinase, muscle a, atp5g3a - atp synthase, h+ transporting, mitochondrial fo complex, subunit c3 (subunit 9), genome duplicate a, ATP8 - atp synthase 8, aldocb - aldolase c, fructose-bisphosphate, b, atp5g1 - atp synthase, h+ transporting, mitochondrial fo complex, subunit c1 (su…
GO:0019693	ribose phosphate metabolic process	7.68e-05	0.0166	3.06	7214	107	440	20	[pgam2 - phosphoglycerate mutase 2 (muscle), adsl - adenylosuccinate lyase, elovl4b - elongation of very long chain fatty acids (fen1/elo2, sur4/elo3, yeast)-like 4b, pfkma - phosphofructokinase, muscle a, nme2a - nme/nm23 nucleoside diphosphate kinase 2a, aldocb - aldolase c, fructose-bisphosphate, b, ampd1 - adenosine monophosphate deaminase 1 (isoform m), atp6v1b2 - atpase, h+ transporting, ly…
GO:0046034	ATP metabolic process	8.38e-05	0.0176	4.93	7214	45	358	11	[pgam2 - phosphoglycerate mutase 2 (muscle), ATP6 - atp synthase 6, pfkma - phosphofructokinase, muscle a, aldocb - aldolase c, fructose-bisphosphate, b, atp5g3a - atp synthase, h+ transporting, mitochondrial fo complex, subunit c3 (subunit 9), genome duplicate a, ATP8 - atp synthase 8, atp5g1 - atp synthase, h+ transporting, mitochondrial fo complex, subunit c1 (subunit 9), atp6v1b2 - atpase, h+…
GO:0009628	response to abiotic stimulus	8.45e-05	0.0172	9.68	7214	141	37	7	[hsp90aa1.2 - heat shock protein 90, alpha (cytosolic), class a member 1, tandem duplicate 2, per1a - period homolog 1a (drosophila), opn1mw1 - opsin 1 (cone pigments), medium-wave-sensitive, 1, si:ch211-199o1.2 - si:ch211-199o1.2, hsp90aa1.1 - heat shock protein 90, alpha (cytosolic), class a member 1, tandem duplicate 1, tcap - titin-cap (telethonin), hsp70l - heat shock cognate 70-kd protein, …
GO:0072521	purine-containing compound metabolic process	8.5e-05	0.0167	2.45	7214	101	787	27	[pdha1a - pyruvate dehydrogenase (lipoamide) alpha 1a, pgam1b - phosphoglycerate mutase 1b, elovl4b - elongation of very long chain fatty acids (fen1/elo2, sur4/elo3, yeast)-like 4b, adsl - adenylosuccinate lyase, pfkma - phosphofructokinase, muscle a, nme2a - nme/nm23 nucleoside diphosphate kinase 2a, bpgm - 2,3-bisphosphoglycerate mutase, eno2 - enolase 2, pdha1b - pyruvate dehydrogenase (lipoa…
GO:0009156	ribonucleoside monophosphate biosynthetic process	8.78e-05	0.0168	4.22	7214	61	364	13	[pgam2 - phosphoglycerate mutase 2 (muscle), adsl - adenylosuccinate lyase, pfkma - phosphofructokinase, muscle a, aldocb - aldolase c, fructose-bisphosphate, b, ampd1 - adenosine monophosphate deaminase 1 (isoform m), aldoaa - aldolase a, fructose-bisphosphate, a, eno2 - enolase 2, ATP6 - atp synthase 6, ATP8 - atp synthase 8, atp5g3a - atp synthase, h+ transporting, mitochondrial fo complex, su…
GO:0003310	pancreatic A cell differentiation	9.47e-05	0.0176	27.12	7214	3	266	3	[pax6b - paired box gene 6b, insm1a - insulinoma-associated 1a, insm1b - insulinoma-associated 1b]
GO:0009124	nucleoside monophosphate biosynthetic process	0.000124	0.0225	4.09	7214	63	364	13	[pgam2 - phosphoglycerate mutase 2 (muscle), adsl - adenylosuccinate lyase, pfkma - phosphofructokinase, muscle a, aldocb - aldolase c, fructose-bisphosphate, b, ampd1 - adenosine monophosphate deaminase 1 (isoform m), aldoaa - aldolase a, fructose-bisphosphate, a, eno2 - enolase 2, ATP6 - atp synthase 6, ATP8 - atp synthase 8, atp5g3a - atp synthase, h+ transporting, mitochondrial fo complex, su…
GO:0017144	drug metabolic process	0.000138	0.0242	2.96	7214	122	399	20	[pgam2 - phosphoglycerate mutase 2 (muscle), zgc:63568 - zgc:63568, adsl - adenylosuccinate lyase, sdhb - succinate dehydrogenase complex, subunit b, iron sulfur (ip), pfkma - phosphofructokinase, muscle a, aldocb - aldolase c, fructose-bisphosphate, b, hsd11b2 - hydroxysteroid 11-beta dehydrogenase 2, ampd1 - adenosine monophosphate deaminase 1 (isoform m), atp6v1b2 - atpase, h+ transporting, ly…
GO:0050821	protein stabilization	0.000138	0.0237	225.44	7214	8	8	2	[hsp90aa1.2 - heat shock protein 90, alpha (cytosolic), class a member 1, tandem duplicate 2, hsp90aa1.1 - heat shock protein 90, alpha (cytosolic), class a member 1, tandem duplicate 1]
GO:1904407	positive regulation of nitric oxide metabolic process	0.000139	0.0231	7214	7214	1	1	1	[hsp90aa1.1 - heat shock protein 90, alpha (cytosolic), class a member 1, tandem duplicate 1]
GO:0045428	regulation of nitric oxide biosynthetic process	0.000139	0.0225	7214	7214	1	1	1	[hsp90aa1.1 - heat shock protein 90, alpha (cytosolic), class a member 1, tandem duplicate 1]
GO:0045429	positive regulation of nitric oxide biosynthetic process	0.000139	0.022	7214	7214	1	1	1	[hsp90aa1.1 - heat shock protein 90, alpha (cytosolic), class a member 1, tandem duplicate 1]
GO:2000379	positive regulation of reactive oxygen species metabolic process	0.000139	0.0214	7214	7214	1	1	1	[hsp90aa1.1 - heat shock protein 90, alpha (cytosolic), class a member 1, tandem duplicate 1]
GO:1903428	positive regulation of reactive oxygen species biosynthetic process	0.000139	0.021	7214	7214	1	1	1	[hsp90aa1.1 - heat shock protein 90, alpha (cytosolic), class a member 1, tandem duplicate 1]
GO:1903426	regulation of reactive oxygen species biosynthetic process	0.000139	0.0205	7214	7214	1	1	1	[hsp90aa1.1 - heat shock protein 90, alpha (cytosolic), class a member 1, tandem duplicate 1]
GO:0030239	myofibril assembly	0.000144	0.0208	55.49	7214	26	15	3	[unc45b - unc-45 homolog b (c. elegans), hsp90aa1.1 - heat shock protein 90, alpha (cytosolic), class a member 1, tandem duplicate 1, tcap - titin-cap (telethonin)]
GO:0033292	T-tubule organization	0.000165	0.0233	109.3	7214	2	66	2	[murcb - muscle-related coiled-coil protein b, tcap - titin-cap (telethonin)]
GO:0016310	phosphorylation	0.000169	0.0233	7.54	7214	335	20	7	[zgc:56085 - zgc:56085, clk4a - cdc-like kinase 4a, zgc:194737 - zgc:194737, pfkma - phosphofructokinase, muscle a, pdk2 - pyruvate dehydrogenase kinase, isoenzyme 2, aldoaa - aldolase a, fructose-bisphosphate, a, pfkfb4l - 6-phosphofructo-2-kinase/fructose-2,6-biphosphatase 4, like]
GO:0007519	skeletal muscle tissue development	0.000206	0.0279	3.69	7214	27	869	12	[cdkn1a - cyclin-dependent kinase inhibitor 1a, unc45b - unc-45 homolog b (c. elegans), myf6 - myogenic factor 6, atp1a2a - atpase, na+/k+ transporting, alpha 2a polypeptide, tardbpl - tar dna binding protein, like, ldb3a - lim-domain binding factor 3a, tardbp - tar dna binding protein, ankrd1b - ankyrin repeat domain 1b (cardiac muscle), bag3 - bcl2-associated athanogene 3, popdc2 - popeye domai…
GO:0009199	ribonucleoside triphosphate metabolic process	0.000214	0.0284	3.84	7214	58	421	13	[pgam2 - phosphoglycerate mutase 2 (muscle), pfkma - phosphofructokinase, muscle a, nme2a - nme/nm23 nucleoside diphosphate kinase 2a, aldocb - aldolase c, fructose-bisphosphate, b, atp6v1b2 - atpase, h+ transporting, lysosomal v1 subunit b2, aldoaa - aldolase a, fructose-bisphosphate, a, eno2 - enolase 2, ATP6 - atp synthase 6, ATP8 - atp synthase 8, atp5g3a - atp synthase, h+ transporting, mito…
GO:0010927	cellular component assembly involved in morphogenesis	0.000232	0.0302	48.09	7214	30	15	3	[unc45b - unc-45 homolog b (c. elegans), hsp90aa1.1 - heat shock protein 90, alpha (cytosolic), class a member 1, tandem duplicate 1, tcap - titin-cap (telethonin)]
GO:0006754	ATP biosynthetic process	0.000243	0.031	4.8	7214	42	358	10	[pgam2 - phosphoglycerate mutase 2 (muscle), ATP6 - atp synthase 6, pfkma - phosphofructokinase, muscle a, aldocb - aldolase c, fructose-bisphosphate, b, ATP8 - atp synthase 8, atp5g3a - atp synthase, h+ transporting, mitochondrial fo complex, subunit c3 (subunit 9), genome duplicate a, atp5g1 - atp synthase, h+ transporting, mitochondrial fo complex, subunit c1 (subunit 9), aldoaa - aldolase a, …
GO:0009205	purine ribonucleoside triphosphate metabolic process	0.000247	0.0309	4.03	7214	51	421	12	[pgam2 - phosphoglycerate mutase 2 (muscle), ATP6 - atp synthase 6, pfkma - phosphofructokinase, muscle a, atp5g3a - atp synthase, h+ transporting, mitochondrial fo complex, subunit c3 (subunit 9), genome duplicate a, ATP8 - atp synthase 8, aldocb - aldolase c, fructose-bisphosphate, b, nme2a - nme/nm23 nucleoside diphosphate kinase 2a, atp5g1 - atp synthase, h+ transporting, mitochondrial fo com…
GO:0009144	purine nucleoside triphosphate metabolic process	0.000247	0.0303	4.03	7214	51	421	12	[pgam2 - phosphoglycerate mutase 2 (muscle), ATP6 - atp synthase 6, pfkma - phosphofructokinase, muscle a, atp5g3a - atp synthase, h+ transporting, mitochondrial fo complex, subunit c3 (subunit 9), genome duplicate a, ATP8 - atp synthase 8, aldocb - aldolase c, fructose-bisphosphate, b, nme2a - nme/nm23 nucleoside diphosphate kinase 2a, atp5g1 - atp synthase, h+ transporting, mitochondrial fo com…
GO:0006457	protein folding	0.000261	0.0314	14.15	7214	75	34	5	[hsp90aa1.2 - heat shock protein 90, alpha (cytosolic), class a member 1, tandem duplicate 2, unc45b - unc-45 homolog b (c. elegans), si:ch211-199o1.2 - si:ch211-199o1.2, hsp90aa1.1 - heat shock protein 90, alpha (cytosolic), class a member 1, tandem duplicate 1, hsp70l - heat shock cognate 70-kd protein, like]
GO:0009206	purine ribonucleoside triphosphate biosynthetic process	0.000315	0.0372	2.97	7214	46	845	16	[pgam2 - phosphoglycerate mutase 2 (muscle), pgam1b - phosphoglycerate mutase 1b, pfkma - phosphofructokinase, muscle a, aldocb - aldolase c, fructose-bisphosphate, b, nme2a - nme/nm23 nucleoside diphosphate kinase 2a, bpgm - 2,3-bisphosphoglycerate mutase, aldoaa - aldolase a, fructose-bisphosphate, a, eno2 - enolase 2, cyc1 - cytochrome c-1, pgk1 - phosphoglycerate kinase 1, ATP6 - atp synthase…
GO:0009145	purine nucleoside triphosphate biosynthetic process	0.000315	0.0366	2.97	7214	46	845	16	[pgam2 - phosphoglycerate mutase 2 (muscle), pgam1b - phosphoglycerate mutase 1b, pfkma - phosphofructokinase, muscle a, aldocb - aldolase c, fructose-bisphosphate, b, nme2a - nme/nm23 nucleoside diphosphate kinase 2a, bpgm - 2,3-bisphosphoglycerate mutase, aldoaa - aldolase a, fructose-bisphosphate, a, cyc1 - cytochrome c-1, eno2 - enolase 2, pgk1 - phosphoglycerate kinase 1, ATP6 - atp synthase…
GO:0009201	ribonucleoside triphosphate biosynthetic process	0.000366	0.0417	3.88	7214	53	421	12	[pgam2 - phosphoglycerate mutase 2 (muscle), ATP6 - atp synthase 6, pfkma - phosphofructokinase, muscle a, ATP8 - atp synthase 8, atp5g3a - atp synthase, h+ transporting, mitochondrial fo complex, subunit c3 (subunit 9), genome duplicate a, aldocb - aldolase c, fructose-bisphosphate, b, nme2a - nme/nm23 nucleoside diphosphate kinase 2a, atp5g1 - atp synthase, h+ transporting, mitochondrial fo com…
GO:0003008	system process	0.000374	0.0419	2.2	7214	255	373	29	[tnnt2d - troponin t2d, cardiac, tcf7l2 - transcription factor 7-like 2 (t-cell specific, hmg-box), alpk2 - alpha-kinase 2, vsx1 - visual system homeobox 1 homolog, chx10-like, arr3a - arrestin 3a, retinal (x-arrestin), chrnd - cholinergic receptor, nicotinic, delta polypeptide, opn1mw1 - opsin 1 (cone pigments), medium-wave-sensitive, 1, slmapb - sarcolemma associated protein b, si:dkey-90a13.7 …
GO:0009141	nucleoside triphosphate metabolic process	0.000374	0.0412	3.65	7214	61	421	13	[pgam2 - phosphoglycerate mutase 2 (muscle), pfkma - phosphofructokinase, muscle a, nme2a - nme/nm23 nucleoside diphosphate kinase 2a, aldocb - aldolase c, fructose-bisphosphate, b, atp6v1b2 - atpase, h+ transporting, lysosomal v1 subunit b2, aldoaa - aldolase a, fructose-bisphosphate, a, eno2 - enolase 2, ATP6 - atp synthase 6, ATP8 - atp synthase 8, atp5g3a - atp synthase, h+ transporting, mito…
GO:0006986	response to unfolded protein	0.000392	0.0425	31.09	7214	8	87	3	[si:ch211-199o1.2 - si:ch211-199o1.2, hsp70l - heat shock cognate 70-kd protein, like, chac1 - chac, cation transport regulator-like 1]
GO:0010035	response to inorganic substance	0.000394	0.042	3.18	7214	38	836	14	[tcf7l2 - transcription factor 7-like 2 (t-cell specific, hmg-box), per1a - period homolog 1a (drosophila), COX1 - cytochrome c oxidase subunit i, zgc:63972 - zgc:63972, hsp90aa1.1 - heat shock protein 90, alpha (cytosolic), class a member 1, tandem duplicate 1, hsp70l - heat shock cognate 70-kd protein, like, syt1a - synaptotagmin ia, cox17 - cox17 cytochrome c oxidase assembly homolog (s. cerev…
GO:0090407	organophosphate biosynthetic process	0.000538	0.0564	2.04	7214	145	804	33	[pdha1a - pyruvate dehydrogenase (lipoamide) alpha 1a, pgam1b - phosphoglycerate mutase 1b, adsl - adenylosuccinate lyase, rrm2b - ribonucleotide reductase m2 b, elovl4b - elongation of very long chain fatty acids (fen1/elo2, sur4/elo3, yeast)-like 4b, pfkma - phosphofructokinase, muscle a, nme2a - nme/nm23 nucleoside diphosphate kinase 2a, bpgm - 2,3-bisphosphoglycerate mutase, pdha1b - pyruvate…
GO:0006003	fructose 2,6-bisphosphate metabolic process	0.00054	0.0557	22.43	7214	5	193	3	[pfkfb3 - 6-phosphofructo-2-kinase/fructose-2,6-biphosphatase 3, tigara - tp53-induced glycolysis and apoptosis regulator a, pfkfb4l - 6-phosphofructo-2-kinase/fructose-2,6-biphosphatase 4, like]
GO:0071941	nitrogen cycle metabolic process	0.000554	0.0563	1803.5	7214	1	4	1	[arg2 - arginase, type ii]
GO:0019547	arginine catabolic process to ornithine	0.000554	0.0554	1803.5	7214	1	4	1	[arg2 - arginase, type ii]
GO:0019627	urea metabolic process	0.000554	0.0546	1803.5	7214	1	4	1	[arg2 - arginase, type ii]
GO:0000050	urea cycle	0.000554	0.0538	1803.5	7214	1	4	1	[arg2 - arginase, type ii]
GO:0010038	response to metal ion	0.000645	0.0616	3.21	7214	35	836	13	[tcf7l2 - transcription factor 7-like 2 (t-cell specific, hmg-box), COX1 - cytochrome c oxidase subunit i, zgc:63972 - zgc:63972, hsp90aa1.1 - heat shock protein 90, alpha (cytosolic), class a member 1, tandem duplicate 1, hsp70l - heat shock cognate 70-kd protein, like, syt1a - synaptotagmin ia, cox17 - cox17 cytochrome c oxidase assembly homolog (s. cerevisiae), syt11a - synaptotagmin xia, gadd…
GO:0006090	pyruvate metabolic process	0.000679	0.0639	3.6	7214	28	787	11	[pdha1a - pyruvate dehydrogenase (lipoamide) alpha 1a, pgam2 - phosphoglycerate mutase 2 (muscle), pgam1b - phosphoglycerate mutase 1b, pfkma - phosphofructokinase, muscle a, aldocb - aldolase c, fructose-bisphosphate, b, bpgm - 2,3-bisphosphoglycerate mutase, aldoaa - aldolase a, fructose-bisphosphate, a, pdha1b - pyruvate dehydrogenase (lipoamide) alpha 1b, eno2 - enolase 2, pfkmb - phosphofruc…
GO:0014706	striated muscle tissue development	0.000684	0.0635	3.32	7214	30	869	12	[cdkn1a - cyclin-dependent kinase inhibitor 1a, unc45b - unc-45 homolog b (c. elegans), myf6 - myogenic factor 6, atp1a2a - atpase, na+/k+ transporting, alpha 2a polypeptide, tardbpl - tar dna binding protein, like, ldb3a - lim-domain binding factor 3a, tardbp - tar dna binding protein, ankrd1b - ankyrin repeat domain 1b (cardiac muscle), bag3 - bcl2-associated athanogene 3, popdc2 - popeye domai…
GO:0060537	muscle tissue development	0.000684	0.0626	3.32	7214	30	869	12	[cdkn1a - cyclin-dependent kinase inhibitor 1a, unc45b - unc-45 homolog b (c. elegans), myf6 - myogenic factor 6, atp1a2a - atpase, na+/k+ transporting, alpha 2a polypeptide, tardbpl - tar dna binding protein, like, ldb3a - lim-domain binding factor 3a, tardbp - tar dna binding protein, ankrd1b - ankyrin repeat domain 1b (cardiac muscle), bag3 - bcl2-associated athanogene 3, popdc2 - popeye domai…
GO:0071688	striated muscle myosin thick filament assembly	0.00069	0.0623	114.51	7214	14	9	2	[hsp90aa1.1 - heat shock protein 90, alpha (cytosolic), class a member 1, tandem duplicate 1, tcap - titin-cap (telethonin)]
GO:0030240	skeletal muscle thin filament assembly	0.00069	0.0615	114.51	7214	14	9	2	[hsp90aa1.1 - heat shock protein 90, alpha (cytosolic), class a member 1, tandem duplicate 1, tcap - titin-cap (telethonin)]
GO:0030241	skeletal muscle myosin thick filament assembly	0.00069	0.0606	114.51	7214	14	9	2	[hsp90aa1.1 - heat shock protein 90, alpha (cytosolic), class a member 1, tandem duplicate 1, tcap - titin-cap (telethonin)]
GO:0031034	myosin filament assembly	0.00069	0.0598	114.51	7214	14	9	2	[hsp90aa1.1 - heat shock protein 90, alpha (cytosolic), class a member 1, tandem duplicate 1, tcap - titin-cap (telethonin)]
GO:0031033	myosin filament organization	0.00069	0.059	114.51	7214	14	9	2	[hsp90aa1.1 - heat shock protein 90, alpha (cytosolic), class a member 1, tandem duplicate 1, tcap - titin-cap (telethonin)]
GO:0009142	nucleoside triphosphate biosynthetic process	0.000705	0.0595	3.67	7214	56	421	12	[pgam2 - phosphoglycerate mutase 2 (muscle), ATP6 - atp synthase 6, pfkma - phosphofructokinase, muscle a, ATP8 - atp synthase 8, atp5g3a - atp synthase, h+ transporting, mitochondrial fo complex, subunit c3 (subunit 9), genome duplicate a, aldocb - aldolase c, fructose-bisphosphate, b, nme2a - nme/nm23 nucleoside diphosphate kinase 2a, atp5g1 - atp synthase, h+ transporting, mitochondrial fo com…
GO:0031032	actomyosin structure organization	0.000721	0.0601	33.55	7214	43	15	3	[unc45b - unc-45 homolog b (c. elegans), hsp90aa1.1 - heat shock protein 90, alpha (cytosolic), class a member 1, tandem duplicate 1, tcap - titin-cap (telethonin)]
GO:0061077	chaperone-mediated protein folding	0.000742	0.061	30.31	7214	21	34	3	[unc45b - unc-45 homolog b (c. elegans), si:ch211-199o1.2 - si:ch211-199o1.2, hsp70l - heat shock cognate 70-kd protein, like]
GO:0035966	response to topologically incorrect protein	0.000759	0.0617	8.41	7214	11	390	5	[hsc70 - heat shock cognate 70, dnajc18 - dnaj (hsp40) homolog, subfamily c, member 18, si:ch211-199o1.2 - si:ch211-199o1.2, hsp70l - heat shock cognate 70-kd protein, like, chac1 - chac, cation transport regulator-like 1]
GO:0005975	carbohydrate metabolic process	0.000763	0.0612	4.09	7214	92	211	11	[pgam2 - phosphoglycerate mutase 2 (muscle), pygma - phosphorylase, glycogen (muscle) a, pfkma - phosphofructokinase, muscle a, aldocb - aldolase c, fructose-bisphosphate, b, pgp - phosphoglycolate phosphatase, pfkfb3 - 6-phosphofructo-2-kinase/fructose-2,6-biphosphatase 3, phkg1a - phosphorylase kinase, gamma 1a (muscle), aldoaa - aldolase a, fructose-bisphosphate, a, pfkmb - phosphofructokinase…
GO:1990845	adaptive thermogenesis	0.000778	0.0617	44.26	7214	2	163	2	[ucp2 - uncoupling protein 2, ucp3 - uncoupling protein 3]
GO:0031647	regulation of protein stability	0.000873	0.0684	106.09	7214	17	8	2	[hsp90aa1.2 - heat shock protein 90, alpha (cytosolic), class a member 1, tandem duplicate 2, hsp90aa1.1 - heat shock protein 90, alpha (cytosolic), class a member 1, tandem duplicate 1]
GO:0006735	NADH regeneration	0.000917	0.0709	66.8	7214	4	54	2	[pfkma - phosphofructokinase, muscle a, pfkmb - phosphofructokinase, muscle b]
GO:0006007	glucose catabolic process	0.000917	0.0701	66.8	7214	4	54	2	[pfkma - phosphofructokinase, muscle a, pfkmb - phosphofructokinase, muscle b]
GO:0061718	glucose catabolic process to pyruvate	0.000917	0.0693	66.8	7214	4	54	2	[pfkma - phosphofructokinase, muscle a, pfkmb - phosphofructokinase, muscle b]
GO:0061621	canonical glycolysis	0.000917	0.0685	66.8	7214	4	54	2	[pfkma - phosphofructokinase, muscle a, pfkmb - phosphofructokinase, muscle b]
GO:0061620	glycolytic process through glucose-6-phosphate	0.000917	0.0677	66.8	7214	4	54	2	[pfkma - phosphofructokinase, muscle a, pfkmb - phosphofructokinase, muscle b]
GO:0061615	glycolytic process through fructose-6-phosphate	0.000917	0.0669	66.8	7214	4	54	2	[pfkma - phosphofructokinase, muscle a, pfkmb - phosphofructokinase, muscle b]
GO:0006000	fructose metabolic process	0.00096	0.0693	16.75	7214	4	323	3	[fbp2 - fructose-1,6-bisphosphatase 2, pfkfb3 - 6-phosphofructo-2-kinase/fructose-2,6-biphosphatase 3, pfkfb4l - 6-phosphofructo-2-kinase/fructose-2,6-biphosphatase 4, like]
GO:0001964	startle response	0.00097	0.0693	7.3	7214	4	988	4	[glra4a - glycine receptor, alpha 4a, cyfip2 - cytoplasmic fmr1 interacting protein 2, atp1b2b - atpase, na+/k+ transporting, beta 2b polypeptide, eya4 - eyes absent homolog 4 (drosophila)]

## Sheet: Up in VBA-
GO Term	Description	P-value	FDR q-value	Enrichment	N	B	n	b	Genes
GO:0048870	cell motility	1.24e-07	0.000832	1.94	7014	262	964	70	[b4galt1 - udp-gal:betaglcnac beta 1,4- galactosyltransferase, polypeptide 1, atp6v0a1a - atpase, h+ transporting, lysosomal v0 subunit a isoform 1a, coro1ca - coronin, actin binding protein, 1ca, si:dkey-49n23.1 - si:dkey-49n23.1, stat3 - signal transduction and activation of transcription 3, kita - kit receptor a, myo6a - myosin via, aldh1l1 - aldehyde dehydrogenase 1 family, member l1, gna13b …
GO:0016477	cell migration	2.51e-07	0.000844	1.93	7014	256	964	68	[b4galt1 - udp-gal:betaglcnac beta 1,4- galactosyltransferase, polypeptide 1, atp6v0a1a - atpase, h+ transporting, lysosomal v0 subunit a isoform 1a, coro1ca - coronin, actin binding protein, 1ca, si:dkey-49n23.1 - si:dkey-49n23.1, stat3 - signal transduction and activation of transcription 3, kita - kit receptor a, myo6a - myosin via, gna13b - guanine nucleotide binding protein (g protein), alph…
GO:0009888	tissue development	3.44e-07	0.00077	2.56	7014	230	465	39	[gfpt1 - glutamine-fructose-6-phosphate transaminase 1, ctsd - cathepsin d, zgc:165571 - zgc:165571, rarga - retinoic acid receptor gamma a, sox9b - sry-box containing gene 9b, grhl3 - grainyhead-like 3, mybpc2b - myosin binding protein c, fast type b, vdrb - vitamin d receptor b, evpla - envoplakin a, trim71 - tripartite motif-containing 71, fn1 - fibronectin 1, f11r - f11 receptor, grhl1 - grai…
GO:0001667	ameboidal-type cell migration	5.07e-07	0.000852	2.47	7014	123	899	39	[b4galt1 - udp-gal:betaglcnac beta 1,4- galactosyltransferase, polypeptide 1, csrp1a - cysteine and glycine-rich protein 1a, cyt1 - type i cytokeratin, enveloping layer, coro1ca - coronin, actin binding protein, 1ca, atp6v0a1a - atpase, h+ transporting, lysosomal v0 subunit a isoform 1a, gpc4 - glypican 4, si:dkey-49n23.1 - si:dkey-49n23.1, stat3 - signal transduction and activation of transcript…
GO:0040011	locomotion	1.21e-06	0.00163	1.84	7014	281	964	71	[b4galt1 - udp-gal:betaglcnac beta 1,4- galactosyltransferase, polypeptide 1, atp6v0a1a - atpase, h+ transporting, lysosomal v0 subunit a isoform 1a, coro1ca - coronin, actin binding protein, 1ca, si:dkey-49n23.1 - si:dkey-49n23.1, stat3 - signal transduction and activation of transcription 3, kita - kit receptor a, myo6a - myosin via, aldh1l1 - aldehyde dehydrogenase 1 family, member l1, gna13b …
GO:0008544	epidermis development	6.7e-06	0.00751	22.2	7014	10	158	5	[evpla - envoplakin a, spint1b - serine peptidase inhibitor, kunitz type 1 b, grhl1 - grainyhead-like 1 (drosophila), grhl3 - grainyhead-like 3, st14a - suppression of tumorigenicity 14 (colon carcinoma) a]
GO:0071711	basement membrane organization	1.08e-05	0.0104	38.97	7014	9	80	4	[col4a5 - collagen, type iv, alpha 5 (alport syndrome), fras1 - fraser syndrome 1, col4a6 - collagen, type iv, alpha 6, lamb2l - laminin, beta 2-like]
GO:0032502	developmental process	2.22e-05	0.0186	1.27	7014	1546	973	273	[b4galt1 - udp-gal:betaglcnac beta 1,4- galactosyltransferase, polypeptide 1, gfpt1 - glutamine-fructose-6-phosphate transaminase 1, ch1073-291c23.1 - ch1073-291c23.1, fstl1b - follistatin-like 1b, cryba1l1 - crystallin, beta a1, like 1, zdhhc17 - zinc finger, dhhc-type containing 17, stat3 - signal transduction and activation of transcription 3, myo6a - myosin via, ptk7a - protein tyrosine kinas…
GO:0009653	anatomical structure morphogenesis	2.62e-05	0.0196	1.49	7014	570	984	119	[b4galt1 - udp-gal:betaglcnac beta 1,4- galactosyltransferase, polypeptide 1, ch1073-291c23.1 - ch1073-291c23.1, gfpt1 - glutamine-fructose-6-phosphate transaminase 1, yap1 - yes-associated protein 1, bmp3 - bone morphogenetic protein 3, zdhhc17 - zinc finger, dhhc-type containing 17, stat3 - signal transduction and activation of transcription 3, myh9b - myosin, heavy polypeptide 9b, non-muscle, …
GO:0022610	biological adhesion	2.72e-05	0.0183	2.23	7014	174	632	35	[pkp3 - plakophilin 3, frem1a - fras1 related extracellular matrix 1a, gpc4 - glypican 4, podxl - podocalyxin-like, cldn7b - claudin 7b, zgc:154176 - zgc:154176, itgb1b.2 - integrin, beta 1b.2, dspa - desmoplakin a, spon1b - spondin 1b, fn1 - fibronectin 1, anxa3b - annexin a3b, ptprfb - protein tyrosine phosphatase, receptor type, f, b, jupa - junction plakoglobin a, lamc1 - laminin, gamma 1, la…
GO:0007155	cell adhesion	2.72e-05	0.0166	2.23	7014	174	632	35	[pkp3 - plakophilin 3, frem1a - fras1 related extracellular matrix 1a, gpc4 - glypican 4, podxl - podocalyxin-like, cldn7b - claudin 7b, zgc:154176 - zgc:154176, itgb1b.2 - integrin, beta 1b.2, dspa - desmoplakin a, spon1b - spondin 1b, fn1 - fibronectin 1, anxa3b - annexin a3b, ptprfb - protein tyrosine phosphatase, receptor type, f, b, jupa - junction plakoglobin a, lamc1 - laminin, gamma 1, la…
GO:0060560	developmental growth involved in morphogenesis	3.14e-05	0.0176	20.68	7014	32	53	5	[col4a5 - collagen, type iv, alpha 5 (alport syndrome), col4a6 - collagen, type iv, alpha 6, itgav - integrin, alpha v, nos1 - nitric oxide synthase 1 (neuronal), cyfip1 - cytoplasmic fmr1 interacting protein 1]
GO:0043062	extracellular structure organization	3.19e-05	0.0165	2.56	7014	74	964	26	[col1a1b - collagen, type i, alpha 1b, col28a1a - collagen type xxviii alpha 1 a, gpc4 - glypican 4, fbln5 - fibulin 5, myh9a - myosin, heavy polypeptide 9a, non-muscle, col4a5 - collagen, type iv, alpha 5 (alport syndrome), col1a2 - collagen, type i, alpha 2, col4a6 - collagen, type iv, alpha 6, fbln2 - fibulin 2, col28a1 - collagen, type xxviii, alpha 1, efemp2a - egf-containing fibulin-like ex…
GO:0030198	extracellular matrix organization	3.58e-05	0.0172	2.65	7014	66	964	24	[atp1a1a.1 - atpase, na+/k+ transporting, alpha 1a polypeptide, tandem duplicate 1, mmp14b - matrix metalloproteinase 14b (membrane-inserted), fras1 - fraser syndrome 1, col1a1b - collagen, type i, alpha 1b, col28a1a - collagen type xxviii alpha 1 a, gpc4 - glypican 4, emid1 - emi domain containing 1, col5a1 - procollagen, type v, alpha 1, fbln5 - fibulin 5, mmp14a - matrix metalloproteinase 14a …
GO:0051346	negative regulation of hydrolase activity	3.95e-05	0.0177	3.68	7014	40	715	15	[serpinf2a - serine (or cysteine) peptidase inhibitor, clade f, member 2a, timp2a - tissue inhibitor of metalloproteinase 2a, serpinb1 - serpin peptidase inhibitor, clade b (ovalbumin), member 1, serpind1 - serine (or cysteine) proteinase inhibitor, clade d (heparin cofactor), member 1, serpinc1 - serine (or cysteine) proteinase inhibitor, clade c (antithrombin), member 1, serpine2 - serine (or c…
GO:1902284	neuron projection extension involved in neuron projection guidance	5.6e-05	0.0235	132.34	7014	2	53	2	[col4a5 - collagen, type iv, alpha 5 (alport syndrome), col4a6 - collagen, type iv, alpha 6]
GO:0048846	axon extension involved in axon guidance	5.6e-05	0.0222	132.34	7014	2	53	2	[col4a5 - collagen, type iv, alpha 5 (alport syndrome), col4a6 - collagen, type iv, alpha 6]
GO:0048856	anatomical structure development	5.62e-05	0.021	1.32	7014	1145	973	209	[gfpt1 - glutamine-fructose-6-phosphate transaminase 1, fstl1b - follistatin-like 1b, cryba1l1 - crystallin, beta a1, like 1, stat3 - signal transduction and activation of transcription 3, ptk7a - protein tyrosine kinase 7a, tlx2 - t-cell leukemia, homeobox 2, furina - furin (paired basic amino acid cleaving enzyme) a, erbb3a - v-erb-b2 erythroblastic leukemia viral oncogene homolog 3a, skia - nu…
GO:0006928	movement of cell or subcellular component	9.07e-05	0.0321	1.6	7014	360	964	79	[b4galt1 - udp-gal:betaglcnac beta 1,4- galactosyltransferase, polypeptide 1, atp6v0a1a - atpase, h+ transporting, lysosomal v0 subunit a isoform 1a, coro1ca - coronin, actin binding protein, 1ca, si:dkey-49n23.1 - si:dkey-49n23.1, stat3 - signal transduction and activation of transcription 3, kita - kit receptor a, myo6a - myosin via, gna13b - guanine nucleotide binding protein (g protein), alph…
GO:0010466	negative regulation of peptidase activity	9.12e-05	0.0307	3.18	7014	38	929	16	[serpinf2a - serine (or cysteine) peptidase inhibitor, clade f, member 2a, timp2a - tissue inhibitor of metalloproteinase 2a, serpinb1 - serpin peptidase inhibitor, clade b (ovalbumin), member 1, serpind1 - serine (or cysteine) proteinase inhibitor, clade d (heparin cofactor), member 1, serpine2 - serine (or cysteine) proteinase inhibitor, clade e (nexin, plasminogen activator inhibitor type 1), …
GO:0045861	negative regulation of proteolysis	9.12e-05	0.0292	3.18	7014	38	929	16	[serpinf2a - serine (or cysteine) peptidase inhibitor, clade f, member 2a, timp2a - tissue inhibitor of metalloproteinase 2a, serpinb1 - serpin peptidase inhibitor, clade b (ovalbumin), member 1, serpind1 - serine (or cysteine) proteinase inhibitor, clade d (heparin cofactor), member 1, serpinc1 - serine (or cysteine) proteinase inhibitor, clade c (antithrombin), member 1, serpine2 - serine (or c…
GO:0006575	cellular modified amino acid metabolic process	0.000107	0.0328	2.98	7014	51	830	18	[ckba - creatine kinase, brain a, gstm3 - glutathione s-transferase m3 (brain), zgc:162356 - zgc:162356, zgc:112484 - zgc:112484, mthfd1l - methylenetetrahydrofolate dehydrogenase (nadp+ dependent) 1-like, mthfd1b - methylenetetrahydrofolate dehydrogenase (nadp+ dependent) 1b, bhmt - betaine-homocysteine methyltransferase, ahcy - s-adenosylhomocysteine hydrolase, si:dkey-9l5.2 - si:dkey-9l5.2, gs…
GO:0030318	melanocyte differentiation	0.000154	0.0451	5.13	7014	21	586	9	[gfpt1 - glutamine-fructose-6-phosphate transaminase 1, tyr - tyrosinase, sox9b - sry-box containing gene 9b, oca2 - oculocutaneous albinism ii, kitlga - kit ligand a, slc45a2 - solute carrier family 45, member 2, slc24a5 - solute carrier family 24, member 5, sox10 - sry-box containing gene 10, pmela - premelanosome protein a]
GO:0048588	developmental cell growth	0.000168	0.0472	23.02	7014	23	53	4	[col4a5 - collagen, type iv, alpha 5 (alport syndrome), col4a6 - collagen, type iv, alpha 6, nos1 - nitric oxide synthase 1 (neuronal), cyfip1 - cytoplasmic fmr1 interacting protein 1]
GO:0006189	'de novo' IMP biosynthetic process	0.000169	0.0454	30.06	7014	4	175	3	[ppat - phosphoribosyl pyrophosphate amidotransferase, atic - 5-aminoimidazole-4-carboxamide ribonucleotide formyltransferase/imp cyclohydrolase, paics - phosphoribosylaminoimidazole carboxylase, phosphoribosylaminoimidazole succinocarboxamide synthetase]
GO:0051216	cartilage development	0.000202	0.0523	2.65	7014	55	964	20	[yap1 - yes-associated protein 1, mmp14b - matrix metalloproteinase 14b (membrane-inserted), sox9b - sry-box containing gene 9b, dcn - decorin, gpc4 - glypican 4, and2 - actinodin2, and1 - actinodin1, ext2 - exostoses (multiple) 2, mmp14a - matrix metalloproteinase 14a (membrane-inserted), runx3 - runt-related transcription factor 3, gcm2 - glial cells missing homolog 2 (drosophila), ctsk - cathe…
GO:0048598	embryonic morphogenesis	0.000252	0.0627	1.65	7014	263	984	61	[wls - wntless homolog (drosophila), b4galt1 - udp-gal:betaglcnac beta 1,4- galactosyltransferase, polypeptide 1, gfpt1 - glutamine-fructose-6-phosphate transaminase 1, bmp3 - bone morphogenetic protein 3, myh9b - myosin, heavy polypeptide 9b, non-muscle, ece1 - endothelin converting enzyme 1, pfn1 - profilin 1, dlx3b - distal-less homeobox gene 3b, gna13b - guanine nucleotide binding protein (g …
GO:0050817	coagulation	0.000266	0.0638	3.33	7014	28	979	13	[serpind1 - serine (or cysteine) proteinase inhibitor, clade d (heparin cofactor), member 1, fgg - fibrinogen, gamma polypeptide, habp2 - hyaluronan binding protein 2, f2 - coagulation factor ii (thrombin), proc - protein c (inactivator of coagulation factors va and viiia), fgb - fibrinogen, b beta polypeptide, f7i - coagulation factor viii, fga - fibrinogen alpha chain, f2rl1.1 - coagulation fac…
GO:0007596	blood coagulation	0.000266	0.0616	3.33	7014	28	979	13	[serpind1 - serine (or cysteine) proteinase inhibitor, clade d (heparin cofactor), member 1, fgg - fibrinogen, gamma polypeptide, habp2 - hyaluronan binding protein 2, f2 - coagulation factor ii (thrombin), proc - protein c (inactivator of coagulation factors va and viiia), fgb - fibrinogen, b beta polypeptide, f7i - coagulation factor viii, fga - fibrinogen alpha chain, f2rl1.1 - coagulation fac…
GO:0050878	regulation of body fluid levels	0.000289	0.0647	3.25	7014	36	839	14	[serpind1 - serine (or cysteine) proteinase inhibitor, clade d (heparin cofactor), member 1, serpinc1 - serine (or cysteine) proteinase inhibitor, clade c (antithrombin), member 1, fgg - fibrinogen, gamma polypeptide, habp2 - hyaluronan binding protein 2, f2 - coagulation factor ii (thrombin), fgb - fibrinogen, b beta polypeptide, proc - protein c (inactivator of coagulation factors va and viiia)…
GO:0031589	cell-substrate adhesion	0.000312	0.0676	12.37	7014	27	105	5	[itgb3a - integrin beta 3a, frem1a - fras1 related extracellular matrix 1a, itgb1b.1 - integrin, beta 1b.1, epdl1 - ependymin-like 1, lamb2l - laminin, beta 2-like]
GO:0050919	negative chemotaxis	0.000317	0.0666	3.73	7014	23	899	11	[sema4ab - sema domain, immunoglobulin domain (ig), transmembrane domain (tm) and short cytoplasmic domain, (semaphorin) 4ab, sema3e - sema domain, immunoglobulin domain (ig), short basic domain, secreted, (semaphorin) 3e, sema3fb - semaphorin 3fb, sema3ga - semaphorin 3ga, sema6e - sema domain, transmembrane domain (tm), and cytoplasmic domain, (semaphorin) 6e, sema3d - semaphorin 3d, si:ch211-1…
GO:0048729	tissue morphogenesis	0.000343	0.0699	1.7	7014	228	980	54	[wls - wntless homolog (drosophila), ch1073-291c23.1 - ch1073-291c23.1, ptk7a - protein tyrosine kinase 7a, pfn1 - profilin 1, gna13b - guanine nucleotide binding protein (g protein), alpha 13b, vdrb - vitamin d receptor b, mybpc2b - myosin binding protein c, fast type b, dlx3b - distal-less homeobox gene 3b, fn1 - fibronectin 1, furina - furin (paired basic amino acid cleaving enzyme) a, fzd7b -…
GO:0044281	small molecule metabolic process	0.000353	0.0698	1.56	7014	450	758	76	[ptgs2a - prostaglandin-endoperoxide synthase 2a, xdh - xanthine dehydrogenase, gfpt1 - glutamine-fructose-6-phosphate transaminase 1, cyp2v1 - cytochrome p450, family 2, subfamily v, polypeptide 1, elovl6l - elovl family member 6, elongation of long chain fatty acids like, si:ch211-168m18.1 - si:ch211-168m18.1, tat - tyrosine aminotransferase, uox - urate oxidase, nt5c1bb - 5'-nucleotidase, cyto…
GO:0016049	cell growth	0.000354	0.0679	19.61	7014	27	53	4	[col4a5 - collagen, type iv, alpha 5 (alport syndrome), col4a6 - collagen, type iv, alpha 6, nos1 - nitric oxide synthase 1 (neuronal), cyfip1 - cytoplasmic fmr1 interacting protein 1]
GO:0000902	cell morphogenesis	0.000394	0.0736	3.01	7014	58	642	16	[col6a2 - collagen, type vi, alpha 2, ch1073-291c23.1 - ch1073-291c23.1, lamc3 - laminin, gamma 3, gpc4 - glypican 4, crfb17 - cytokine receptor family member b17, LOC568379 - von willebrand factor a domain-containing protein 1-like, col6a1 - collagen, type vi, alpha 1, gna13b - guanine nucleotide binding protein (g protein), alpha 13b, tagln2 - transgelin 2, fn1 - fibronectin 1, cxcl12a - chemok…
GO:0010951	negative regulation of endopeptidase activity	0.000397	0.0721	3.11	7014	34	929	14	[serpinf2a - serine (or cysteine) peptidase inhibitor, clade f, member 2a, timp2a - tissue inhibitor of metalloproteinase 2a, serpinb1 - serpin peptidase inhibitor, clade b (ovalbumin), member 1, serpind1 - serine (or cysteine) proteinase inhibitor, clade d (heparin cofactor), member 1, serpinc1 - serine (or cysteine) proteinase inhibitor, clade c (antithrombin), member 1, serpine2 - serine (or c…
GO:0050931	pigment cell differentiation	0.000399	0.0706	4.27	7014	28	586	10	[gfpt1 - glutamine-fructose-6-phosphate transaminase 1, tyr - tyrosinase, oca2 - oculocutaneous albinism ii, sox9b - sry-box containing gene 9b, kitlga - kit ligand a, slc45a2 - solute carrier family 45, member 2, slc24a5 - solute carrier family 24, member 5, sox10 - sry-box containing gene 10, pmela - premelanosome protein a, ednrb1a - endothelin receptor b1a]
GO:0021517	ventral spinal cord development	0.000428	0.0737	2338	7014	1	3	1	[nos1 - nitric oxide synthase 1 (neuronal)]
GO:0007599	hemostasis	0.000435	0.0731	3.21	7014	29	979	13	[serpind1 - serine (or cysteine) proteinase inhibitor, clade d (heparin cofactor), member 1, fgg - fibrinogen, gamma polypeptide, habp2 - hyaluronan binding protein 2, f2 - coagulation factor ii (thrombin), proc - protein c (inactivator of coagulation factors va and viiia), fgb - fibrinogen, b beta polypeptide, f7i - coagulation factor viii, fga - fibrinogen alpha chain, f2rl1.1 - coagulation fac…
GO:1901606	alpha-amino acid catabolic process	0.000438	0.0719	3.43	7014	41	649	13	[LOC795494 - uncharacterized loc795494, aldh8a1 - aldehyde dehydrogenase 8 family, member a1, kmo - kynurenine 3-monooxygenase, ahcy - s-adenosylhomocysteine hydrolase, hal - histidine ammonia-lyase, amdhd1 - amidohydrolase domain containing 1, tdo2a - tryptophan 2,3-dioxygenase a, pipox - pipecolic acid oxidase, hgd - homogentisate 1,2-dioxygenase, zgc:92040 - zgc:92040, uroc1 - urocanate hydrat…
GO:0033333	fin development	0.000455	0.0728	3.9	7014	34	582	11	[met - met proto-oncogene (hepatocyte growth factor receptor), itga3b - integrin, alpha 3b, frem1a - fras1 related extracellular matrix 1a, fras1 - fraser syndrome 1, frem2a - fras1 related extracellular matrix protein 2a, and2 - actinodin2, col1a1a - collagen, type i, alpha 1a, dlx5a - distal-less homeobox gene 5a, ahr2 - aryl hydrocarbon receptor 2, and1 - actinodin1, lama5 - laminin, alpha 5]
GO:0006144	purine nucleobase metabolic process	0.000458	0.0715	7.58	7014	16	347	6	[xdh - xanthine dehydrogenase, ppat - phosphoribosyl pyrophosphate amidotransferase, uox - urate oxidase, mthfd1b - methylenetetrahydrofolate dehydrogenase (nadp+ dependent) 1b, ada - adenosine deaminase, ttr - transthyretin (prealbumin, amyloidosis type i)]
GO:0055067	monovalent inorganic cation homeostasis	0.000467	0.0713	3.06	7014	34	944	14	[atp1a1a.3 - atpase, na+/k+ transporting, alpha 1a polypeptide, tandem duplicate 3, atp1a1a.1 - atpase, na+/k+ transporting, alpha 1a polypeptide, tandem duplicate 1, ca2 - carbonic anhydrase ii, atp6v0a1a - atpase, h+ transporting, lysosomal v0 subunit a isoform 1a, atp6v0a2b - atpase, h+ transporting, lysosomal v0 subunit a2b, slc4a1b - solute carrier family 4, anion exchanger, member 1b, ca15a…
GO:0042074	cell migration involved in gastrulation	0.000562	0.084	2.71	7014	46	957	17	[b4galt1 - udp-gal:betaglcnac beta 1,4- galactosyltransferase, polypeptide 1, cyt1 - type i cytokeratin, enveloping layer, csrp1a - cysteine and glycine-rich protein 1a, fzd7a - frizzled homolog 7a, mmp14b - matrix metalloproteinase 14b (membrane-inserted), wnt11r - wingless-type mmtv integration site family, member 11, related, itgav - integrin, alpha v, gpc4 - glypican 4, esrra - estrogen-relat…
GO:0006885	regulation of pH	0.000616	0.09	3.72	7014	20	944	10	[slc4a2a - solute carrier family 4, anion exchanger, member 2a, slc9a2 - solute carrier family 9 (sodium/hydrogen exchanger), member 2, atp6v0a1a - atpase, h+ transporting, lysosomal v0 subunit a isoform 1a, atp6v0a2b - atpase, h+ transporting, lysosomal v0 subunit a2b, ca2 - carbonic anhydrase ii, slc4a1b - solute carrier family 4, anion exchanger, member 1b, cxcl12a - chemokine (c-x-c motif) li…
GO:0002934	desmosome organization	0.000633	0.0906	14.46	7014	3	485	3	[jupa - junction plakoglobin a, grhl1 - grainyhead-like 1 (drosophila), dsc2l - desmocollin 2 like]
GO:0008284	positive regulation of cell proliferation	0.000674	0.0943	2.79	7014	45	895	16	[tcf7l1a - transcription factor 7-like 1a (t-cell specific, hmg-box), kitlga - kit ligand a, kitlgb - kit ligand b, stat3 - signal transduction and activation of transcription 3, kita - kit receptor a, zgc:113255 - zgc:113255, anxa1a - annexin a1a, LOC100001168 - junctional protein associated with coronary artery disease-like, hbegfa - heparin-binding egf-like growth factor a, erbb2 - v-erb-b2 er…
GO:0009072	aromatic amino acid family metabolic process	0.000713	0.0978	4.66	7014	18	669	8	[hgd - homogentisate 1,2-dioxygenase, tyr - tyrosinase, tat - tyrosine aminotransferase, kmo - kynurenine 3-monooxygenase, uroc1 - urocanate hydratase 1, hal - histidine ammonia-lyase, tdo2a - tryptophan 2,3-dioxygenase a, amdhd1 - amidohydrolase domain containing 1]
GO:0001501	skeletal system development	0.000794	0.107	3.05	7014	31	964	13	[hapln1a - hyaluronan and proteoglycan link protein 1a, hapln3 - hyaluronan and proteoglycan link protein 3, mmp14b - matrix metalloproteinase 14b (membrane-inserted), col1a1b - collagen, type i, alpha 1b, stat3 - signal transduction and activation of transcription 3, ext2 - exostoses (multiple) 2, mmp14a - matrix metalloproteinase 14a (membrane-inserted), ptk7a - protein tyrosine kinase 7a, col1…
GO:0040007	growth	0.000796	0.105	8.36	7014	95	53	6	[col4a5 - collagen, type iv, alpha 5 (alport syndrome), col4a6 - collagen, type iv, alpha 6, itgav - integrin, alpha v, nos1 - nitric oxide synthase 1 (neuronal), cyfip1 - cytoplasmic fmr1 interacting protein 1, notch2 - notch homolog 2]
GO:0048589	developmental growth	0.000796	0.103	8.36	7014	95	53	6	[col4a5 - collagen, type iv, alpha 5 (alport syndrome), col4a6 - collagen, type iv, alpha 6, itgav - integrin, alpha v, nos1 - nitric oxide synthase 1 (neuronal), cyfip1 - cytoplasmic fmr1 interacting protein 1, notch2 - notch homolog 2]
GO:0033334	fin morphogenesis	0.000823	0.104	3.68	7014	36	582	11	[sp8b - sp8 transcription factor b, itga3b - integrin, alpha 3b, frem1a - fras1 related extracellular matrix 1a, fras1 - fraser syndrome 1, furina - furin (paired basic amino acid cleaving enzyme) a, sox9b - sry-box containing gene 9b, frem2a - fras1 related extracellular matrix protein 2a, fgf10a - fibroblast growth factor 10a, col1a1a - collagen, type i, alpha 1a, dlx5a - distal-less homeobox g…
GO:0048736	appendage development	0.000823	0.102	3.68	7014	36	582	11	[met - met proto-oncogene (hepatocyte growth factor receptor), itga3b - integrin, alpha 3b, frem1a - fras1 related extracellular matrix 1a, fras1 - fraser syndrome 1, frem2a - fras1 related extracellular matrix protein 2a, and2 - actinodin2, col1a1a - collagen, type i, alpha 1a, dlx5a - distal-less homeobox gene 5a, ahr2 - aryl hydrocarbon receptor 2, and1 - actinodin1, lama5 - laminin, alpha 5]
GO:0045926	negative regulation of growth	0.000845	0.103	3.07	7014	33	899	13	[osgn1 - oxidative stress induced growth inhibitor 1, sema3ga - semaphorin 3ga, igfbp2a - insulin-like growth factor binding protein 2a, si:dkey-49n23.1 - si:dkey-49n23.1, sema4e - semaphorin 4e, sema4ab - sema domain, immunoglobulin domain (ig), transmembrane domain (tm) and short cytoplasmic domain, (semaphorin) 4ab, sema3e - sema domain, immunoglobulin domain (ig), short basic domain, secreted…
GO:0000904	cell morphogenesis involved in differentiation	0.00088	0.106	3.62	7014	34	627	11	[col6a1 - collagen, type vi, alpha 1, col6a2 - collagen, type vi, alpha 2, ch1073-291c23.1 - ch1073-291c23.1, lamc3 - laminin, gamma 3, fn1 - fibronectin 1, vwa2 - von willebrand factor a domain containing 2, crfb17 - cytokine receptor family member b17, LOC568379 - von willebrand factor a domain-containing protein 1-like, lamc1 - laminin, gamma 1, lamb2l - laminin, beta 2-like, lamb4 - laminin, …
GO:0009063	cellular amino acid catabolic process	0.000923	0.109	3.19	7014	44	649	13	[LOC795494 - uncharacterized loc795494, aldh8a1 - aldehyde dehydrogenase 8 family, member a1, kmo - kynurenine 3-monooxygenase, ahcy - s-adenosylhomocysteine hydrolase, hal - histidine ammonia-lyase, tdo2a - tryptophan 2,3-dioxygenase a, amdhd1 - amidohydrolase domain containing 1, pipox - pipecolic acid oxidase, hgd - homogentisate 1,2-dioxygenase, zgc:92040 - zgc:92040, nos1 - nitric oxide synt…
GO:0030168	platelet activation	0.000995	0.115	8.55	7014	5	656	4	[fgb - fibrinogen, b beta polypeptide, bambia - bmp and activin membrane-bound inhibitor (xenopus laevis) homolog a, fga - fibrinogen alpha chain, fgg - fibrinogen, gamma polypeptide]
