# Supplementary material for: Klf9 is a key feedforward regulator of the transcriptomic response to glucocorticoid receptor activity
Source: Sci Rep. 2020 Jul 10;10:11415. doi: 10.1038/s41598-020-68040-z (PMC7351738; doi:10.1038/s41598-020-68040-z)
Supplement: Supplementary file 4 — Supplementary table S2a [file 41598_2020_68040_MOESM4_ESM.xlsx]

## Sheet: Upregulated processes
GO Term	Description	P-value	FDR q-value	Enrichment	N	B	n	b	Genes
GO:0045664	regulation of neuron differentiation	3.46e-16	2.28e-12	3.69	7042	108	883	50	[alk - anaplastic lymphoma kinase (ki-1), si:dkey-49n23.1 - si:dkey-49n23.1, plxna4 - plexin a4, appb - amyloid beta (a4) precursor protein b, nedd4l - neural precursor cell expressed, developmentally down-regulated 4-like, LOC559008 - semaphorin 7a, sema3aa - semaphorin 3aa, clstn1 - calsyntenin 1, hecw2a - hect, c2 and ww domain containing e3 ubiquitin protein ligase 2a, sema3d - semaphorin 3d,…
GO:0051960	regulation of nervous system development	4.23e-14	1.39e-10	3.58	7042	148	625	47	[alk - anaplastic lymphoma kinase (ki-1), clstn3 - calsyntenin 3, si:dkey-164k14.1 - si:dkey-164k14.1, plxna3 - plexin a3, cdon - cell adhesion molecule-related/down-regulated by oncogenes, glra1 - glycine receptor, alpha 1, dner - delta/notch-like egf repeat containing, tcf3a - transcription factor 3a, sema5b - sema domain, seven thrombospondin repeats (type 1 and type 1-like), transmembrane dom…
GO:0050793	regulation of developmental process	4.52e-14	9.93e-11	2.5	7042	389	580	80	[alk - anaplastic lymphoma kinase (ki-1), rock2a - rho-associated, coiled-coil containing protein kinase 2a, trip12 - thyroid hormone receptor interactor 12, myh10 - myosin, heavy chain 10, non-muscle, jund - jun d proto-oncogene, dner - delta/notch-like egf repeat containing, si:dkey-49n23.1 - si:dkey-49n23.1, plxna4 - plexin a4, fermt2 - fermitin family homolog 2 (drosophila), ptk7a - protein t…
GO:0120035	regulation of plasma membrane bounded cell projection organization	5.07e-14	8.37e-11	5.41	7042	105	384	31	[si:dkey-164k14.1 - si:dkey-164k14.1, plxna3 - plexin a3, robo2 - roundabout homolog 2, si:dkey-49n23.1 - si:dkey-49n23.1, plxna4 - plexin a4, podxl - podocalyxin-like, LOC798252 - epidermal growth factor receptor kinase substrate 8-like protein 2-like, nedd4l - neural precursor cell expressed, developmentally down-regulated 4-like, socs3a - suppressor of cytokine signaling 3a, nadl1.1 - neural a…
GO:0060284	regulation of cell development	5.58e-14	7.37e-11	4.52	7042	147	392	37	[alk - anaplastic lymphoma kinase (ki-1), si:dkey-164k14.1 - si:dkey-164k14.1, plxna3 - plexin a3, cdon - cell adhesion molecule-related/down-regulated by oncogenes, dner - delta/notch-like egf repeat containing, robo2 - roundabout homolog 2, si:dkey-49n23.1 - si:dkey-49n23.1, plxna4 - plexin a4, nedd4l - neural precursor cell expressed, developmentally down-regulated 4-like, appb - amyloid beta …
GO:0010975	regulation of neuron projection development	5.65e-14	6.21e-11	6.04	7042	88	384	29	[si:dkey-164k14.1 - si:dkey-164k14.1, plxna3 - plexin a3, robo2 - roundabout homolog 2, si:dkey-49n23.1 - si:dkey-49n23.1, plxna4 - plexin a4, nedd4l - neural precursor cell expressed, developmentally down-regulated 4-like, socs3a - suppressor of cytokine signaling 3a, sema3aa - semaphorin 3aa, LOC559008 - semaphorin 7a, nadl1.1 - neural adhesion molecule l1.1, hecw2a - hect, c2 and ww domain con…
GO:0031344	regulation of cell projection organization	6.52e-14	6.14e-11	5.36	7042	106	384	31	[si:dkey-164k14.1 - si:dkey-164k14.1, plxna3 - plexin a3, robo2 - roundabout homolog 2, si:dkey-49n23.1 - si:dkey-49n23.1, plxna4 - plexin a4, podxl - podocalyxin-like, LOC798252 - epidermal growth factor receptor kinase substrate 8-like protein 2-like, nedd4l - neural precursor cell expressed, developmentally down-regulated 4-like, socs3a - suppressor of cytokine signaling 3a, nadl1.1 - neural a…
GO:2000026	regulation of multicellular organismal development	6.53e-14	5.38e-11	2.47	7042	305	738	79	[alk - anaplastic lymphoma kinase (ki-1), rock2a - rho-associated, coiled-coil containing protein kinase 2a, trip12 - thyroid hormone receptor interactor 12, dner - delta/notch-like egf repeat containing, si:dkey-49n23.1 - si:dkey-49n23.1, plxna4 - plexin a4, ptk7a - protein tyrosine kinase 7a, appb - amyloid beta (a4) precursor protein b, nedd4l - neural precursor cell expressed, developmentally…
GO:0050767	regulation of neurogenesis	9.75e-14	7.14e-11	4.79	7042	135	392	36	[alk - anaplastic lymphoma kinase (ki-1), si:dkey-164k14.1 - si:dkey-164k14.1, plxna3 - plexin a3, cdon - cell adhesion molecule-related/down-regulated by oncogenes, dner - delta/notch-like egf repeat containing, robo2 - roundabout homolog 2, si:dkey-49n23.1 - si:dkey-49n23.1, plxna4 - plexin a4, appb - amyloid beta (a4) precursor protein b, nedd4l - neural precursor cell expressed, developmental…
GO:0051239	regulation of multicellular organismal process	1.39e-13	9.2e-11	2.25	7042	395	738	93	[alk - anaplastic lymphoma kinase (ki-1), rock2a - rho-associated, coiled-coil containing protein kinase 2a, trip12 - thyroid hormone receptor interactor 12, dner - delta/notch-like egf repeat containing, si:dkey-49n23.1 - si:dkey-49n23.1, plxna4 - plexin a4, ptk7a - protein tyrosine kinase 7a, appb - amyloid beta (a4) precursor protein b, nedd4l - neural precursor cell expressed, developmentally…
GO:0061387	regulation of extent of cell growth	2.06e-13	1.23e-10	8.78	7042	50	321	20	[sema3gb - semaphorin 3gb, plxna3 - plexin a3, robo2 - roundabout homolog 2, si:dkey-49n23.1 - si:dkey-49n23.1, nadl1.2 - neural adhesion molecule l1.2, ntn1b - netrin 1b, sema3bl - sema domain, immunoglobulin domain (ig), short basic domain, secreted, (semaphorin) 3bl, slit1a - slit homolog 1a (drosophila), sema4ga - sema domain, immunoglobulin domain (ig), transmembrane domain (tm) and short cy…
GO:0045595	regulation of cell differentiation	2.07e-13	1.14e-10	3.66	7042	216	392	44	[alk - anaplastic lymphoma kinase (ki-1), myh11a - myosin, heavy polypeptide 11, smooth muscle a, si:dkey-164k14.1 - si:dkey-164k14.1, klf2a - kruppel-like factor 2a, cdon - cell adhesion molecule-related/down-regulated by oncogenes, plxna3 - plexin a3, jund - jun d proto-oncogene, dner - delta/notch-like egf repeat containing, robo2 - roundabout homolog 2, si:dkey-49n23.1 - si:dkey-49n23.1, plxn…
GO:0010769	regulation of cell morphogenesis involved in differentiation	4.39e-13	2.23e-10	3.89	7042	73	892	36	[si:dkey-164k14.1 - si:dkey-164k14.1, plxna3 - plexin a3, robo2 - roundabout homolog 2, sema5b - sema domain, seven thrombospondin repeats (type 1 and type 1-like), transmembrane domain (tm) and short cytoplasmic domain, (semaphorin) 5b, si:dkey-49n23.1 - si:dkey-49n23.1, plxna4 - plexin a4, nedd4l - neural precursor cell expressed, developmentally down-regulated 4-like, sema3e - sema domain, imm…
GO:0001558	regulation of cell growth	7.06e-13	3.32e-10	7.81	7042	59	321	21	[sema3gb - semaphorin 3gb, plxna3 - plexin a3, robo2 - roundabout homolog 2, si:dkey-49n23.1 - si:dkey-49n23.1, nadl1.2 - neural adhesion molecule l1.2, ntn1b - netrin 1b, sema3bl - sema domain, immunoglobulin domain (ig), short basic domain, secreted, (semaphorin) 3bl, slit1a - slit homolog 1a (drosophila), sema4ga - sema domain, immunoglobulin domain (ig), transmembrane domain (tm) and short cy…
GO:0022610	biological adhesion	7.28e-13	3.2e-10	3.93	7042	203	344	39	[nlgn3b - neuroligin 3b, clstn3 - calsyntenin 3, nlgn2b - neuroligin 2b, frem1a - fras1 related extracellular matrix 1a, ptprsa - protein tyrosine phosphatase, receptor type, s, a, nlgn4a - neuroligin 4a, cdh13 - cadherin 13, h-cadherin (heart), pcdh1a - protocadherin 1a, notch1b - notch homolog 1b, pcdh1 - protocadherin 1, dscamb - down syndrome cell adhesion molecule b, podxl - podocalyxin-like…
GO:0007155	cell adhesion	7.28e-13	3e-10	3.93	7042	203	344	39	[nlgn3b - neuroligin 3b, clstn3 - calsyntenin 3, nlgn2b - neuroligin 2b, frem1a - fras1 related extracellular matrix 1a, ptprsa - protein tyrosine phosphatase, receptor type, s, a, nlgn4a - neuroligin 4a, cdh13 - cadherin 13, h-cadherin (heart), pcdh1a - protocadherin 1a, notch1b - notch homolog 1b, pcdh1 - protocadherin 1, dscamb - down syndrome cell adhesion molecule b, podxl - podocalyxin-like…
GO:0048638	regulation of developmental growth	1.13e-12	4.39e-10	5.55	7042	62	532	26	[plxna3 - plexin a3, suv420h2 - suppressor of variegation 4-20 homolog 2 (drosophila), sema5b - sema domain, seven thrombospondin repeats (type 1 and type 1-like), transmembrane domain (tm) and short cytoplasmic domain, (semaphorin) 5b, robo2 - roundabout homolog 2, si:dkey-49n23.1 - si:dkey-49n23.1, ptk7a - protein tyrosine kinase 7a, LOC559008 - semaphorin 7a, sema3aa - semaphorin 3aa, nadl1.1 …
GO:0050770	regulation of axonogenesis	3.51e-12	1.29e-09	6.39	7042	66	384	23	[si:dkey-164k14.1 - si:dkey-164k14.1, plxna3 - plexin a3, sema3gb - semaphorin 3gb, robo2 - roundabout homolog 2, si:dkey-49n23.1 - si:dkey-49n23.1, plxna4 - plexin a4, nadl1.2 - neural adhesion molecule l1.2, ntn1b - netrin 1b, sema3bl - sema domain, immunoglobulin domain (ig), short basic domain, secreted, (semaphorin) 3bl, slit1a - slit homolog 1a (drosophila), sema4ga - sema domain, immunoglo…
GO:0040008	regulation of growth	1.25e-11	4.32e-09	6.52	7042	74	321	22	[sema3gb - semaphorin 3gb, plxna3 - plexin a3, suv420h2 - suppressor of variegation 4-20 homolog 2 (drosophila), robo2 - roundabout homolog 2, si:dkey-49n23.1 - si:dkey-49n23.1, nadl1.2 - neural adhesion molecule l1.2, ntn1b - netrin 1b, sema3bl - sema domain, immunoglobulin domain (ig), short basic domain, secreted, (semaphorin) 3bl, slit1a - slit homolog 1a (drosophila), sema4ga - sema domain, …
GO:0010977	negative regulation of neuron projection development	1.9e-11	6.28e-09	5.16	7042	34	883	22	[sema3gb - semaphorin 3gb, robo2 - roundabout homolog 2, sema5b - sema domain, seven thrombospondin repeats (type 1 and type 1-like), transmembrane domain (tm) and short cytoplasmic domain, (semaphorin) 5b, si:dkey-49n23.1 - si:dkey-49n23.1, sema3ab - semaphorin 3ab, sema3bl - sema domain, immunoglobulin domain (ig), short basic domain, secreted, (semaphorin) 3bl, sema5a - sema domain, seven thro…
GO:0031345	negative regulation of cell projection organization	1.9e-11	5.98e-09	5.16	7042	34	883	22	[sema3gb - semaphorin 3gb, sema5b - sema domain, seven thrombospondin repeats (type 1 and type 1-like), transmembrane domain (tm) and short cytoplasmic domain, (semaphorin) 5b, robo2 - roundabout homolog 2, si:dkey-49n23.1 - si:dkey-49n23.1, sema3ab - semaphorin 3ab, sema3bl - sema domain, immunoglobulin domain (ig), short basic domain, secreted, (semaphorin) 3bl, sema5a - sema domain, seven thro…
GO:0022603	regulation of anatomical structure morphogenesis	1.95e-11	5.86e-09	2.46	7042	202	892	63	[rock2a - rho-associated, coiled-coil containing protein kinase 2a, myh10 - myosin, heavy chain 10, non-muscle, si:dkey-49n23.1 - si:dkey-49n23.1, plxna4 - plexin a4, fermt2 - fermitin family homolog 2 (drosophila), ptk7a - protein tyrosine kinase 7a, nedd4l - neural precursor cell expressed, developmentally down-regulated 4-like, dusp6 - dual specificity phosphatase 6, sema3aa - semaphorin 3aa, …
GO:0030516	regulation of axon extension	2.69e-11	7.73e-09	7.81	7042	44	369	18	[sema3gb - semaphorin 3gb, robo2 - roundabout homolog 2, si:dkey-49n23.1 - si:dkey-49n23.1, nadl1.2 - neural adhesion molecule l1.2, ntn1b - netrin 1b, sema3bl - sema domain, immunoglobulin domain (ig), short basic domain, secreted, (semaphorin) 3bl, slit1a - slit homolog 1a (drosophila), sema4ga - sema domain, immunoglobulin domain (ig), transmembrane domain (tm) and short cytoplasmic domain, (s…
GO:0048640	negative regulation of developmental growth	9.87e-11	2.71e-08	5.08	7042	33	883	21	[sema3gb - semaphorin 3gb, sema5b - sema domain, seven thrombospondin repeats (type 1 and type 1-like), transmembrane domain (tm) and short cytoplasmic domain, (semaphorin) 5b, robo2 - roundabout homolog 2, si:dkey-49n23.1 - si:dkey-49n23.1, sema3ab - semaphorin 3ab, sema3bl - sema domain, immunoglobulin domain (ig), short basic domain, secreted, (semaphorin) 3bl, sema5a - sema domain, seven thro…
GO:0010771	negative regulation of cell morphogenesis involved in differentiation	2.08e-10	5.5e-08	5.15	7042	31	883	20	[sema3gb - semaphorin 3gb, robo2 - roundabout homolog 2, sema5b - sema domain, seven thrombospondin repeats (type 1 and type 1-like), transmembrane domain (tm) and short cytoplasmic domain, (semaphorin) 5b, si:dkey-49n23.1 - si:dkey-49n23.1, sema3ab - semaphorin 3ab, sema3bl - sema domain, immunoglobulin domain (ig), short basic domain, secreted, (semaphorin) 3bl, sema5a - sema domain, seven thro…
GO:0030517	negative regulation of axon extension	2.08e-10	5.29e-08	5.15	7042	31	883	20	[sema3gb - semaphorin 3gb, robo2 - roundabout homolog 2, sema5b - sema domain, seven thrombospondin repeats (type 1 and type 1-like), transmembrane domain (tm) and short cytoplasmic domain, (semaphorin) 5b, si:dkey-49n23.1 - si:dkey-49n23.1, sema3ab - semaphorin 3ab, sema3bl - sema domain, immunoglobulin domain (ig), short basic domain, secreted, (semaphorin) 3bl, sema5a - sema domain, seven thro…
GO:0050771	negative regulation of axonogenesis	2.08e-10	5.09e-08	5.15	7042	31	883	20	[sema3gb - semaphorin 3gb, sema5b - sema domain, seven thrombospondin repeats (type 1 and type 1-like), transmembrane domain (tm) and short cytoplasmic domain, (semaphorin) 5b, robo2 - roundabout homolog 2, si:dkey-49n23.1 - si:dkey-49n23.1, sema3ab - semaphorin 3ab, sema3bl - sema domain, immunoglobulin domain (ig), short basic domain, secreted, (semaphorin) 3bl, sema5a - sema domain, seven thro…
GO:0009653	anatomical structure morphogenesis	6.28e-10	1.48e-07	1.67	7042	610	995	144	[rock2a - rho-associated, coiled-coil containing protein kinase 2a, pax2a - paired box gene 2a, ptpra - protein tyrosine phosphatase, receptor type, a, myh10 - myosin, heavy chain 10, non-muscle, slc8a4a - solute carrier family 8 (sodium/calcium exchanger), member 4a, mecom - mds1 and evi1 complex locus, bmp3 - bone morphogenetic protein 3, myo1d - myosin id, lrp5 - low density lipoprotein recept…
GO:0045665	negative regulation of neuron differentiation	9.45e-10	2.15e-07	4.5	7042	39	883	22	[sema3gb - semaphorin 3gb, sema5b - sema domain, seven thrombospondin repeats (type 1 and type 1-like), transmembrane domain (tm) and short cytoplasmic domain, (semaphorin) 5b, robo2 - roundabout homolog 2, si:dkey-49n23.1 - si:dkey-49n23.1, sema3ab - semaphorin 3ab, sema3bl - sema domain, immunoglobulin domain (ig), short basic domain, secreted, (semaphorin) 3bl, sema5a - sema domain, seven thro…
GO:0022604	regulation of cell morphogenesis	1.37e-09	3.02e-07	4.27	7042	116	384	27	[palm2 - paralemmin 2, si:dkey-164k14.1 - si:dkey-164k14.1, plxna3 - plexin a3, robo2 - roundabout homolog 2, si:dkey-49n23.1 - si:dkey-49n23.1, plxna4 - plexin a4, nedd4l - neural precursor cell expressed, developmentally down-regulated 4-like, LOC559008 - semaphorin 7a, sema3aa - semaphorin 3aa, nadl1.1 - neural adhesion molecule l1.1, hecw2a - hect, c2 and ww domain containing e3 ubiquitin pro…
GO:0032102	negative regulation of response to external stimulus	1.91e-09	4.06e-07	4.39	7042	40	883	22	[sema3gb - semaphorin 3gb, robo2 - roundabout homolog 2, sema5b - sema domain, seven thrombospondin repeats (type 1 and type 1-like), transmembrane domain (tm) and short cytoplasmic domain, (semaphorin) 5b, si:dkey-49n23.1 - si:dkey-49n23.1, sema3ab - semaphorin 3ab, sema3bl - sema domain, immunoglobulin domain (ig), short basic domain, secreted, (semaphorin) 3bl, sema5a - sema domain, seven thro…
GO:0071526	semaphorin-plexin signaling pathway	2.32e-09	4.77e-07	4.69	7042	34	883	20	[si:dkey-164k14.1 - si:dkey-164k14.1, plxna3 - plexin a3, sema3gb - semaphorin 3gb, nrp1b - neuropilin 1b, sema5b - sema domain, seven thrombospondin repeats (type 1 and type 1-like), transmembrane domain (tm) and short cytoplasmic domain, (semaphorin) 5b, sema3ab - semaphorin 3ab, si:dkey-49n23.1 - si:dkey-49n23.1, plxna4 - plexin a4, sema3bl - sema domain, immunoglobulin domain (ig), short basi…
GO:0032502	developmental process	2.78e-09	5.56e-07	1.35	7042	1646	980	310	[odz2 - odz, odd oz/ten-m homolog 2 (drosophila), ptpra - protein tyrosine phosphatase, receptor type, a, myh10 - myosin, heavy chain 10, non-muscle, ptprsa - protein tyrosine phosphatase, receptor type, s, a, mecom - mds1 and evi1 complex locus, cebpa - ccaat/enhancer binding protein (c/ebp), alpha, myo1d - myosin id, robo1 - roundabout homolog 1, zdhhc17 - zinc finger, dhhc-type containing 17, …
GO:0045926	negative regulation of growth	3.45e-09	6.68e-07	6.11	7042	38	516	17	[sema3gb - semaphorin 3gb, robo2 - roundabout homolog 2, sema5b - sema domain, seven thrombospondin repeats (type 1 and type 1-like), transmembrane domain (tm) and short cytoplasmic domain, (semaphorin) 5b, si:dkey-49n23.1 - si:dkey-49n23.1, sema3bl - sema domain, immunoglobulin domain (ig), short basic domain, secreted, (semaphorin) 3bl, sema4ga - sema domain, immunoglobulin domain (ig), transme…
GO:0050768	negative regulation of neurogenesis	4e-09	7.54e-07	3.94	7042	46	932	24	[sema3gb - semaphorin 3gb, dner - delta/notch-like egf repeat containing, robo2 - roundabout homolog 2, sema5b - sema domain, seven thrombospondin repeats (type 1 and type 1-like), transmembrane domain (tm) and short cytoplasmic domain, (semaphorin) 5b, sema3ab - semaphorin 3ab, si:dkey-49n23.1 - si:dkey-49n23.1, sema3bl - sema domain, immunoglobulin domain (ig), short basic domain, secreted, (se…
GO:0097485	neuron projection guidance	4.18e-09	7.65e-07	2.72	7042	123	906	43	[plxna3 - plexin a3, efnb3b - ephrin b3b, robo2 - roundabout homolog 2, sema5b - sema domain, seven thrombospondin repeats (type 1 and type 1-like), transmembrane domain (tm) and short cytoplasmic domain, (semaphorin) 5b, robo1 - roundabout homolog 1, plxna4 - plexin a4, robo3 - roundabout homolog 3, dscamb - down syndrome cell adhesion molecule b, npr1a - natriuretic peptide receptor 1a, sema3aa…
GO:0030308	negative regulation of cell growth	4.85e-09	8.64e-07	4.56	7042	35	883	20	[sema3gb - semaphorin 3gb, sema5b - sema domain, seven thrombospondin repeats (type 1 and type 1-like), transmembrane domain (tm) and short cytoplasmic domain, (semaphorin) 5b, robo2 - roundabout homolog 2, si:dkey-49n23.1 - si:dkey-49n23.1, sema3ab - semaphorin 3ab, sema3bl - sema domain, immunoglobulin domain (ig), short basic domain, secreted, (semaphorin) 3bl, sema5a - sema domain, seven thro…
GO:0051128	regulation of cellular component organization	7.01e-09	1.22e-06	2.35	7042	319	536	57	[rock2a - rho-associated, coiled-coil containing protein kinase 2a, trip12 - thyroid hormone receptor interactor 12, myh10 - myosin, heavy chain 10, non-muscle, si:dkey-49n23.1 - si:dkey-49n23.1, plxna4 - plexin a4, si:dkey-193b15.3 - si:dkey-193b15.3, fermt2 - fermitin family homolog 2 (drosophila), phf2 - phd finger protein 2, nedd4l - neural precursor cell expressed, developmentally down-regul…
GO:0051093	negative regulation of developmental process	2.16e-08	3.66e-06	3.06	7042	110	712	34	[klf2a - kruppel-like factor 2a, nr0b1 - nuclear receptor subfamily 0, group b, member 1, tcf7l1a - transcription factor 7-like 1a (t-cell specific, hmg-box), dner - delta/notch-like egf repeat containing, robo2 - roundabout homolog 2, sema5b - sema domain, seven thrombospondin repeats (type 1 and type 1-like), transmembrane domain (tm) and short cytoplasmic domain, (semaphorin) 5b, si:dkey-49n23…
GO:0007411	axon guidance	2.27e-08	3.75e-06	2.66	7042	120	906	41	[plxna3 - plexin a3, efnb3b - ephrin b3b, robo2 - roundabout homolog 2, plxna4 - plexin a4, robo1 - roundabout homolog 1, robo3 - roundabout homolog 3, dscamb - down syndrome cell adhesion molecule b, npr1a - natriuretic peptide receptor 1a, sema3aa - semaphorin 3aa, sema6e - sema domain, transmembrane domain (tm), and cytoplasmic domain, (semaphorin) 6e, unc5b - unc-5 homolog b (c. elegans), sem…
GO:0050922	negative regulation of chemotaxis	2.43e-08	3.91e-06	4.84	7042	28	883	17	[sema3gb - semaphorin 3gb, sema5b - sema domain, seven thrombospondin repeats (type 1 and type 1-like), transmembrane domain (tm) and short cytoplasmic domain, (semaphorin) 5b, robo2 - roundabout homolog 2, si:dkey-49n23.1 - si:dkey-49n23.1, sema3ab - semaphorin 3ab, sema3bl - sema domain, immunoglobulin domain (ig), short basic domain, secreted, (semaphorin) 3bl, sema5a - sema domain, seven thro…
GO:0051129	negative regulation of cellular component organization	2.56e-08	4.02e-06	2.97	7042	82	953	33	[kank1 - kn motif and ankyrin repeat domains 1, camsap2 - calmodulin regulated spectrin-associated protein family, member 2, trip12 - thyroid hormone receptor interactor 12, sema5b - sema domain, seven thrombospondin repeats (type 1 and type 1-like), transmembrane domain (tm) and short cytoplasmic domain, (semaphorin) 5b, robo2 - roundabout homolog 2, si:dkey-49n23.1 - si:dkey-49n23.1, add3a - ad…
GO:0048585	negative regulation of response to stimulus	3.08e-08	4.73e-06	2.13	7042	227	889	61	[trip12 - thyroid hormone receptor interactor 12, bcl2l1 - bcl2-like 1, si:dkey-49n23.1 - si:dkey-49n23.1, grb10b - growth factor receptor-bound protein 10b, ptk7a - protein tyrosine kinase 7a, bcl9l - b-cell cll/lymphoma 9-like, spred2b - sprouty-related, evh1 domain containing 2b, bco2l - beta-carotene 15, 15-dioxygenase 2, like, sulf2l - sulfatase 2, like, dusp6 - dual specificity phosphatase …
GO:0051961	negative regulation of nervous system development	3.1e-08	4.64e-06	6.11	7042	50	369	16	[sema3gb - semaphorin 3gb, dner - delta/notch-like egf repeat containing, robo2 - roundabout homolog 2, si:dkey-49n23.1 - si:dkey-49n23.1, sema3bl - sema domain, immunoglobulin domain (ig), short basic domain, secreted, (semaphorin) 3bl, sema4ga - sema domain, immunoglobulin domain (ig), transmembrane domain (tm) and short cytoplasmic domain, (semaphorin) 4ga, socs3a - suppressor of cytokine sign…
GO:0010721	negative regulation of cell development	4.48e-08	6.56e-06	5.99	7042	51	369	16	[sema3gb - semaphorin 3gb, dner - delta/notch-like egf repeat containing, robo2 - roundabout homolog 2, si:dkey-49n23.1 - si:dkey-49n23.1, sema3bl - sema domain, immunoglobulin domain (ig), short basic domain, secreted, (semaphorin) 3bl, sema4ga - sema domain, immunoglobulin domain (ig), transmembrane domain (tm) and short cytoplasmic domain, (semaphorin) 4ga, socs3a - suppressor of cytokine sign…
GO:0098609	cell-cell adhesion	5.21e-08	7.47e-06	4.37	7042	103	344	22	[nlgn3b - neuroligin 3b, clstn3 - calsyntenin 3, nlgn2b - neuroligin 2b, ptprsa - protein tyrosine phosphatase, receptor type, s, a, pcdh17 - protocadherin 17, nlgn4a - neuroligin 4a, pcdh19 - protocadherin 19, pcdh1a - protocadherin 1a, cdh13 - cadherin 13, h-cadherin (heart), notch1b - notch homolog 1b, pcdh1 - protocadherin 1, dscamb - down syndrome cell adhesion molecule b, LOC568198 - protoc…
GO:0050919	negative chemotaxis	5.36e-08	7.52e-06	8.18	7042	28	369	12	[slit1a - slit homolog 1a (drosophila), sema4ga - sema domain, immunoglobulin domain (ig), transmembrane domain (tm) and short cytoplasmic domain, (semaphorin) 4ga, sema3gb - semaphorin 3gb, LOC559008 - semaphorin 7a, sema3aa - semaphorin 3aa, sema6e - sema domain, transmembrane domain (tm), and cytoplasmic domain, (semaphorin) 6e, sema3d - semaphorin 3d, si:dkey-49n23.1 - si:dkey-49n23.1, slit2 …
GO:1902668	negative regulation of axon guidance	5.51e-08	7.57e-06	4.91	7042	26	883	16	[sema3gb - semaphorin 3gb, robo2 - roundabout homolog 2, sema5b - sema domain, seven thrombospondin repeats (type 1 and type 1-like), transmembrane domain (tm) and short cytoplasmic domain, (semaphorin) 5b, si:dkey-49n23.1 - si:dkey-49n23.1, sema3ab - semaphorin 3ab, sema3bl - sema domain, immunoglobulin domain (ig), short basic domain, secreted, (semaphorin) 3bl, sema5a - sema domain, seven thro…
GO:0048843	negative regulation of axon extension involved in axon guidance	5.51e-08	7.42e-06	4.91	7042	26	883	16	[sema3gb - semaphorin 3gb, sema5b - sema domain, seven thrombospondin repeats (type 1 and type 1-like), transmembrane domain (tm) and short cytoplasmic domain, (semaphorin) 5b, robo2 - roundabout homolog 2, si:dkey-49n23.1 - si:dkey-49n23.1, sema3ab - semaphorin 3ab, sema3bl - sema domain, immunoglobulin domain (ig), short basic domain, secreted, (semaphorin) 3bl, sema5a - sema domain, seven thro…
GO:0040013	negative regulation of locomotion	9.62e-08	1.27e-05	6.09	7042	47	369	15	[rtn4rl2a - reticulon 4 receptor-like 2 a, sema3gb - semaphorin 3gb, srgap2b - slit-robo rho gtpase activating protein 2b, srgap3 - slit-robo rho gtpase activating protein 3, robo2 - roundabout homolog 2, si:dkey-49n23.1 - si:dkey-49n23.1, sema3bl - sema domain, immunoglobulin domain (ig), short basic domain, secreted, (semaphorin) 3bl, sema4ga - sema domain, immunoglobulin domain (ig), transmemb…
GO:0051271	negative regulation of cellular component movement	9.62e-08	1.24e-05	6.09	7042	47	369	15	[rtn4rl2a - reticulon 4 receptor-like 2 a, sema3gb - semaphorin 3gb, srgap2b - slit-robo rho gtpase activating protein 2b, srgap3 - slit-robo rho gtpase activating protein 3, robo2 - roundabout homolog 2, si:dkey-49n23.1 - si:dkey-49n23.1, sema3bl - sema domain, immunoglobulin domain (ig), short basic domain, secreted, (semaphorin) 3bl, sema4ga - sema domain, immunoglobulin domain (ig), transmemb…
GO:0048583	regulation of response to stimulus	1.05e-07	1.34e-05	1.59	7042	646	927	135	[shc2 - shc (src homology 2 domain containing) transforming protein 2, mecom - mds1 and evi1 complex locus, bmp3 - bone morphogenetic protein 3, syt2a - synaptotagmin iia, LOC563828 - complement factor b-like, cacng8a - calcium channel, voltage-dependent, gamma subunit 8a, grb10b - growth factor receptor-bound protein 10b, shoc2 - soc-2 suppressor of clear homolog (c. elegans), bcl9l - b-cell cll…
GO:0048869	cellular developmental process	1.09e-07	1.36e-05	1.62	7042	742	745	127	[odz2 - odz, odd oz/ten-m homolog 2 (drosophila), rock2a - rho-associated, coiled-coil containing protein kinase 2a, pax2a - paired box gene 2a, mecom - mds1 and evi1 complex locus, dner - delta/notch-like egf repeat containing, bmp3 - bone morphogenetic protein 3, cebpa - ccaat/enhancer binding protein (c/ebp), alpha, npas4a - neuronal pas domain protein 4a, zdhhc17 - zinc finger, dhhc-type cont…
GO:0048841	regulation of axon extension involved in axon guidance	2.3e-07	2.81e-05	4.56	7042	28	883	16	[sema3gb - semaphorin 3gb, robo2 - roundabout homolog 2, sema5b - sema domain, seven thrombospondin repeats (type 1 and type 1-like), transmembrane domain (tm) and short cytoplasmic domain, (semaphorin) 5b, si:dkey-49n23.1 - si:dkey-49n23.1, sema3ab - semaphorin 3ab, sema3bl - sema domain, immunoglobulin domain (ig), short basic domain, secreted, (semaphorin) 3bl, sema5a - sema domain, seven thro…
GO:0098742	cell-cell adhesion via plasma-membrane adhesion molecules	2.41e-07	2.9e-05	2.98	7042	73	940	29	[odz2 - odz, odd oz/ten-m homolog 2 (drosophila), clstn3 - calsyntenin 3, ptprsa - protein tyrosine phosphatase, receptor type, s, a, pcdh1a - protocadherin 1a, cdh13 - cadherin 13, h-cadherin (heart), notch1b - notch homolog 1b, arvcfb - armadillo repeat gene deleted in velocardiofacial syndrome b, pcdh1 - protocadherin 1, dscamb - down syndrome cell adhesion molecule b, robo3 - roundabout homol…
GO:0040012	regulation of locomotion	3.57e-07	4.21e-05	3.67	7042	120	384	24	[si:dkey-164k14.1 - si:dkey-164k14.1, socs1a - suppressor of cytokine signaling 1a, amot - angiomotin, rtn4rl2a - reticulon 4 receptor-like 2 a, plxna3 - plexin a3, sema3gb - semaphorin 3gb, srgap2b - slit-robo rho gtpase activating protein 2b, srgap3 - slit-robo rho gtpase activating protein 3, robo2 - roundabout homolog 2, si:dkey-49n23.1 - si:dkey-49n23.1, plxna4 - plexin a4, chrm4a - choliner…
GO:0045596	negative regulation of cell differentiation	5.21e-07	6.03e-05	4.91	7042	76	321	17	[klf2a - kruppel-like factor 2a, sema3gb - semaphorin 3gb, dner - delta/notch-like egf repeat containing, robo2 - roundabout homolog 2, si:dkey-49n23.1 - si:dkey-49n23.1, sema3bl - sema domain, immunoglobulin domain (ig), short basic domain, secreted, (semaphorin) 3bl, sema4ga - sema domain, immunoglobulin domain (ig), transmembrane domain (tm) and short cytoplasmic domain, (semaphorin) 4ga, socs…
GO:0030334	regulation of cell migration	5.4e-07	6.15e-05	2.59	7042	98	972	35	[si:dkey-164k14.1 - si:dkey-164k14.1, plxna3 - plexin a3, srgap2b - slit-robo rho gtpase activating protein 2b, srgap3 - slit-robo rho gtpase activating protein 3, sema5b - sema domain, seven thrombospondin repeats (type 1 and type 1-like), transmembrane domain (tm) and short cytoplasmic domain, (semaphorin) 5b, LOC100334698 - reversion-inducing cysteine-rich protein with kazal motifs-like, si:dk…
GO:0009887	animal organ morphogenesis	5.45e-07	6.09e-05	2.14	7042	162	995	49	[pax2a - paired box gene 2a, col14a1a - collagen, type xiv, alpha 1a, rarga - retinoic acid receptor gamma a, mecom - mds1 and evi1 complex locus, bmp3 - bone morphogenetic protein 3, prkcz - protein kinase c, zeta, LOC100150267 - putative polycomb group protein asxl2-like, sema3d - semaphorin 3d, lamc1 - laminin, gamma 1, nav3 - neuron navigator 3, atp1a1a.1 - atpase, na+/k+ transporting, alpha …
GO:0051270	regulation of cellular component movement	5.7e-07	6.26e-05	3.7	7042	114	384	23	[si:dkey-164k14.1 - si:dkey-164k14.1, socs1a - suppressor of cytokine signaling 1a, amot - angiomotin, rtn4rl2a - reticulon 4 receptor-like 2 a, plxna3 - plexin a3, sema3gb - semaphorin 3gb, srgap2b - slit-robo rho gtpase activating protein 2b, srgap3 - slit-robo rho gtpase activating protein 3, robo2 - roundabout homolog 2, si:dkey-49n23.1 - si:dkey-49n23.1, plxna4 - plexin a4, sema3bl - sema do…
GO:0051241	negative regulation of multicellular organismal process	6.23e-07	6.74e-05	2.8	7042	113	712	32	[klf2a - kruppel-like factor 2a, nr0b1 - nuclear receptor subfamily 0, group b, member 1, tcf7l1a - transcription factor 7-like 1a (t-cell specific, hmg-box), dner - delta/notch-like egf repeat containing, sema5b - sema domain, seven thrombospondin repeats (type 1 and type 1-like), transmembrane domain (tm) and short cytoplasmic domain, (semaphorin) 5b, robo2 - roundabout homolog 2, si:dkey-49n23…
GO:2000145	regulation of cell motility	6.5e-07	6.91e-05	3.81	7042	106	384	22	[si:dkey-164k14.1 - si:dkey-164k14.1, socs1a - suppressor of cytokine signaling 1a, amot - angiomotin, rtn4rl2a - reticulon 4 receptor-like 2 a, plxna3 - plexin a3, sema3gb - semaphorin 3gb, srgap2b - slit-robo rho gtpase activating protein 2b, srgap3 - slit-robo rho gtpase activating protein 3, si:dkey-49n23.1 - si:dkey-49n23.1, plxna4 - plexin a4, sema3bl - sema domain, immunoglobulin domain (i…
GO:0048856	anatomical structure development	6.64e-07	6.95e-05	1.42	7042	1221	771	190	[odz2 - odz, odd oz/ten-m homolog 2 (drosophila), pax2a - paired box gene 2a, ptprsa - protein tyrosine phosphatase, receptor type, s, a, slc8a4a - solute carrier family 8 (sodium/calcium exchanger), member 4a, mecom - mds1 and evi1 complex locus, bmp3 - bone morphogenetic protein 3, cebpa - ccaat/enhancer binding protein (c/ebp), alpha, myo1d - myosin id, npas4a - neuronal pas domain protein 4a,…
GO:1902667	regulation of axon guidance	7e-07	7.21e-05	4.11	7042	33	883	17	[zswim5 - zinc finger, swim-type containing 5, sema3gb - semaphorin 3gb, sema5b - sema domain, seven thrombospondin repeats (type 1 and type 1-like), transmembrane domain (tm) and short cytoplasmic domain, (semaphorin) 5b, robo2 - roundabout homolog 2, si:dkey-49n23.1 - si:dkey-49n23.1, sema3ab - semaphorin 3ab, sema3bl - sema domain, immunoglobulin domain (ig), short basic domain, secreted, (sem…
GO:0065007	biological regulation	8.03e-07	8.15e-05	1.18	7042	3144	995	524	[odz2 - odz, odd oz/ten-m homolog 2 (drosophila), ptpra - protein tyrosine phosphatase, receptor type, a, tob1a - transducer of erbb2, 1a, myh10 - myosin, heavy chain 10, non-muscle, mecom - mds1 and evi1 complex locus, cebpa - ccaat/enhancer binding protein (c/ebp), alpha, LOC563828 - complement factor b-like, cebpd - ccaat/enhancer binding protein (c/ebp), delta, btg2 - b-cell translocation gen…
GO:0030335	positive regulation of cell migration	8.07e-07	8.07e-05	3.63	7042	44	883	20	[socs1a - suppressor of cytokine signaling 1a, sema3gb - semaphorin 3gb, sema5b - sema domain, seven thrombospondin repeats (type 1 and type 1-like), transmembrane domain (tm) and short cytoplasmic domain, (semaphorin) 5b, si:dkey-49n23.1 - si:dkey-49n23.1, sema3ab - semaphorin 3ab, s1pr1 - sphingosine-1-phosphate receptor 1, sema3bl - sema domain, immunoglobulin domain (ig), short basic domain, …
GO:0007166	cell surface receptor signaling pathway	8.47e-07	8.34e-05	1.66	7042	440	974	101	[rock2a - rho-associated, coiled-coil containing protein kinase 2a, grm4 - glutamate receptor, metabotropic 4, tob1a - transducer of erbb2, 1a, plxna4 - plexin a4, grb10b - growth factor receptor-bound protein 10b, robo1 - roundabout homolog 1, lrp5 - low density lipoprotein receptor-related protein 5, robo3 - roundabout homolog 3, fermt2 - fermitin family homolog 2 (drosophila), bcl9l - b-cell c…
GO:0007158	neuron cell-cell adhesion	1.2e-06	0.000117	16.35	7042	8	323	6	[nlgn3b - neuroligin 3b, nlgn2b - neuroligin 2b, nlgn4a - neuroligin 4a, nlgn2a - neuroligin 2a, cdh2 - cadherin 2, neuronal, cel.1 - carboxyl ester lipase, tandem duplicate 1]
GO:0007399	nervous system development	1.3e-06	0.000124	3.35	7042	95	531	24	[alk - anaplastic lymphoma kinase (ki-1), met - met proto-oncogene (hepatocyte growth factor receptor), pax2a - paired box gene 2a, otpb - orthopedia homolog b, ntrk3b - neurotrophic tyrosine kinase, receptor, type 3b, crmp1 - collapsin response mediator protein 1, ntrk3a - neurotrophic tyrosine kinase, receptor, type 3a, nrp1b - neuropilin 1b, npas4a - neuronal pas domain protein 4a, nadl1.2 - n…
GO:0032101	regulation of response to external stimulus	1.34e-06	0.000127	2.86	7042	78	883	28	[serpinc1 - serine (or cysteine) proteinase inhibitor, clade c (antithrombin), member 1, robo2 - roundabout homolog 2, sema5b - sema domain, seven thrombospondin repeats (type 1 and type 1-like), transmembrane domain (tm) and short cytoplasmic domain, (semaphorin) 5b, si:dkey-49n23.1 - si:dkey-49n23.1, socs3a - suppressor of cytokine signaling 3a, sema3e - sema domain, immunoglobulin domain (ig),…
GO:0048670	regulation of collateral sprouting	1.35e-06	0.000125	17.2	7042	9	273	6	[epha4a - eph receptor a4a, plxna3 - plexin a3, epha4b - eph receptor a4b, clstn1 - calsyntenin 1, robo2 - roundabout homolog 2, LOC561737 - phosphatidylinositol 4,5-bisphosphate 3-kinase catalytic subunit alpha isoform-like]
GO:0048522	positive regulation of cellular process	2.21e-06	0.000202	1.49	7042	733	928	144	[nfe2l1a - nuclear factor, erythroid derived 2,-like 1a, rock2a - rho-associated, coiled-coil containing protein kinase 2a, shc2 - shc (src homology 2 domain containing) transforming protein 2, creb3l3 - camp responsive element binding protein 3-like 3, bmp3 - bone morphogenetic protein 3, npas4a - neuronal pas domain protein 4a, plxna4 - plexin a4, cacng8a - calcium channel, voltage-dependent, g…
GO:0006928	movement of cell or subcellular component	3.37e-06	0.000305	1.66	7042	397	972	91	[rock2a - rho-associated, coiled-coil containing protein kinase 2a, efnb3b - ephrin b3b, cebpa - ccaat/enhancer binding protein (c/ebp), alpha, myo1d - myosin id, si:dkey-49n23.1 - si:dkey-49n23.1, sh3pxd2aa - sh3 and px domains 2aa, lrp5 - low density lipoprotein receptor-related protein 5, plxna4 - plexin a4, robo1 - roundabout homolog 1, dscamb - down syndrome cell adhesion molecule b, robo3 -…
GO:0007156	homophilic cell adhesion via plasma membrane adhesion molecules	4.22e-06	0.000376	2.95	7042	61	940	24	[clstn3 - calsyntenin 3, crb2a - crumbs homolog 2a, pcdh17 - protocadherin 17, pcdh19 - protocadherin 19, pcdh1a - protocadherin 1a, cdh13 - cadherin 13, h-cadherin (heart), pcdh1 - protocadherin 1, robo3 - roundabout homolog 3, dscamb - down syndrome cell adhesion molecule b, pcdh15b - protocadherin 15b, LOC568198 - protocadherin-7-like, dscama - down syndrome cell adhesion molecule a, LOC556807…
GO:0051962	positive regulation of nervous system development	4.52e-06	0.000397	3.79	7042	55	608	18	[tcf12 - transcription factor 12, clstn3 - calsyntenin 3, si:dkey-164k14.1 - si:dkey-164k14.1, ntrk3b - neurotrophic tyrosine kinase, receptor, type 3b, plxna3 - plexin a3, ntrk3a - neurotrophic tyrosine kinase, receptor, type 3a, tcf3a - transcription factor 3a, cntfr - ciliary neurotrophic factor receptor, plxna4 - plexin a4, nadl1.2 - neural adhesion molecule l1.2, slit1a - slit homolog 1a (dr…
GO:0001755	neural crest cell migration	4.57e-06	0.000396	4.69	7042	61	369	15	[sema3gb - semaphorin 3gb, si:dkey-49n23.1 - si:dkey-49n23.1, lrp5 - low density lipoprotein receptor-related protein 5, sema3bl - sema domain, immunoglobulin domain (ig), short basic domain, secreted, (semaphorin) 3bl, sema4ga - sema domain, immunoglobulin domain (ig), transmembrane domain (tm) and short cytoplasmic domain, (semaphorin) 4ga, aldh1l1 - aldehyde dehydrogenase 1 family, member l1, …
GO:2000147	positive regulation of cell motility	4.85e-06	0.000415	3.32	7042	48	883	20	[socs1a - suppressor of cytokine signaling 1a, sema3gb - semaphorin 3gb, sema5b - sema domain, seven thrombospondin repeats (type 1 and type 1-like), transmembrane domain (tm) and short cytoplasmic domain, (semaphorin) 5b, si:dkey-49n23.1 - si:dkey-49n23.1, sema3ab - semaphorin 3ab, s1pr1 - sphingosine-1-phosphate receptor 1, sema3bl - sema domain, immunoglobulin domain (ig), short basic domain, …
GO:0003002	regionalization	5.16e-06	0.000436	2.58	7042	128	682	32	[pax2a - paired box gene 2a, ptpn21 - protein tyrosine phosphatase, non-receptor type 21, tob1a - transducer of erbb2, 1a, fn1b - fibronectin 1b, mecom - mds1 and evi1 complex locus, tcf7l1a - transcription factor 7-like 1a (t-cell specific, hmg-box), bmp1a - bone morphogenetic protein 1a, ptk7a - protein tyrosine kinase 7a, dusp6 - dual specificity phosphatase 6, kat6a - k(lysine) acetyltransfer…
GO:0051272	positive regulation of cellular component movement	6.84e-06	0.000571	3.26	7042	49	883	20	[socs1a - suppressor of cytokine signaling 1a, sema3gb - semaphorin 3gb, sema5b - sema domain, seven thrombospondin repeats (type 1 and type 1-like), transmembrane domain (tm) and short cytoplasmic domain, (semaphorin) 5b, si:dkey-49n23.1 - si:dkey-49n23.1, sema3ab - semaphorin 3ab, s1pr1 - sphingosine-1-phosphate receptor 1, sema3bl - sema domain, immunoglobulin domain (ig), short basic domain, …
GO:0048518	positive regulation of biological process	9.07e-06	0.000748	1.42	7042	853	928	160	[nfe2l1a - nuclear factor, erythroid derived 2,-like 1a, rock2a - rho-associated, coiled-coil containing protein kinase 2a, shc2 - shc (src homology 2 domain containing) transforming protein 2, creb3l3 - camp responsive element binding protein 3-like 3, bmp3 - bone morphogenetic protein 3, LOC563828 - complement factor b-like, plxna4 - plexin a4, npas4a - neuronal pas domain protein 4a, cacng8a -…
GO:0040017	positive regulation of locomotion	9.94e-06	0.000809	3.19	7042	50	883	20	[socs1a - suppressor of cytokine signaling 1a, sema3gb - semaphorin 3gb, sema5b - sema domain, seven thrombospondin repeats (type 1 and type 1-like), transmembrane domain (tm) and short cytoplasmic domain, (semaphorin) 5b, si:dkey-49n23.1 - si:dkey-49n23.1, sema3ab - semaphorin 3ab, s1pr1 - sphingosine-1-phosphate receptor 1, sema3bl - sema domain, immunoglobulin domain (ig), short basic domain, …
GO:0048731	system development	1e-05	0.000808	1.91	7042	260	779	55	[alk - anaplastic lymphoma kinase (ki-1), pax2a - paired box gene 2a, rarga - retinoic acid receptor gamma a, npas4a - neuronal pas domain protein 4a, gfra2a - glial cell line derived neurotrophic factor family receptor alpha 2a, dscamb - down syndrome cell adhesion molecule b, atxn1b - ataxin 1b, bmp1a - bone morphogenetic protein 1a, ptk7a - protein tyrosine kinase 7a, appb - amyloid beta (a4) …
GO:0010646	regulation of cell communication	1.1e-05	0.000878	1.53	7042	572	927	115	[grm4 - glutamate receptor, metabotropic 4, shc2 - shc (src homology 2 domain containing) transforming protein 2, mecom - mds1 and evi1 complex locus, bmp3 - bone morphogenetic protein 3, npas4a - neuronal pas domain protein 4a, cacng8a - calcium channel, voltage-dependent, gamma subunit 8a, grb10b - growth factor receptor-bound protein 10b, shoc2 - soc-2 suppressor of clear homolog (c. elegans),…
GO:0048523	negative regulation of cellular process	1.21e-05	0.000952	1.67	7042	657	546	85	[trip12 - thyroid hormone receptor interactor 12, tob1a - transducer of erbb2, 1a, srgap2b - slit-robo rho gtpase activating protein 2b, dner - delta/notch-like egf repeat containing, jund - jun d proto-oncogene, si:dkey-49n23.1 - si:dkey-49n23.1, btg2 - b-cell translocation gene 2, plxna4 - plexin a4, grb10b - growth factor receptor-bound protein 10b, spred2b - sprouty-related, evh1 domain conta…
GO:0048519	negative regulation of biological process	1.27e-05	0.000984	1.45	7042	711	953	140	[kank1 - kn motif and ankyrin repeat domains 1, tob1a - transducer of erbb2, 1a, tob1b - transducer of erbb2, 1b, mecom - mds1 and evi1 complex locus, dner - delta/notch-like egf repeat containing, plxna4 - plexin a4, btg2 - b-cell translocation gene 2, grb10b - growth factor receptor-bound protein 10b, atxn1b - ataxin 1b, bcl9l - b-cell cll/lymphoma 9-like, ptk7a - protein tyrosine kinase 7a, ne…
GO:0023051	regulation of signaling	1.44e-05	0.0011	1.52	7042	575	927	115	[grm4 - glutamate receptor, metabotropic 4, shc2 - shc (src homology 2 domain containing) transforming protein 2, mecom - mds1 and evi1 complex locus, bmp3 - bone morphogenetic protein 3, npas4a - neuronal pas domain protein 4a, cacng8a - calcium channel, voltage-dependent, gamma subunit 8a, grb10b - growth factor receptor-bound protein 10b, shoc2 - soc-2 suppressor of clear homolog (c. elegans),…
GO:0050920	regulation of chemotaxis	1.46e-05	0.00111	3.34	7042	43	883	18	[zswim5 - zinc finger, swim-type containing 5, sema3gb - semaphorin 3gb, robo2 - roundabout homolog 2, sema5b - sema domain, seven thrombospondin repeats (type 1 and type 1-like), transmembrane domain (tm) and short cytoplasmic domain, (semaphorin) 5b, si:dkey-49n23.1 - si:dkey-49n23.1, sema3ab - semaphorin 3ab, sema3bl - sema domain, immunoglobulin domain (ig), short basic domain, secreted, (sem…
GO:0045666	positive regulation of neuron differentiation	1.55e-05	0.00116	4.27	7042	38	608	14	[tcf12 - transcription factor 12, si:dkey-164k14.1 - si:dkey-164k14.1, plxna3 - plexin a3, ntrk3b - neurotrophic tyrosine kinase, receptor, type 3b, ntrk3a - neurotrophic tyrosine kinase, receptor, type 3a, tcf3a - transcription factor 3a, cntfr - ciliary neurotrophic factor receptor, plxna4 - plexin a4, nadl1.2 - neural adhesion molecule l1.2, slit1a - slit homolog 1a (drosophila), plxnb2a - ple…
GO:0071709	membrane assembly	1.73e-05	0.00128	15.57	7042	7	323	5	[nlgn3b - neuroligin 3b, nlgn2b - neuroligin 2b, nlgn4a - neuroligin 4a, nlgn2a - neuroligin 2a, cel.1 - carboxyl ester lipase, tandem duplicate 1]
GO:0097104	postsynaptic membrane assembly	1.73e-05	0.00126	15.57	7042	7	323	5	[nlgn3b - neuroligin 3b, nlgn2b - neuroligin 2b, nlgn4a - neuroligin 4a, nlgn2a - neuroligin 2a, cel.1 - carboxyl ester lipase, tandem duplicate 1]
GO:0097105	presynaptic membrane assembly	1.73e-05	0.00125	15.57	7042	7	323	5	[nlgn3b - neuroligin 3b, nlgn2b - neuroligin 2b, nlgn4a - neuroligin 4a, nlgn2a - neuroligin 2a, cel.1 - carboxyl ester lipase, tandem duplicate 1]
GO:0097090	presynaptic membrane organization	1.73e-05	0.00124	15.57	7042	7	323	5	[nlgn3b - neuroligin 3b, nlgn2b - neuroligin 2b, nlgn4a - neuroligin 4a, nlgn2a - neuroligin 2a, cel.1 - carboxyl ester lipase, tandem duplicate 1]
GO:0001941	postsynaptic membrane organization	1.73e-05	0.00122	15.57	7042	7	323	5	[nlgn3b - neuroligin 3b, nlgn2b - neuroligin 2b, nlgn4a - neuroligin 4a, nlgn2a - neuroligin 2a, cel.1 - carboxyl ester lipase, tandem duplicate 1]
GO:0044282	small molecule catabolic process	1.92e-05	0.00135	2.54	7042	87	891	28	[acox3 - acyl-coenzyme a oxidase 3, pristanoyl, abcd1 - atp-binding cassette, sub-family d (ald), member 1, pck1 - phosphoenolpyruvate carboxykinase 1 (soluble), tdo2b - tryptophan 2,3-dioxygenase b, uox - urate oxidase, slc27a4 - solute carrier family 27 (fatty acid transporter), member 4, kmo - kynurenine 3-monooxygenase, cyp26b1 - cytochrome p450, family 26, subfamily b, polypeptide 1, aldh4a1…
GO:0008037	cell recognition	2.05e-05	0.00142	8.56	7042	28	235	8	[dscama - down syndrome cell adhesion molecule a, epha4a - eph receptor a4a, robo2 - roundabout homolog 2, sema3d - semaphorin 3d, slit2 - slit (drosophila) homolog 2, plxna4 - plexin a4, dscamb - down syndrome cell adhesion molecule b, cdh2 - cadherin 2, neuronal]
GO:0016054	organic acid catabolic process	2.12e-05	0.00146	2.91	7042	62	860	22	[acox3 - acyl-coenzyme a oxidase 3, pristanoyl, abcd1 - atp-binding cassette, sub-family d (ald), member 1, pck1 - phosphoenolpyruvate carboxykinase 1 (soluble), tdo2b - tryptophan 2,3-dioxygenase b, kmo - kynurenine 3-monooxygenase, slc27a4 - solute carrier family 27 (fatty acid transporter), member 4, lpin1 - lipin 1, cyp26b1 - cytochrome p450, family 26, subfamily b, polypeptide 1, haao - 3-hy…
GO:0046395	carboxylic acid catabolic process	2.12e-05	0.00144	2.91	7042	62	860	22	[acox3 - acyl-coenzyme a oxidase 3, pristanoyl, abcd1 - atp-binding cassette, sub-family d (ald), member 1, pck1 - phosphoenolpyruvate carboxykinase 1 (soluble), tdo2b - tryptophan 2,3-dioxygenase b, kmo - kynurenine 3-monooxygenase, slc27a4 - solute carrier family 27 (fatty acid transporter), member 4, lpin1 - lipin 1, cyp26b1 - cytochrome p450, family 26, subfamily b, polypeptide 1, haao - 3-hy…
GO:0008150	biological_process	2.64e-05	0.00178	1.06	7042	5906	941	837	[myh10 - myosin, heavy chain 10, non-muscle, tob1a - transducer of erbb2, 1a, mecom - mds1 and evi1 complex locus, btg2 - b-cell translocation gene 2, zdhhc17 - zinc finger, dhhc-type containing 17, shoc2 - soc-2 suppressor of clear homolog (c. elegans), efr3ba - efr3 homolog ba (s. cerevisiae), si:dkey-177e13.4 - si:dkey-177e13.4, skia - nuclear oncoprotein skia, si:ch73-362m14.4 - si:ch73-362m1…
brane bmp regulator 1 (chordin like), LOC570173 - lipid phosphate phosphatase-related protein type 3-like, gnmt - glycine n-methyltransferase, arhgap21b - rho gtpase activating protein 21b, LOC100001136 - occludin-like, met - met proto-oncogene (hepatocyte growth factor receptor), si:dkeyp-88f5.5 - si:dkeyp-88f5.5, ctnnd2a - catenin (cadherin-associated protein), delta 2a, si:ch211-274p24.3 - si:…
GO:0008038	neuron recognition	2.91e-05	0.00194	10.02	7042	24	205	7	[dscama - down syndrome cell adhesion molecule a, robo2 - roundabout homolog 2, sema3d - semaphorin 3d, slit2 - slit (drosophila) homolog 2, plxna4 - plexin a4, dscamb - down syndrome cell adhesion molecule b, cdh2 - cadherin 2, neuronal]
GO:0009952	anterior/posterior pattern specification	3.39e-05	0.00224	3.11	7042	72	628	20	[smad2 - mad homolog 2 (drosophila), pax2a - paired box gene 2a, ptpn21 - protein tyrosine phosphatase, non-receptor type 21, fn1b - fibronectin 1b, tcf7l1a - transcription factor 7-like 1a (t-cell specific, hmg-box), ncor1 - nuclear receptor co-repressor 1, hnf1ba - hnf1 homeobox ba, notum1a - notum pectinacetylesterase 1a, gadd45ba - growth arrest and dna-damage-inducible, beta a, igf1ra - insu…
GO:0032989	cellular component morphogenesis	3.96e-05	0.00259	3.04	7042	141	362	22	[col14a1a - collagen, type xiv, alpha 1a, lamc3 - laminin, gamma 3, cdh13 - cadherin 13, h-cadherin (heart), notch1b - notch homolog 1b, robo2 - roundabout homolog 2, zdhhc17 - zinc finger, dhhc-type containing 17, si:dkey-193b15.3 - si:dkey-193b15.3, ntn1b - netrin 1b, col6a1 - collagen, type vi, alpha 1, appb - amyloid beta (a4) precursor protein b, ncam1a - neural cell adhesion molecule 1a, el…
GO:0033273	response to vitamin	4.17e-05	0.0027	65.61	7042	7	46	3	[g6pca.2 - glucose-6-phosphatase a, catalytic, tandem duplicate 2, lpl - lipoprotein lipase, cyp2r1 - cytochrome p450, family 2, subfamily r, polypeptide 1]
GO:0048646	anatomical structure formation involved in morphogenesis	4.3e-05	0.00275	2.65	7042	293	236	26	[ptpn21 - protein tyrosine phosphatase, non-receptor type 21, klf2a - kruppel-like factor 2a, fn1b - fibronectin 1b, notch1b - notch homolog 1b, sdk2b - sidekick homolog 2b (chicken), zeb2b - zinc finger e-box binding homeobox 2b, wwtr1 - ww domain containing transcription regulator 1, dusp4 - dual specificity phosphatase 4, nrxn3a - neurexin 3a, amot - angiomotin, myh6 - myosin, heavy polypeptid…
GO:0010720	positive regulation of cell development	4.61e-05	0.00292	3.56	7042	52	608	16	[smad2 - mad homolog 2 (drosophila), tcf12 - transcription factor 12, si:dkey-164k14.1 - si:dkey-164k14.1, ntrk3b - neurotrophic tyrosine kinase, receptor, type 3b, plxna3 - plexin a3, ntrk3a - neurotrophic tyrosine kinase, receptor, type 3a, tcf3a - transcription factor 3a, cntfr - ciliary neurotrophic factor receptor, plxna4 - plexin a4, nadl1.2 - neural adhesion molecule l1.2, slit1a - slit ho…
GO:0050769	positive regulation of neurogenesis	5.17e-05	0.00325	3.7	7042	47	608	15	[tcf12 - transcription factor 12, si:dkey-164k14.1 - si:dkey-164k14.1, plxna3 - plexin a3, ntrk3b - neurotrophic tyrosine kinase, receptor, type 3b, ntrk3a - neurotrophic tyrosine kinase, receptor, type 3a, tcf3a - transcription factor 3a, cntfr - ciliary neurotrophic factor receptor, plxna4 - plexin a4, nadl1.2 - neural adhesion molecule l1.2, slit1a - slit homolog 1a (drosophila), plxnb2a - ple…
GO:0009991	response to extracellular stimulus	5.65e-05	0.00351	18.67	7042	41	46	5	[pck1 - phosphoenolpyruvate carboxykinase 1 (soluble), si:ch211-235e18.3 - si:ch211-235e18.3, g6pca.2 - glucose-6-phosphatase a, catalytic, tandem duplicate 2, lpl - lipoprotein lipase, cyp2r1 - cytochrome p450, family 2, subfamily r, polypeptide 1]
GO:0031667	response to nutrient levels	5.65e-05	0.00348	18.67	7042	41	46	5	[pck1 - phosphoenolpyruvate carboxykinase 1 (soluble), si:ch211-235e18.3 - si:ch211-235e18.3, g6pca.2 - glucose-6-phosphatase a, catalytic, tandem duplicate 2, lpl - lipoprotein lipase, cyp2r1 - cytochrome p450, family 2, subfamily r, polypeptide 1]
GO:0001667	ameboidal-type cell migration	5.75e-05	0.00351	2.69	7042	127	516	25	[rock2a - rho-associated, coiled-coil containing protein kinase 2a, sema5b - sema domain, seven thrombospondin repeats (type 1 and type 1-like), transmembrane domain (tm) and short cytoplasmic domain, (semaphorin) 5b, si:dkey-49n23.1 - si:dkey-49n23.1, lrp5 - low density lipoprotein receptor-related protein 5, kita - kit receptor a, aldh1l1 - aldehyde dehydrogenase 1 family, member l1, LOC559008 …
GO:0009074	aromatic amino acid family catabolic process	6.08e-05	0.00368	5.74	7042	12	818	8	[tdo2b - tryptophan 2,3-dioxygenase b, kmo - kynurenine 3-monooxygenase, uroc1 - urocanate hydratase 1, haao - 3-hydroxyanthranilate 3,4-dioxygenase, hal - histidine ammonia-lyase, pah - phenylalanine hydroxylase, amdhd1 - amidohydrolase domain containing 1, ido1 - indoleamine 2,3-dioxygenase 1]
GO:0048863	stem cell differentiation	6.28e-05	0.00376	4.68	7042	28	591	11	[ptch1 - patched 1, epas1b - endothelial pas domain protein 1b, lrsam1 - leucine rich repeat and sterile alpha motif containing 1, ptch2 - patched 2, fos - v-fos fbj murine osteosarcoma viral oncogene homolog, ncor2 - nuclear receptor co-repressor 2, nos1 - nitric oxide synthase 1 (neuronal), notch1b - notch homolog 1b, hal - histidine ammonia-lyase, sema3d - semaphorin 3d, cdh2 - cadherin 2, neu…
GO:0010976	positive regulation of neuron projection development	6.37e-05	0.00379	4.7	7042	29	568	11	[slit1a - slit homolog 1a (drosophila), si:dkey-164k14.1 - si:dkey-164k14.1, ntrk3b - neurotrophic tyrosine kinase, receptor, type 3b, plxna3 - plexin a3, plxnb2a - plexin b2a, ntrk3a - neurotrophic tyrosine kinase, receptor, type 3a, nadl1.1 - neural adhesion molecule l1.1, cntfr - ciliary neurotrophic factor receptor, nadl1.2 - neural adhesion molecule l1.2, pacsin1a - protein kinase c and case…
GO:0045597	positive regulation of cell differentiation	6.62e-05	0.0039	3.1	7042	71	608	19	[tcf12 - transcription factor 12, smad2 - mad homolog 2 (drosophila), si:dkey-164k14.1 - si:dkey-164k14.1, ntrk3b - neurotrophic tyrosine kinase, receptor, type 3b, cdon - cell adhesion molecule-related/down-regulated by oncogenes, plxna3 - plexin a3, ntrk3a - neurotrophic tyrosine kinase, receptor, type 3a, jund - jun d proto-oncogene, stat5.1 - signal transducer and activator of transcription 5…
GO:0040007	growth	7.01e-05	0.00409	2.39	7042	91	906	28	[plxna3 - plexin a3, notch1b - notch homolog 1b, sema5b - sema domain, seven thrombospondin repeats (type 1 and type 1-like), transmembrane domain (tm) and short cytoplasmic domain, (semaphorin) 5b, robo3 - roundabout homolog 3, ptk7a - protein tyrosine kinase 7a, appb - amyloid beta (a4) precursor protein b, myo9al1 - myosin ixa-like 1, large - like-glycosyltransferase, nos1 - nitric oxide synth…
GO:0048589	developmental growth	7.01e-05	0.00406	2.39	7042	91	906	28	[plxna3 - plexin a3, notch1b - notch homolog 1b, sema5b - sema domain, seven thrombospondin repeats (type 1 and type 1-like), transmembrane domain (tm) and short cytoplasmic domain, (semaphorin) 5b, robo3 - roundabout homolog 3, ptk7a - protein tyrosine kinase 7a, appb - amyloid beta (a4) precursor protein b, myo9al1 - myosin ixa-like 1, large - like-glycosyltransferase, smc1a - structural mainte…
GO:0051094	positive regulation of developmental process	8.2e-05	0.00471	2.53	7042	106	682	26	[clstn3 - calsyntenin 3, si:dkey-164k14.1 - si:dkey-164k14.1, cdon - cell adhesion molecule-related/down-regulated by oncogenes, plxna3 - plexin a3, jund - jun d proto-oncogene, LOC100535437 - anoctamin-6-like, tcf3a - transcription factor 3a, plxna4 - plexin a4, nadl1.1 - neural adhesion molecule l1.1, lrrc4b - leucine rich repeat containing 4b, clstn1 - calsyntenin 1, kdr - kinase insert domain…
GO:0016477	cell migration	8.27e-05	0.0047	3.53	7042	253	126	16	[met - met proto-oncogene (hepatocyte growth factor receptor), amot - angiomotin, lamc3 - laminin, gamma 3, sema3gb - semaphorin 3gb, nrp1b - neuropilin 1b, si:dkey-49n23.1 - si:dkey-49n23.1, lrp5 - low density lipoprotein receptor-related protein 5, podxl - podocalyxin-like, dscama - down syndrome cell adhesion molecule a, LOC559008 - semaphorin 7a, sema3d - semaphorin 3d, lamc1 - laminin, gamma…
GO:0040011	locomotion	0.000104	0.00589	3.31	7042	287	126	17	[met - met proto-oncogene (hepatocyte growth factor receptor), amot - angiomotin, lamc3 - laminin, gamma 3, sema3gb - semaphorin 3gb, nrp1b - neuropilin 1b, si:dkey-49n23.1 - si:dkey-49n23.1, lrp5 - low density lipoprotein receptor-related protein 5, podxl - podocalyxin-like, slit1a - slit homolog 1a (drosophila), dscama - down syndrome cell adhesion molecule a, LOC559008 - semaphorin 7a, sema3d …
GO:0007584	response to nutrient	0.000107	0.00596	23.95	7042	14	84	4	[p2rx3b - purinergic receptor p2x, ligand-gated ion channel, 3b, g6pca.2 - glucose-6-phosphatase a, catalytic, tandem duplicate 2, lpl - lipoprotein lipase, cyp2r1 - cytochrome p450, family 2, subfamily r, polypeptide 1]
GO:0009605	response to external stimulus	0.000109	0.00604	4.78	7042	180	90	11	[p2rx3b - purinergic receptor p2x, ligand-gated ion channel, 3b, f5 - coagulation factor v, pck1 - phosphoenolpyruvate carboxykinase 1 (soluble), si:dkey-22f5.9 - si:dkey-22f5.9, si:ch211-235e18.3 - si:ch211-235e18.3, g6pca.2 - glucose-6-phosphatase a, catalytic, tandem duplicate 2, ldlr - low density lipoprotein receptor, lamc1 - laminin, gamma 1, lpl - lipoprotein lipase, cyp2r1 - cytochrome p4…
GO:0006357	regulation of transcription by RNA polymerase II	0.000114	0.00624	7.67	7042	459	14	7	[foxo3b - forkhead box o3b, zgc:175128 - zgc:175128, klf2a - kruppel-like factor 2a, zgc:122979 - zgc:122979, fos - v-fos fbj murine osteosarcoma viral oncogene homolog, npas4a - neuronal pas domain protein 4a, egr1 - early growth response 1]
GO:0048870	cell motility	0.000125	0.00681	3.43	7042	261	126	16	[met - met proto-oncogene (hepatocyte growth factor receptor), amot - angiomotin, lamc3 - laminin, gamma 3, sema3gb - semaphorin 3gb, nrp1b - neuropilin 1b, si:dkey-49n23.1 - si:dkey-49n23.1, lrp5 - low density lipoprotein receptor-related protein 5, podxl - podocalyxin-like, dscama - down syndrome cell adhesion molecule a, LOC559008 - semaphorin 7a, sema3d - semaphorin 3d, lamc1 - laminin, gamma…
GO:0031099	regeneration	0.000127	0.00685	5.54	7042	73	174	10	[socs3a - suppressor of cytokine signaling 3a, zgc:85866 - zgc:85866, hnf4a - hepatocyte nuclear factor 4, alpha, igf2b - insulin-like growth factor 2b, fos - v-fos fbj murine osteosarcoma viral oncogene homolog, notch1b - notch homolog 1b, gata3 - gata-binding protein 3, sema3d - semaphorin 3d, cdh2 - cadherin 2, neuronal, srebf1 - sterol regulatory element binding transcription factor 1]
GO:0065008	regulation of biological quality	0.000131	0.00702	1.56	7042	676	589	88	[acox3 - acyl-coenzyme a oxidase 3, pristanoyl, myh10 - myosin, heavy chain 10, non-muscle, hmox2b - heme oxygenase (decycling) 2b, slc8a4a - solute carrier family 8 (sodium/calcium exchanger), member 4a, syt2a - synaptotagmin iia, atp11c - atpase, class vi, type 11c, plxna4 - plexin a4, npas4a - neuronal pas domain protein 4a, pcsk5b - proprotein convertase subtilisin/kexin type 5b, fermt2 - fer…
GO:0009888	tissue development	0.000148	0.00788	2.77	7042	213	251	21	[lamc3 - laminin, gamma 3, rtn4rl2a - reticulon 4 receptor-like 2 a, zgc:85866 - zgc:85866, slc8a4a - solute carrier family 8 (sodium/calcium exchanger), member 4a, kif1b - kinesin family member 1b, notch1b - notch homolog 1b, esrrga - estrogen-related receptor gamma a, ntn1b - netrin 1b, zeb1a - zinc finger e-box binding homeobox 1a, epha4a - eph receptor a4a, vdrb - vitamin d receptor b, igf2b …
GO:0050789	regulation of biological process	0.000156	0.00824	1.16	7042	2865	995	468	[odz2 - odz, odd oz/ten-m homolog 2 (drosophila), ptpra - protein tyrosine phosphatase, receptor type, a, myh10 - myosin, heavy chain 10, non-muscle, tob1a - transducer of erbb2, 1a, mecom - mds1 and evi1 complex locus, cebpa - ccaat/enhancer binding protein (c/ebp), alpha, cebpd - ccaat/enhancer binding protein (c/ebp), delta, LOC563828 - complement factor b-like, btg2 - b-cell translocation gen…
GO:0009063	cellular amino acid catabolic process	0.00018	0.00942	3.23	7042	40	818	15	[tdo2b - tryptophan 2,3-dioxygenase b, kmo - kynurenine 3-monooxygenase, haao - 3-hydroxyanthranilate 3,4-dioxygenase, hal - histidine ammonia-lyase, amdhd1 - amidohydrolase domain containing 1, aldh4a1 - aldehyde dehydrogenase 4 family, member a1, zgc:92040 - zgc:92040, LOC563642 - serine dehydratase-like, uroc1 - urocanate hydratase 1, nos1 - nitric oxide synthase 1 (neuronal), oat - ornithine …
GO:0009966	regulation of signal transduction	0.000187	0.00969	1.49	7042	506	927	99	[shc2 - shc (src homology 2 domain containing) transforming protein 2, mecom - mds1 and evi1 complex locus, bmp3 - bone morphogenetic protein 3, cacng8a - calcium channel, voltage-dependent, gamma subunit 8a, grb10b - growth factor receptor-bound protein 10b, shoc2 - soc-2 suppressor of clear homolog (c. elegans), bcl9l - b-cell cll/lymphoma 9-like, ptk7a - protein tyrosine kinase 7a, appb - amyl…
GO:0006820	anion transport	0.000195	0.0101	2.16	7042	150	717	33	[si:dkey-246g23.4 - si:dkey-246g23.4, slc43a2a - solute carrier family 43, member 2a, glra1 - glycine receptor, alpha 1, LOC100535437 - anoctamin-6-like, slc27a4 - solute carrier family 27 (fatty acid transporter), member 4, si:dkey-5g7.3 - si:dkey-5g7.3, atp11c - atpase, class vi, type 11c, slc4a2a - solute carrier family 4, anion exchanger, member 2a, slco5a1 - solute carrier organic anion tran…
GO:0080090	regulation of primary metabolic process	0.000206	0.0105	1.37	7042	1107	682	147	[nfe2l1a - nuclear factor, erythroid derived 2,-like 1a, pax2a - paired box gene 2a, casz1 - castor zinc finger 1, shc2 - shc (src homology 2 domain containing) transforming protein 2, tob1a - transducer of erbb2, 1a, creb3l3 - camp responsive element binding protein 3-like 3, mecom - mds1 and evi1 complex locus, bmp3 - bone morphogenetic protein 3, cebpa - ccaat/enhancer binding protein (c/ebp),…
GO:0035677	posterior lateral line neuromast hair cell development	0.000238	0.0121	148.25	7042	5	19	2	[socs3a - suppressor of cytokine signaling 3a, lrp5 - low density lipoprotein receptor-related protein 5]
GO:0006935	chemotaxis	0.000241	0.0121	5.08	7042	68	204	10	[slit1a - slit homolog 1a (drosophila), sema4ga - sema domain, immunoglobulin domain (ig), transmembrane domain (tm) and short cytoplasmic domain, (semaphorin) 4ga, sema3gb - semaphorin 3gb, nrp1b - neuropilin 1b, LOC559008 - semaphorin 7a, sema6e - sema domain, transmembrane domain (tm), and cytoplasmic domain, (semaphorin) 6e, sema3d - semaphorin 3d, si:dkey-49n23.1 - si:dkey-49n23.1, slit2 - s…
GO:0048839	inner ear development	0.000245	0.0122	4	7042	27	718	11	[sox9a - sry-box containing gene 9a, atp1a1a.1 - atpase, na+/k+ transporting, alpha 1a polypeptide, tandem duplicate 1, vdrb - vitamin d receptor b, tlx2 - t-cell leukemia, homeobox 2, dacha - dachshund a, disp1 - dispatched homolog 1 (drosophila), si:dkey-174n5.3 - si:dkey-174n5.3, apc - adenomatosis polyposis coli, esrrga - estrogen-related receptor gamma a, rerea - arginine-glutamic acid dipep…
GO:0048598	embryonic morphogenesis	0.000264	0.0131	1.93	7042	259	563	40	[sox9a - sry-box containing gene 9a, rock2a - rho-associated, coiled-coil containing protein kinase 2a, pax2a - paired box gene 2a, cdon - cell adhesion molecule-related/down-regulated by oncogenes, myh10 - myosin, heavy chain 10, non-muscle, plxna3 - plexin a3, slc8a4a - solute carrier family 8 (sodium/calcium exchanger), member 4a, tcf7l1a - transcription factor 7-like 1a (t-cell specific, hmg-…
GO:0051171	regulation of nitrogen compound metabolic process	0.000282	0.0139	1.37	7042	1095	682	145	[nfe2l1a - nuclear factor, erythroid derived 2,-like 1a, pax2a - paired box gene 2a, casz1 - castor zinc finger 1, shc2 - shc (src homology 2 domain containing) transforming protein 2, tob1a - transducer of erbb2, 1a, creb3l3 - camp responsive element binding protein 3-like 3, mecom - mds1 and evi1 complex locus, bmp3 - bone morphogenetic protein 3, cebpa - ccaat/enhancer binding protein (c/ebp),…
GO:0015711	organic anion transport	0.000297	0.0145	2.75	7042	93	551	20	[si:dkey-246g23.4 - si:dkey-246g23.4, slc43a2a - solute carrier family 43, member 2a, slc4a1b - solute carrier family 4, anion exchanger, member 1b, atp11c - atpase, class vi, type 11c, slc25a1b - slc25a1 solute carrier family 25 (mitochondrial carrier; citrate transporter), member 1b, si:dkey-5g7.3 - si:dkey-5g7.3, slc16a7 - solute carrier family 16, member 7 (monocarboxylic acid transporter 2),…
GO:1901606	alpha-amino acid catabolic process	0.000302	0.0146	3.26	7042	37	818	14	[tdo2b - tryptophan 2,3-dioxygenase b, kmo - kynurenine 3-monooxygenase, haao - 3-hydroxyanthranilate 3,4-dioxygenase, hal - histidine ammonia-lyase, amdhd1 - amidohydrolase domain containing 1, zgc:92040 - zgc:92040, aldh4a1 - aldehyde dehydrogenase 4 family, member a1, LOC563642 - serine dehydratase-like, uroc1 - urocanate hydratase 1, nos1 - nitric oxide synthase 1 (neuronal), oat - ornithine …
GO:0030154	cell differentiation	0.000302	0.0145	1.59	7042	430	754	73	[rock2a - rho-associated, coiled-coil containing protein kinase 2a, pax2a - paired box gene 2a, rarga - retinoic acid receptor gamma a, onecutl - one cut domain, family member, like, mecom - mds1 and evi1 complex locus, bmp3 - bone morphogenetic protein 3, dner - delta/notch-like egf repeat containing, cebpa - ccaat/enhancer binding protein (c/ebp), alpha, npas4a - neuronal pas domain protein 4a,…
GO:0019219	regulation of nucleobase-containing compound metabolic process	0.000303	0.0145	1.42	7042	848	682	117	[nfe2l1a - nuclear factor, erythroid derived 2,-like 1a, pax2a - paired box gene 2a, casz1 - castor zinc finger 1, tob1a - transducer of erbb2, 1a, creb3l3 - camp responsive element binding protein 3-like 3, mecom - mds1 and evi1 complex locus, cebpa - ccaat/enhancer binding protein (c/ebp), alpha, cebpd - ccaat/enhancer binding protein (c/ebp), delta, npas4a - neuronal pas domain protein 4a, sta…
GO:0007389	pattern specification process	0.000346	0.0164	1.99	7042	191	649	35	[pax2a - paired box gene 2a, ptpn21 - protein tyrosine phosphatase, non-receptor type 21, tob1a - transducer of erbb2, 1a, slc8a4a - solute carrier family 8 (sodium/calcium exchanger), member 4a, fn1b - fibronectin 1b, mecom - mds1 and evi1 complex locus, tcf7l1a - transcription factor 7-like 1a (t-cell specific, hmg-box), myo1d - myosin id, bmp1a - bone morphogenetic protein 1a, ptk7a - protein …
GO:0031346	positive regulation of cell projection organization	0.000365	0.0172	4.58	7042	40	384	10	[slit1a - slit homolog 1a (drosophila), si:dkey-164k14.1 - si:dkey-164k14.1, ntrk3b - neurotrophic tyrosine kinase, receptor, type 3b, plxna3 - plexin a3, ntrk3a - neurotrophic tyrosine kinase, receptor, type 3a, nadl1.1 - neural adhesion molecule l1.1, nadl1.2 - neural adhesion molecule l1.2, pacsin1a - protein kinase c and casein kinase substrate in neurons 1a, plxna4 - plexin a4, LOC798252 - e…
GO:0050794	regulation of cellular process	0.00037	0.0173	1.2	7042	2658	682	308	[nfe2l1a - nuclear factor, erythroid derived 2,-like 1a, odz2 - odz, odd oz/ten-m homolog 2 (drosophila), shc2 - shc (src homology 2 domain containing) transforming protein 2, myh10 - myosin, heavy chain 10, non-muscle, tob1a - transducer of erbb2, 1a, tob1b - transducer of erbb2, 1b, creb3l3 - camp responsive element binding protein 3-like 3, mecom - mds1 and evi1 complex locus, syt2a - synaptot…
GO:0035675	neuromast hair cell development	0.000378	0.0175	123.54	7042	6	19	2	[socs3a - suppressor of cytokine signaling 3a, lrp5 - low density lipoprotein receptor-related protein 5]
GO:0007409	axonogenesis	0.000426	0.0196	3.35	7042	57	516	14	[map1aa - microtubule-associated protein 1aa, notch1b - notch homolog 1b, sema5b - sema domain, seven thrombospondin repeats (type 1 and type 1-like), transmembrane domain (tm) and short cytoplasmic domain, (semaphorin) 5b, robo2 - roundabout homolog 2, zdhhc17 - zinc finger, dhhc-type containing 17, si:dkey-193b15.3 - si:dkey-193b15.3, ntn1b - netrin 1b, appb - amyloid beta (a4) precursor protei…
GO:0009072	aromatic amino acid family metabolic process	0.000436	0.02	4.3	7042	18	818	9	[tdo2b - tryptophan 2,3-dioxygenase b, tat - tyrosine aminotransferase, kmo - kynurenine 3-monooxygenase, uroc1 - urocanate hydratase 1, haao - 3-hydroxyanthranilate 3,4-dioxygenase, pah - phenylalanine hydroxylase, hal - histidine ammonia-lyase, amdhd1 - amidohydrolase domain containing 1, ido1 - indoleamine 2,3-dioxygenase 1]
GO:0030900	forebrain development	0.000451	0.0205	146.71	7042	16	6	2	[igf2b - insulin-like growth factor 2b, npas4a - neuronal pas domain protein 4a]
GO:2000027	regulation of animal organ morphogenesis	0.000474	0.0214	4.43	7042	21	682	9	[ptk7a - protein tyrosine kinase 7a, rock2a - rho-associated, coiled-coil containing protein kinase 2a, myh11a - myosin, heavy polypeptide 11, smooth muscle a, cdh4 - cadherin 4, retinal, klf2a - kruppel-like factor 2a, vangl2 - vang-like 2 (van gogh, drosophila), tbx1 - t-box 1, lhx1a - lim homeobox 1a, cdh2 - cadherin 2, neuronal]
GO:0046677	response to antibiotic	0.000477	0.0214	6.05	7042	9	776	6	[hsp90aa1.2 - heat shock protein 90, alpha (cytosolic), class a member 1, tandem duplicate 2, per1a - period homolog 1a (drosophila), glra1 - glycine receptor, alpha 1, foxp2 - forkhead box p2, aoc1 - amine oxidase, copper containing 1, adcy5 - adenylate cyclase 5]
GO:0042330	taxis	0.000496	0.0221	4.66	7042	74	204	10	[slit1a - slit homolog 1a (drosophila), sema4ga - sema domain, immunoglobulin domain (ig), transmembrane domain (tm) and short cytoplasmic domain, (semaphorin) 4ga, sema3gb - semaphorin 3gb, nrp1b - neuropilin 1b, LOC559008 - semaphorin 7a, sema6e - sema domain, transmembrane domain (tm), and cytoplasmic domain, (semaphorin) 6e, sema3d - semaphorin 3d, si:dkey-49n23.1 - si:dkey-49n23.1, slit2 - s…
GO:0008045	motor neuron axon guidance	0.000534	0.0236	3.56	7042	24	906	11	[nrxn2a - neurexin 2a, kcnc3a - potassium voltage-gated channel, shaw-related subfamily, member 3a, scn8aa - sodium channel, voltage-gated, type viii, alpha a, lamc3 - laminin, gamma 3, plxna3 - plexin a3, sema3aa - semaphorin 3aa, sema3ab - semaphorin 3ab, lhx1a - lim homeobox 1a, cdh2 - cadherin 2, neuronal, ntn1b - netrin 1b, col6a3 - collagen, type vi, alpha 3]
GO:0009889	regulation of biosynthetic process	0.000571	0.0251	1.41	7042	851	682	116	[nfe2l1a - nuclear factor, erythroid derived 2,-like 1a, pax2a - paired box gene 2a, casz1 - castor zinc finger 1, tob1a - transducer of erbb2, 1a, creb3l3 - camp responsive element binding protein 3-like 3, mecom - mds1 and evi1 complex locus, cebpa - ccaat/enhancer binding protein (c/ebp), alpha, cebpd - ccaat/enhancer binding protein (c/ebp), delta, npas4a - neuronal pas domain protein 4a, sta…
GO:0031326	regulation of cellular biosynthetic process	0.000575	0.0251	1.41	7042	843	682	115	[nfe2l1a - nuclear factor, erythroid derived 2,-like 1a, casz1 - castor zinc finger 1, pax2a - paired box gene 2a, tob1a - transducer of erbb2, 1a, creb3l3 - camp responsive element binding protein 3-like 3, mecom - mds1 and evi1 complex locus, cebpa - ccaat/enhancer binding protein (c/ebp), alpha, cebpd - ccaat/enhancer binding protein (c/ebp), delta, npas4a - neuronal pas domain protein 4a, sta…
GO:0050772	positive regulation of axonogenesis	0.00059	0.0256	15.63	7042	17	106	4	[slit1a - slit homolog 1a (drosophila), plxna3 - plexin a3, nadl1.2 - neural adhesion molecule l1.2, plxna4 - plexin a4]
GO:0019222	regulation of metabolic process	0.000609	0.0263	1.33	7042	1203	682	155	[nfe2l1a - nuclear factor, erythroid derived 2,-like 1a, pax2a - paired box gene 2a, casz1 - castor zinc finger 1, shc2 - shc (src homology 2 domain containing) transforming protein 2, tob1a - transducer of erbb2, 1a, tob1b - transducer of erbb2, 1b, creb3l3 - camp responsive element binding protein 3-like 3, mecom - mds1 and evi1 complex locus, bmp3 - bone morphogenetic protein 3, cebpa - ccaat/…
GO:0009968	negative regulation of signal transduction	0.000623	0.0267	1.9	7042	180	741	36	[cdon - cell adhesion molecule-related/down-regulated by oncogenes, tcf7l1a - transcription factor 7-like 1a (t-cell specific, hmg-box), cyp26b1 - cytochrome p450, family 26, subfamily b, polypeptide 1, bcl2l1 - bcl2-like 1, grb10b - growth factor receptor-bound protein 10b, ptk7a - protein tyrosine kinase 7a, bcl9l - b-cell cll/lymphoma 9-like, spred2b - sprouty-related, evh1 domain containing 2…
GO:0006547	histidine metabolic process	0.000627	0.0267	14.52	7042	3	485	3	[uroc1 - urocanate hydratase 1, hal - histidine ammonia-lyase, amdhd1 - amidohydrolase domain containing 1]
GO:0006548	histidine catabolic process	0.000627	0.0265	14.52	7042	3	485	3	[uroc1 - urocanate hydratase 1, hal - histidine ammonia-lyase, amdhd1 - amidohydrolase domain containing 1]
GO:0043049	otic placode formation	0.000634	0.0266	8.44	7042	10	417	5	[sox9a - sry-box containing gene 9a, pax2a - paired box gene 2a, gata3 - gata-binding protein 3, hnf1ba - hnf1 homeobox ba, stm - starmaker]
GO:0006094	gluconeogenesis	0.000642	0.0268	103.56	7042	8	17	2	[pck1 - phosphoenolpyruvate carboxykinase 1 (soluble), g6pca.2 - glucose-6-phosphatase a, catalytic, tandem duplicate 2]
GO:0019319	hexose biosynthetic process	0.000642	0.0266	103.56	7042	8	17	2	[pck1 - phosphoenolpyruvate carboxykinase 1 (soluble), g6pca.2 - glucose-6-phosphatase a, catalytic, tandem duplicate 2]
GO:0046364	monosaccharide biosynthetic process	0.000642	0.0265	103.56	7042	8	17	2	[pck1 - phosphoenolpyruvate carboxykinase 1 (soluble), g6pca.2 - glucose-6-phosphatase a, catalytic, tandem duplicate 2]
GO:0042493	response to drug	0.000643	0.0263	11.03	7042	38	84	5	[p2rx3b - purinergic receptor p2x, ligand-gated ion channel, 3b, pck1 - phosphoenolpyruvate carboxykinase 1 (soluble), g6pca.2 - glucose-6-phosphatase a, catalytic, tandem duplicate 2, chrnb2b - cholinergic receptor, nicotinic, beta 2b, lpl - lipoprotein lipase]
GO:0015701	bicarbonate transport	0.000663	0.027	5.4	7042	8	978	6	[slc4a2a - solute carrier family 4, anion exchanger, member 2a, slc4a2b - solute carrier family 4, anion exchanger, member 2b, slc4a4a - solute carrier family 4, member 4a, slc4a1b - solute carrier family 4, anion exchanger, member 1b, slc4a4b - solute carrier family 4, sodium bicarbonate cotransporter, member 4b, slc4a8 - solute carrier family 4, sodium bicarbonate cotransporter, member 8]
GO:0060255	regulation of macromolecule metabolic process	0.000679	0.0275	1.34	7042	1151	682	149	[nfe2l1a - nuclear factor, erythroid derived 2,-like 1a, pax2a - paired box gene 2a, casz1 - castor zinc finger 1, shc2 - shc (src homology 2 domain containing) transforming protein 2, tob1a - transducer of erbb2, 1a, tob1b - transducer of erbb2, 1b, creb3l3 - camp responsive element binding protein 3-like 3, mecom - mds1 and evi1 complex locus, bmp3 - bone morphogenetic protein 3, cebpa - ccaat/…
GO:0034446	substrate adhesion-dependent cell spreading	0.000685	0.0275	26.08	7042	9	90	3	[lamc3 - laminin, gamma 3, lamc1 - laminin, gamma 1, lamb2l - laminin, beta 2-like]
GO:0061959	response to (R)-carnitine	0.000699	0.028	76.54	7042	4	46	2	[g6pca.2 - glucose-6-phosphatase a, catalytic, tandem duplicate 2, lpl - lipoprotein lipase]
GO:0031589	cell-substrate adhesion	0.00071	0.0282	10.07	7042	22	159	5	[frem1a - fras1 related extracellular matrix 1a, lamc3 - laminin, gamma 3, nid1a - nidogen 1a, lamc1 - laminin, gamma 1, lamb2l - laminin, beta 2-like]
GO:0010770	positive regulation of cell morphogenesis involved in differentiation	0.00074	0.0292	14.76	7042	18	106	4	[slit1a - slit homolog 1a (drosophila), plxna3 - plexin a3, nadl1.2 - neural adhesion molecule l1.2, plxna4 - plexin a4]
GO:0018107	peptidyl-threonine phosphorylation	0.000758	0.0298	4.89	7042	12	840	7	[rock2a - rho-associated, coiled-coil containing protein kinase 2a, nlk2 - nemo like kinase, type 2, cdc42bpb - cdc42 binding protein kinase beta (dmpk-like), si:ch211-89p3.3 - si:ch211-89p3.3, csnk1db - casein kinase 1, delta b, si:dkey-12h9.11 - si:dkey-12h9.11, rock1 - rho-associated, coiled-coil containing protein kinase 1]
GO:0018210	peptidyl-threonine modification	0.000758	0.0296	4.89	7042	12	840	7	[rock2a - rho-associated, coiled-coil containing protein kinase 2a, nlk2 - nemo like kinase, type 2, cdc42bpb - cdc42 binding protein kinase beta (dmpk-like), si:ch211-89p3.3 - si:ch211-89p3.3, si:dkey-12h9.11 - si:dkey-12h9.11, csnk1db - casein kinase 1, delta b, rock1 - rho-associated, coiled-coil containing protein kinase 1]
GO:0001756	somitogenesis	0.000768	0.0298	6.38	7042	39	198	7	[gadd45ba - growth arrest and dna-damage-inducible, beta a, ptpn21 - protein tyrosine phosphatase, non-receptor type 21, crim1 - cysteine rich transmembrane bmp regulator 1 (chordin like), fn1b - fibronectin 1b, igf2b - insulin-like growth factor 2b, zeb2b - zinc finger e-box binding homeobox 2b, cdh2 - cadherin 2, neuronal]
GO:0060218	hematopoietic stem cell differentiation	0.000813	0.0313	4.51	7042	17	734	8	[epas1b - endothelial pas domain protein 1b, lrsam1 - leucine rich repeat and sterile alpha motif containing 1, fos - v-fos fbj murine osteosarcoma viral oncogene homolog, ncor2 - nuclear receptor co-repressor 2, nos1 - nitric oxide synthase 1 (neuronal), notch1b - notch homolog 1b, hal - histidine ammonia-lyase, plcg1 - phospholipase c, gamma 1]
GO:0031323	regulation of cellular metabolic process	0.000823	0.0315	1.34	7042	1129	682	146	[nfe2l1a - nuclear factor, erythroid derived 2,-like 1a, pax2a - paired box gene 2a, casz1 - castor zinc finger 1, shc2 - shc (src homology 2 domain containing) transforming protein 2, tob1a - transducer of erbb2, 1a, creb3l3 - camp responsive element binding protein 3-like 3, mecom - mds1 and evi1 complex locus, bmp3 - bone morphogenetic protein 3, cebpa - ccaat/enhancer binding protein (c/ebp),…
GO:0042246	tissue regeneration	0.000862	0.0329	6.3	7042	45	174	7	[zgc:85866 - zgc:85866, igf2b - insulin-like growth factor 2b, fos - v-fos fbj murine osteosarcoma viral oncogene homolog, notch1b - notch homolog 1b, gata3 - gata-binding protein 3, sema3d - semaphorin 3d, cdh2 - cadherin 2, neuronal]
GO:0010648	negative regulation of cell communication	0.000923	0.035	1.86	7042	184	741	36	[cdon - cell adhesion molecule-related/down-regulated by oncogenes, tcf7l1a - transcription factor 7-like 1a (t-cell specific, hmg-box), cyp26b1 - cytochrome p450, family 26, subfamily b, polypeptide 1, bcl2l1 - bcl2-like 1, grb10b - growth factor receptor-bound protein 10b, bcl9l - b-cell cll/lymphoma 9-like, ptk7a - protein tyrosine kinase 7a, spred2b - sprouty-related, evh1 domain containing 2…
GO:0023057	negative regulation of signaling	0.000923	0.0348	1.86	7042	184	741	36	[cdon - cell adhesion molecule-related/down-regulated by oncogenes, tcf7l1a - transcription factor 7-like 1a (t-cell specific, hmg-box), cyp26b1 - cytochrome p450, family 26, subfamily b, polypeptide 1, bcl2l1 - bcl2-like 1, grb10b - growth factor receptor-bound protein 10b, ptk7a - protein tyrosine kinase 7a, bcl9l - b-cell cll/lymphoma 9-like, spred2b - sprouty-related, evh1 domain containing 2…
GO:0070571	negative regulation of neuron projection regeneration	0.000987	0.037	17.98	7042	5	235	3	[socs3a - suppressor of cytokine signaling 3a, epha4a - eph receptor a4a, epha4b - eph receptor a4b]
GO:0048681	negative regulation of axon regeneration	0.000987	0.0368	17.98	7042	5	235	3	[socs3a - suppressor of cytokine signaling 3a, epha4a - eph receptor a4a, epha4b - eph receptor a4b]

## Sheet: Downregulated processes
GO Term	Description	P-value	FDR q-value	Enrichment	N	B	n	b	Genes
GO:0006412	translation	2.85e-51	1.86e-47	4.58	7193	200	904	115	[rps8a - ribosomal protein s8a, zgc:92868 - zgc:92868, rpl13a - ribosomal protein l13a, mrpl35 - mitochondrial ribosomal protein l35, rpl22l1 - ribosomal protein l22-like 1, rps4x - ribosomal protein s4, x-linked, rps23 - ribosomal protein s23, mrpl14 - mitochondrial ribosomal protein l14, rpl35a - ribosomal protein l35a, rpl23 - ribosomal protein l23, uba52 - ubiquitin a-52 residue ribosomal pro…
GO:0043043	peptide biosynthetic process	2.54e-50	8.29e-47	4.51	7193	203	904	115	[rps8a - ribosomal protein s8a, zgc:92868 - zgc:92868, rpl13a - ribosomal protein l13a, mrpl35 - mitochondrial ribosomal protein l35, rpl22l1 - ribosomal protein l22-like 1, rps4x - ribosomal protein s4, x-linked, rps23 - ribosomal protein s23, mrpl14 - mitochondrial ribosomal protein l14, rpl35a - ribosomal protein l35a, rpl23 - ribosomal protein l23, uba52 - ubiquitin a-52 residue ribosomal pro…
GO:0006518	peptide metabolic process	5.32e-49	1.16e-45	4.33	7193	228	867	119	[rps8a - ribosomal protein s8a, zgc:92868 - zgc:92868, rpl13a - ribosomal protein l13a, mrpl35 - mitochondrial ribosomal protein l35, rpl22l1 - ribosomal protein l22-like 1, rps4x - ribosomal protein s4, x-linked, rps23 - ribosomal protein s23, mrpl14 - mitochondrial ribosomal protein l14, rpl35a - ribosomal protein l35a, rpl23 - ribosomal protein l23, uba52 - ubiquitin a-52 residue ribosomal pro…
GO:0043604	amide biosynthetic process	9.47e-46	1.55e-42	4.22	7193	226	867	115	[rps8a - ribosomal protein s8a, zgc:92868 - zgc:92868, rpl13a - ribosomal protein l13a, mrpl35 - mitochondrial ribosomal protein l35, rpl22l1 - ribosomal protein l22-like 1, rps4x - ribosomal protein s4, x-linked, rps23 - ribosomal protein s23, mrpl14 - mitochondrial ribosomal protein l14, rpl35a - ribosomal protein l35a, rpl23 - ribosomal protein l23, uba52 - ubiquitin a-52 residue ribosomal pro…
GO:0044271	cellular nitrogen compound biosynthetic process	1.27e-43	1.66e-40	3.14	7193	477	788	164	[zgc:92868 - zgc:92868, rps8a - ribosomal protein s8a, rpl13a - ribosomal protein l13a, rps4x - ribosomal protein s4, x-linked, rpl22l1 - ribosomal protein l22-like 1, rrm2b - ribonucleotide reductase m2 b, polr2l - polymerase (rna) ii (dna directed) polypeptide l, rps23 - ribosomal protein s23, gapdh - glyceraldehyde-3-phosphate dehydrogenase, mrpl14 - mitochondrial ribosomal protein l14, atp5ib…
GO:1901566	organonitrogen compound biosynthetic process	2.83e-42	3.07e-39	4.02	7193	410	528	121	[rps8a - ribosomal protein s8a, zgc:92868 - zgc:92868, rpl13a - ribosomal protein l13a, rpl22l1 - ribosomal protein l22-like 1, rps23 - ribosomal protein s23, gapdh - glyceraldehyde-3-phosphate dehydrogenase, atp5ib - atp synthase, h+ transporting, mitochondrial f0 complex, subunit e, duplicate b, rpl23 - ribosomal protein l23, rpl35a - ribosomal protein l35a, uba52 - ubiquitin a-52 residue ribos…
GO:0009059	macromolecule biosynthetic process	2.8e-41	2.61e-38	3.11	7193	396	904	155	[zgc:92868 - zgc:92868, rps8a - ribosomal protein s8a, rpl13a - ribosomal protein l13a, rpa2 - replication protein a2, rps4x - ribosomal protein s4, x-linked, rpl22l1 - ribosomal protein l22-like 1, mrpl35 - mitochondrial ribosomal protein l35, polr2l - polymerase (rna) ii (dna directed) polypeptide l, rps23 - ribosomal protein s23, mrpl14 - mitochondrial ribosomal protein l14, rpl23 - ribosomal …
GO:0043603	cellular amide metabolic process	4.54e-41	3.7e-38	3.9	7193	275	785	117	[rps8a - ribosomal protein s8a, zgc:92868 - zgc:92868, rpl13a - ribosomal protein l13a, rpl22l1 - ribosomal protein l22-like 1, rps4x - ribosomal protein s4, x-linked, rps23 - ribosomal protein s23, mrpl14 - mitochondrial ribosomal protein l14, rpl35a - ribosomal protein l35a, rpl23 - ribosomal protein l23, uba52 - ubiquitin a-52 residue ribosomal protein fusion product 1, rpl18 - ribosomal prote…
GO:0034645	cellular macromolecule biosynthetic process	6.57e-41	4.76e-38	3.24	7193	373	868	146	[rps8a - ribosomal protein s8a, zgc:92868 - zgc:92868, rpl13a - ribosomal protein l13a, rpa2 - replication protein a2, mrpl35 - mitochondrial ribosomal protein l35, polr2l - polymerase (rna) ii (dna directed) polypeptide l, rpl22l1 - ribosomal protein l22-like 1, rps4x - ribosomal protein s4, x-linked, rps23 - ribosomal protein s23, mrpl14 - mitochondrial ribosomal protein l14, rpl35a - ribosomal…
GO:0044249	cellular biosynthetic process	3.45e-35	2.25e-32	2.51	7193	690	788	190	[zgc:92868 - zgc:92868, rps8a - ribosomal protein s8a, rpl13a - ribosomal protein l13a, rpa2 - replication protein a2, polr2l - polymerase (rna) ii (dna directed) polypeptide l, rpl22l1 - ribosomal protein l22-like 1, rrm2b - ribonucleotide reductase m2 b, rps4x - ribosomal protein s4, x-linked, rps23 - ribosomal protein s23, gapdh - glyceraldehyde-3-phosphate dehydrogenase, fitm1 - fat storage-i…
GO:0034641	cellular nitrogen compound metabolic process	6.15e-34	3.65e-31	2.12	7193	1135	737	247	[rps8a - ribosomal protein s8a, rpl13a - ribosomal protein l13a, polr2l - polymerase (rna) ii (dna directed) polypeptide l, rps23 - ribosomal protein s23, pelo - pelota homolog (drosophila), mrpl14 - mitochondrial ribosomal protein l14, atp5ib - atp synthase, h+ transporting, mitochondrial f0 complex, subunit e, duplicate b, rpl35a - ribosomal protein l35a, ddx51 - dead (asp-glu-ala-asp) box poly…
GO:1901576	organic substance biosynthetic process	1.97e-33	1.07e-30	2.43	7193	726	788	193	[rps8a - ribosomal protein s8a, rpl13a - ribosomal protein l13a, polr2l - polymerase (rna) ii (dna directed) polypeptide l, rps23 - ribosomal protein s23, mrpl14 - mitochondrial ribosomal protein l14, atp5ib - atp synthase, h+ transporting, mitochondrial f0 complex, subunit e, duplicate b, rpl35a - ribosomal protein l35a, uba52 - ubiquitin a-52 residue ribosomal protein fusion product 1, rpl38 - …
GO:0009058	biosynthetic process	2.95e-32	1.48e-29	2.37	7193	749	790	195	[rps8a - ribosomal protein s8a, rpl13a - ribosomal protein l13a, polr2l - polymerase (rna) ii (dna directed) polypeptide l, rps23 - ribosomal protein s23, mrpl14 - mitochondrial ribosomal protein l14, atp5ib - atp synthase, h+ transporting, mitochondrial f0 complex, subunit e, duplicate b, rpl35a - ribosomal protein l35a, uba52 - ubiquitin a-52 residue ribosomal protein fusion product 1, rpl38 - …
GO:0044237	cellular metabolic process	1.42e-26	6.63e-24	1.61	7193	2231	739	369	[rps8a - ribosomal protein s8a, rpl13a - ribosomal protein l13a, polr2l - polymerase (rna) ii (dna directed) polypeptide l, rps23 - ribosomal protein s23, pelo - pelota homolog (drosophila), uqcrq - ubiquinol-cytochrome c reductase, complex iii subunit vii, mrpl14 - mitochondrial ribosomal protein l14, atp5ib - atp synthase, h+ transporting, mitochondrial f0 complex, subunit e, duplicate b, nccrp…
GO:0008152	metabolic process	4.66e-23	2.03e-20	1.63	7193	2565	509	295	[rps8a - ribosomal protein s8a, rpl13a - ribosomal protein l13a, polr2l - polymerase (rna) ii (dna directed) polypeptide l, rps23 - ribosomal protein s23, pelo - pelota homolog (drosophila), uqcrq - ubiquinol-cytochrome c reductase, complex iii subunit vii, atp5ib - atp synthase, h+ transporting, mitochondrial f0 complex, subunit e, duplicate b, nccrp1 - nonspecific cytotoxic cell receptor protei…
GO:0006807	nitrogen compound metabolic process	1.12e-16	4.58e-14	1.52	7193	2064	739	322	[rps8a - ribosomal protein s8a, rpl13a - ribosomal protein l13a, polr2l - polymerase (rna) ii (dna directed) polypeptide l, rps23 - ribosomal protein s23, pelo - pelota homolog (drosophila), mrpl14 - mitochondrial ribosomal protein l14, atp5ib - atp synthase, h+ transporting, mitochondrial f0 complex, subunit e, duplicate b, nccrp1 - nonspecific cytotoxic cell receptor protein 1, rpl35a - ribosom…
GO:0071704	organic substance metabolic process	6.55e-16	2.52e-13	1.47	7193	2306	728	343	[rps8a - ribosomal protein s8a, rpl13a - ribosomal protein l13a, polr2l - polymerase (rna) ii (dna directed) polypeptide l, rps23 - ribosomal protein s23, pelo - pelota homolog (drosophila), mrpl14 - mitochondrial ribosomal protein l14, atp5ib - atp synthase, h+ transporting, mitochondrial f0 complex, subunit e, duplicate b, nccrp1 - nonspecific cytotoxic cell receptor protein 1, rpl35a - ribosom…
GO:1901564	organonitrogen compound metabolic process	1.09e-14	3.95e-12	1.76	7193	1439	533	188	[zgc:92868 - zgc:92868, rps8a - ribosomal protein s8a, rpl13a - ribosomal protein l13a, rpl22l1 - ribosomal protein l22-like 1, rps23 - ribosomal protein s23, gapdh - glyceraldehyde-3-phosphate dehydrogenase, atp5ib - atp synthase, h+ transporting, mitochondrial f0 complex, subunit e, duplicate b, nccrp1 - nonspecific cytotoxic cell receptor protein 1, rpl35a - ribosomal protein l35a, rpl23 - rib…
GO:0043009	chordate embryonic development	2.36e-14	8.13e-12	5.16	7193	44	887	28	[rpl28 - ribosomal protein l28, rplp0 - ribosomal protein, large, p0, rps8a - ribosomal protein s8a, rps4x - ribosomal protein s4, x-linked, tiprl - tip41, tor signaling pathway regulator-like (s. cerevisiae), rps14 - ribosomal protein s14, rplp2l - ribosomal protein, large p2, like, rpl35a - ribosomal protein l35a, rpl38 - ribosomal protein l38, rps3a - ribosomal protein s3a, sumo1 - smt3 suppre…
GO:0002181	cytoplasmic translation	4.71e-14	1.54e-11	10.87	7193	21	504	16	[zgc:92868 - zgc:92868, rplp0 - ribosomal protein, large, p0, eif4h - eukaryotic translation initiation factor 4h, rps21 - ribosomal protein s21, rpl35a - ribosomal protein l35a, rplp1 - ribosomal protein, large, p1, rps28 - ribosomal protein s28, rpl8 - ribosomal protein l8, rpl17 - ribosomal protein l17, rpl6 - ribosomal protein l6, rwdd1 - rwd domain containing 1, rpl9 - ribosomal protein l9, …
GO:0009790	embryo development	5.68e-14	1.77e-11	5.05	7193	45	887	28	[rpl28 - ribosomal protein l28, rplp0 - ribosomal protein, large, p0, rps8a - ribosomal protein s8a, rps4x - ribosomal protein s4, x-linked, tiprl - tip41, tor signaling pathway regulator-like (s. cerevisiae), rps14 - ribosomal protein s14, rplp2l - ribosomal protein, large p2, like, rpl35a - ribosomal protein l35a, rpl38 - ribosomal protein l38, rps3a - ribosomal protein s3a, sumo1 - smt3 suppre…
GO:0009792	embryo development ending in birth or egg hatching	5.68e-14	1.69e-11	5.05	7193	45	887	28	[rps8a - ribosomal protein s8a, rplp0 - ribosomal protein, large, p0, rpl28 - ribosomal protein l28, rps4x - ribosomal protein s4, x-linked, rps14 - ribosomal protein s14, tiprl - tip41, tor signaling pathway regulator-like (s. cerevisiae), rplp2l - ribosomal protein, large p2, like, rpl35a - ribosomal protein l35a, rpl38 - ribosomal protein l38, rps3a - ribosomal protein s3a, sumo1 - smt3 suppre…
GO:0043170	macromolecule metabolic process	8.22e-14	2.33e-11	1.5	7193	1784	728	271	[rps8a - ribosomal protein s8a, rpl13a - ribosomal protein l13a, polr2l - polymerase (rna) ii (dna directed) polypeptide l, rps23 - ribosomal protein s23, pelo - pelota homolog (drosophila), mrpl14 - mitochondrial ribosomal protein l14, nccrp1 - nonspecific cytotoxic cell receptor protein 1, rpl35a - ribosomal protein l35a, ddx51 - dead (asp-glu-ala-asp) box polypeptide 51, uba52 - ubiquitin a-52…
GO:0044260	cellular macromolecule metabolic process	1.6e-13	4.35e-11	1.52	7193	1323	931	261	[rps8a - ribosomal protein s8a, rpl13a - ribosomal protein l13a, ppifb - peptidylprolyl isomerase fb, polr2l - polymerase (rna) ii (dna directed) polypeptide l, mrpl35 - mitochondrial ribosomal protein l35, rps23 - ribosomal protein s23, pelo - pelota homolog (drosophila), mrpl14 - mitochondrial ribosomal protein l14, nccrp1 - nonspecific cytotoxic cell receptor protein 1, rpl35a - ribosomal prot…
GO:0034622	cellular protein-containing complex assembly	1.91e-13	4.98e-11	2.64	7193	251	739	68	[rplp0 - ribosomal protein, large, p0, snrpe - small nuclear ribonucleoprotein polypeptide e, setb - set translocation (myeloid leukemia-associated) b, rps10 - ribosomal protein s10, gemin2 - gem (nuclear organelle) associated protein 2, adrm1 - adhesion regulating molecule 1, rsl24d1 - ribosomal l24 domain containing 1, polr2d - polymerase (rna) ii (dna directed) polypeptide d, smyd1a - set and …
GO:0044238	primary metabolic process	2.24e-13	5.64e-11	1.54	7193	2194	533	250	[rps8a - ribosomal protein s8a, rpl13a - ribosomal protein l13a, polr2l - polymerase (rna) ii (dna directed) polypeptide l, rps23 - ribosomal protein s23, pelo - pelota homolog (drosophila), atp5ib - atp synthase, h+ transporting, mitochondrial f0 complex, subunit e, duplicate b, nccrp1 - nonspecific cytotoxic cell receptor protein 1, rpl35a - ribosomal protein l35a, uba52 - ubiquitin a-52 residu…
GO:0022618	ribonucleoprotein complex assembly	9.59e-13	2.32e-10	4.21	7193	103	580	35	[rplp0 - ribosomal protein, large, p0, snrpe - small nuclear ribonucleoprotein polypeptide e, eif4h - eukaryotic translation initiation factor 4h, rps14 - ribosomal protein s14, snrpd3l - small nuclear ribonucleoprotein d3 polypeptide, like, zgc:65772 - zgc:65772, rps27.1 - ribosomal protein s27, isoform 1, rps10 - ribosomal protein s10, mcts1 - malignant t cell amplified sequence 1, gemin2 - gem…
GO:0022900	electron transport chain	1.2e-12	2.8e-10	6.45	7193	42	584	22	[uqcrh - ubiquinol-cytochrome c reductase hinge protein, ndufv1 - nadh dehydrogenase (ubiquinone) flavoprotein 1, ndufa7 - nadh dehydrogenase (ubiquinone) 1 alpha subcomplex, 7, sdhb - succinate dehydrogenase complex, subunit b, iron sulfur (ip), uqcrq - ubiquinol-cytochrome c reductase, complex iii subunit vii, ndufs4 - nadh dehydrogenase (ubiquinone) fe-s protein 4, (nadh-coenzyme q reductase),…
GO:0071826	ribonucleoprotein complex subunit organization	1.55e-12	3.49e-10	4.06	7193	110	580	36	[rplp0 - ribosomal protein, large, p0, snrpe - small nuclear ribonucleoprotein polypeptide e, eif4h - eukaryotic translation initiation factor 4h, rps14 - ribosomal protein s14, zgc:65772 - zgc:65772, snrpd3l - small nuclear ribonucleoprotein d3 polypeptide, like, pelo - pelota homolog (drosophila), rps27.1 - ribosomal protein s27, isoform 1, rps10 - ribosomal protein s10, mcts1 - malignant t cel…
GO:0006091	generation of precursor metabolites and energy	2.98e-12	6.49e-10	3.53	7193	80	969	38	[uqcrh - ubiquinol-cytochrome c reductase hinge protein, ndufa7 - nadh dehydrogenase (ubiquinone) 1 alpha subcomplex, 7, sdhb - succinate dehydrogenase complex, subunit b, iron sulfur (ip), gapdh - glyceraldehyde-3-phosphate dehydrogenase, uqcrq - ubiquinol-cytochrome c reductase, complex iii subunit vii, ndufa8 - nadh dehydrogenase (ubiquinone) 1 alpha subcomplex, 8, cyc1 - cytochrome c-1, uqcrb…
GO:0046034	ATP metabolic process	4.03e-12	8.49e-10	6.99	7193	39	528	20	[ak1 - adenylate kinase 1, pgam2 - phosphoglycerate mutase 2 (muscle), atp5e - atp synthase, h+ transporting, mitochondrial f1 complex, epsilon subunit, gapdh - glyceraldehyde-3-phosphate dehydrogenase, aldoaa - aldolase a, fructose-bisphosphate, a, ak2 - adenylate kinase 2, atp5ib - atp synthase, h+ transporting, mitochondrial f0 complex, subunit e, duplicate b, zgc:86599 - zgc:86599, pgk1 - pho…
GO:0009205	purine ribonucleoside triphosphate metabolic process	9.37e-12	1.91e-09	6.12	7193	49	528	22	[ak1 - adenylate kinase 1, pgam2 - phosphoglycerate mutase 2 (muscle), gapdh - glyceraldehyde-3-phosphate dehydrogenase, nme2a - nme/nm23 nucleoside diphosphate kinase 2a, atp5e - atp synthase, h+ transporting, mitochondrial f1 complex, epsilon subunit, ak2 - adenylate kinase 2, aldoaa - aldolase a, fructose-bisphosphate, a, atp5ib - atp synthase, h+ transporting, mitochondrial f0 complex, subuni…
GO:0009144	purine nucleoside triphosphate metabolic process	1.55e-11	3.07e-09	5.99	7193	50	528	22	[ak1 - adenylate kinase 1, pgam2 - phosphoglycerate mutase 2 (muscle), nme2a - nme/nm23 nucleoside diphosphate kinase 2a, gapdh - glyceraldehyde-3-phosphate dehydrogenase, atp5e - atp synthase, h+ transporting, mitochondrial f1 complex, epsilon subunit, ak2 - adenylate kinase 2, aldoaa - aldolase a, fructose-bisphosphate, a, atp5ib - atp synthase, h+ transporting, mitochondrial f0 complex, subuni…
GO:0044267	cellular protein metabolic process	2.71e-11	5.21e-09	1.88	7193	881	507	117	[zgc:92868 - zgc:92868, rps8a - ribosomal protein s8a, rpl13a - ribosomal protein l13a, rpl22l1 - ribosomal protein l22-like 1, rps23 - ribosomal protein s23, gapdh - glyceraldehyde-3-phosphate dehydrogenase, rpl23 - ribosomal protein l23, rpl35a - ribosomal protein l35a, uba52 - ubiquitin a-52 residue ribosomal protein fusion product 1, rpl38 - ribosomal protein l38, LOC557789 - 39s ribosomal pr…
GO:0019538	protein metabolic process	2.87e-11	5.35e-09	1.74	7193	1150	514	143	[zgc:92868 - zgc:92868, rps8a - ribosomal protein s8a, rpl13a - ribosomal protein l13a, rpl22l1 - ribosomal protein l22-like 1, rps23 - ribosomal protein s23, gapdh - glyceraldehyde-3-phosphate dehydrogenase, nccrp1 - nonspecific cytotoxic cell receptor protein 1, rpl35a - ribosomal protein l35a, rpl23 - ribosomal protein l23, uba52 - ubiquitin a-52 residue ribosomal protein fusion product 1, rpl…
GO:0022904	respiratory electron transport chain	4.71e-11	8.54e-09	6.16	7193	40	584	20	[uqcrh - ubiquinol-cytochrome c reductase hinge protein, ndufv1 - nadh dehydrogenase (ubiquinone) flavoprotein 1, ndufa7 - nadh dehydrogenase (ubiquinone) 1 alpha subcomplex, 7, sdhb - succinate dehydrogenase complex, subunit b, iron sulfur (ip), uqcrq - ubiquinol-cytochrome c reductase, complex iii subunit vii, ndufa10 - nadh dehydrogenase (ubiquinone) 1 alpha subcomplex, 10, uqcrb - ubiquinol-c…
GO:0009199	ribonucleoside triphosphate metabolic process	6.39e-11	1.13e-08	5.65	7193	53	528	22	[ak1 - adenylate kinase 1, pgam2 - phosphoglycerate mutase 2 (muscle), nme2a - nme/nm23 nucleoside diphosphate kinase 2a, gapdh - glyceraldehyde-3-phosphate dehydrogenase, atp5e - atp synthase, h+ transporting, mitochondrial f1 complex, epsilon subunit, ak2 - adenylate kinase 2, aldoaa - aldolase a, fructose-bisphosphate, a, atp5ib - atp synthase, h+ transporting, mitochondrial f0 complex, subuni…
GO:0015985	energy coupled proton transport, down electrochemical gradient	8.22e-11	1.41e-08	9.91	7193	18	524	13	[atp5e - atp synthase, h+ transporting, mitochondrial f1 complex, epsilon subunit, atp5ib - atp synthase, h+ transporting, mitochondrial f0 complex, subunit e, duplicate b, zgc:86599 - zgc:86599, atp5d - atp synthase, h+ transporting, mitochondrial f1 complex, delta subunit, atp5l - atp synthase, h+ transporting, mitochondrial f0 complex, subunit g, atp5c1 - atp synthase, h+ transporting, mitocho…
GO:0015986	ATP synthesis coupled proton transport	8.22e-11	1.38e-08	9.91	7193	18	524	13	[atp5e - atp synthase, h+ transporting, mitochondrial f1 complex, epsilon subunit, atp5ib - atp synthase, h+ transporting, mitochondrial f0 complex, subunit e, duplicate b, zgc:86599 - zgc:86599, atp5d - atp synthase, h+ transporting, mitochondrial f1 complex, delta subunit, atp5l - atp synthase, h+ transporting, mitochondrial f0 complex, subunit g, atp5c1 - atp synthase, h+ transporting, mitocho…
GO:0006754	ATP biosynthetic process	1.04e-10	1.69e-08	6.81	7193	36	528	18	[pgam2 - phosphoglycerate mutase 2 (muscle), gapdh - glyceraldehyde-3-phosphate dehydrogenase, atp5e - atp synthase, h+ transporting, mitochondrial f1 complex, epsilon subunit, aldoaa - aldolase a, fructose-bisphosphate, a, atp5ib - atp synthase, h+ transporting, mitochondrial f0 complex, subunit e, duplicate b, zgc:86599 - zgc:86599, pgk1 - phosphoglycerate kinase 1, atp5d - atp synthase, h+ tra…
GO:0065003	protein-containing complex assembly	1.34e-10	2.14e-08	2.27	7193	304	739	71	[rplp0 - ribosomal protein, large, p0, snrpe - small nuclear ribonucleoprotein polypeptide e, setb - set translocation (myeloid leukemia-associated) b, rps10 - ribosomal protein s10, gemin2 - gem (nuclear organelle) associated protein 2, adrm1 - adhesion regulating molecule 1, rsl24d1 - ribosomal l24 domain containing 1, polr2d - polymerase (rna) ii (dna directed) polypeptide d, smyd1a - set and …
GO:0009206	purine ribonucleoside triphosphate biosynthetic process	4.47e-10	6.95e-08	6.02	7193	43	528	19	[pgam2 - phosphoglycerate mutase 2 (muscle), atp5e - atp synthase, h+ transporting, mitochondrial f1 complex, epsilon subunit, gapdh - glyceraldehyde-3-phosphate dehydrogenase, nme2a - nme/nm23 nucleoside diphosphate kinase 2a, aldoaa - aldolase a, fructose-bisphosphate, a, atp5ib - atp synthase, h+ transporting, mitochondrial f0 complex, subunit e, duplicate b, zgc:86599 - zgc:86599, pgk1 - phos…
GO:0009145	purine nucleoside triphosphate biosynthetic process	4.47e-10	6.79e-08	6.02	7193	43	528	19	[pgam2 - phosphoglycerate mutase 2 (muscle), atp5e - atp synthase, h+ transporting, mitochondrial f1 complex, epsilon subunit, nme2a - nme/nm23 nucleoside diphosphate kinase 2a, gapdh - glyceraldehyde-3-phosphate dehydrogenase, aldoaa - aldolase a, fructose-bisphosphate, a, atp5ib - atp synthase, h+ transporting, mitochondrial f0 complex, subunit e, duplicate b, zgc:86599 - zgc:86599, pgk1 - phos…
GO:0010499	proteasomal ubiquitin-independent protein catabolic process	4.69e-10	6.96e-08	8.96	7193	19	549	13	[psma3 - proteasome (prosome, macropain) subunit, alpha type, 3, psmb4 - proteasome (prosome, macropain) subunit, beta type, 4, psma2 - proteasome (prosome, macropain) subunit, alpha type, 2, zgc:92716 - zgc:92716, psma8 - proteasome (prosome, macropain) subunit, alpha type, 8, psma4 - proteasome (prosome, macropain) subunit, alpha type, 4, psmb1 - proteasome (prosome, macropain) subunit, beta ty…
GO:0009141	nucleoside triphosphate metabolic process	8.3e-10	1.2e-07	5.08	7193	59	528	22	[ak1 - adenylate kinase 1, pgam2 - phosphoglycerate mutase 2 (muscle), gapdh - glyceraldehyde-3-phosphate dehydrogenase, nme2a - nme/nm23 nucleoside diphosphate kinase 2a, atp5e - atp synthase, h+ transporting, mitochondrial f1 complex, epsilon subunit, ak2 - adenylate kinase 2, aldoaa - aldolase a, fructose-bisphosphate, a, atp5ib - atp synthase, h+ transporting, mitochondrial f0 complex, subuni…
GO:0009127	purine nucleoside monophosphate biosynthetic process	8.39e-10	1.19e-07	5.3	7193	54	528	21	[ak1 - adenylate kinase 1, pgam2 - phosphoglycerate mutase 2 (muscle), adsl - adenylosuccinate lyase, gapdh - glyceraldehyde-3-phosphate dehydrogenase, atp5e - atp synthase, h+ transporting, mitochondrial f1 complex, epsilon subunit, ak2 - adenylate kinase 2, aldoaa - aldolase a, fructose-bisphosphate, a, atp5ib - atp synthase, h+ transporting, mitochondrial f0 complex, subunit e, duplicate b, zg…
GO:0009168	purine ribonucleoside monophosphate biosynthetic process	8.39e-10	1.17e-07	5.3	7193	54	528	21	[ak1 - adenylate kinase 1, pgam2 - phosphoglycerate mutase 2 (muscle), adsl - adenylosuccinate lyase, gapdh - glyceraldehyde-3-phosphate dehydrogenase, atp5e - atp synthase, h+ transporting, mitochondrial f1 complex, epsilon subunit, ak2 - adenylate kinase 2, aldoaa - aldolase a, fructose-bisphosphate, a, atp5ib - atp synthase, h+ transporting, mitochondrial f0 complex, subunit e, duplicate b, zg…
GO:0009126	purine nucleoside monophosphate metabolic process	1.85e-09	2.51e-07	5.11	7193	56	528	21	[ak1 - adenylate kinase 1, pgam2 - phosphoglycerate mutase 2 (muscle), adsl - adenylosuccinate lyase, gapdh - glyceraldehyde-3-phosphate dehydrogenase, atp5e - atp synthase, h+ transporting, mitochondrial f1 complex, epsilon subunit, ak2 - adenylate kinase 2, aldoaa - aldolase a, fructose-bisphosphate, a, atp5ib - atp synthase, h+ transporting, mitochondrial f0 complex, subunit e, duplicate b, zg…
GO:0009167	purine ribonucleoside monophosphate metabolic process	1.85e-09	2.46e-07	5.11	7193	56	528	21	[ak1 - adenylate kinase 1, pgam2 - phosphoglycerate mutase 2 (muscle), adsl - adenylosuccinate lyase, gapdh - glyceraldehyde-3-phosphate dehydrogenase, atp5e - atp synthase, h+ transporting, mitochondrial f1 complex, epsilon subunit, ak2 - adenylate kinase 2, aldoaa - aldolase a, fructose-bisphosphate, a, atp5ib - atp synthase, h+ transporting, mitochondrial f0 complex, subunit e, duplicate b, zg…
GO:0009142	nucleoside triphosphate biosynthetic process	2.55e-09	3.33e-07	10.33	7193	52	174	13	[ak1 - adenylate kinase 1, pgam2 - phosphoglycerate mutase 2 (muscle), nme2a - nme/nm23 nucleoside diphosphate kinase 2a, atp5e - atp synthase, h+ transporting, mitochondrial f1 complex, epsilon subunit, aldoaa - aldolase a, fructose-bisphosphate, a, atp5ib - atp synthase, h+ transporting, mitochondrial f0 complex, subunit e, duplicate b, atp5l - atp synthase, h+ transporting, mitochondrial f0 co…
GO:0009201	ribonucleoside triphosphate biosynthetic process	3.05e-09	3.91e-07	5.51	7193	47	528	19	[pgam2 - phosphoglycerate mutase 2 (muscle), atp5e - atp synthase, h+ transporting, mitochondrial f1 complex, epsilon subunit, nme2a - nme/nm23 nucleoside diphosphate kinase 2a, gapdh - glyceraldehyde-3-phosphate dehydrogenase, aldoaa - aldolase a, fructose-bisphosphate, a, atp5ib - atp synthase, h+ transporting, mitochondrial f0 complex, subunit e, duplicate b, zgc:86599 - zgc:86599, pgk1 - phos…
GO:0043933	protein-containing complex subunit organization	4.17e-09	5.23e-07	2.1	7193	353	709	73	[rplp0 - ribosomal protein, large, p0, snrpe - small nuclear ribonucleoprotein polypeptide e, setb - set translocation (myeloid leukemia-associated) b, pelo - pelota homolog (drosophila), rps10 - ribosomal protein s10, gemin2 - gem (nuclear organelle) associated protein 2, rsl24d1 - ribosomal l24 domain containing 1, polr2d - polymerase (rna) ii (dna directed) polypeptide d, smyd1a - set and mynd…
GO:0000027	ribosomal large subunit assembly	5.71e-09	7.04e-07	6.49	7193	16	900	13	[rplp0 - ribosomal protein, large, p0, rpl12 - ribosomal protein l12, rpl23a - ribosomal protein l23a, mrpl11 - mitochondrial ribosomal protein l11, rpl5a - ribosomal protein l5a, rpl5b - ribosomal protein l5b, rpl11 - ribosomal protein l11, rpl10 - ribosomal protein l10, rsl24d1 - ribosomal l24 domain containing 1, rpl6 - ribosomal protein l6, rpf2 - ribosome production factor 2 homolog (s. cere…
GO:0009987	cellular process	6.94e-09	8.39e-07	1.19	7193	4097	726	492	[rps8a - ribosomal protein s8a, rpl13a - ribosomal protein l13a, LOC100534909 - transcription factor hes-5-like, ccnb3 - cyclin b3, pelo - pelota homolog (drosophila), rps10 - ribosomal protein s10, mrpl14 - mitochondrial ribosomal protein l14, mad2l1 - mad2 mitotic arrest deficient-like 1 (yeast), atp5ib - atp synthase, h+ transporting, mitochondrial f0 complex, subunit e, duplicate b, nccrp1 - …
GO:0016070	RNA metabolic process	1.06e-08	1.25e-06	1.88	7193	489	721	92	[rps8a - ribosomal protein s8a, snrpe - small nuclear ribonucleoprotein polypeptide e, polr2l - polymerase (rna) ii (dna directed) polypeptide l, polr2eb - polymerase (rna) ii (dna directed) polypeptide e, b, pelo - pelota homolog (drosophila), sf3b5 - splicing factor 3b, subunit 5, hars - histidyl-trna synthetase, thoc7 - tho complex 7, gemin2 - gem (nuclear organelle) associated protein 2, ddx5…
GO:0009156	ribonucleoside monophosphate biosynthetic process	1.68e-08	1.96e-06	4.61	7193	62	528	21	[ak1 - adenylate kinase 1, pgam2 - phosphoglycerate mutase 2 (muscle), adsl - adenylosuccinate lyase, gapdh - glyceraldehyde-3-phosphate dehydrogenase, atp5e - atp synthase, h+ transporting, mitochondrial f1 complex, epsilon subunit, ak2 - adenylate kinase 2, aldoaa - aldolase a, fructose-bisphosphate, a, atp5ib - atp synthase, h+ transporting, mitochondrial f0 complex, subunit e, duplicate b, zg…
GO:1902600	proton transmembrane transport	2.22e-08	2.54e-06	8.3	7193	39	289	13	[atp6v1f - atpase, h+ transporting, v1 subunit f, atp5e - atp synthase, h+ transporting, mitochondrial f1 complex, epsilon subunit, atp5ib - atp synthase, h+ transporting, mitochondrial f0 complex, subunit e, duplicate b, ndufs7 - nadh dehydrogenase (ubiquinone) fe-s protein 7, (nadh-coenzyme q reductase), atpv0e2 - atpase, h+ transporting v0 subunit e2, atp5l - atp synthase, h+ transporting, mit…
GO:0006139	nucleobase-containing compound metabolic process	2.6e-08	2.92e-06	1.6	7193	876	734	143	[rps8a - ribosomal protein s8a, rpa2 - replication protein a2, polr2l - polymerase (rna) ii (dna directed) polypeptide l, rrm2b - ribonucleotide reductase m2 b, gapdh - glyceraldehyde-3-phosphate dehydrogenase, pelo - pelota homolog (drosophila), atp5ib - atp synthase, h+ transporting, mitochondrial f0 complex, subunit e, duplicate b, thoc7 - tho complex 7, gpd1c - glycerol-3-phosphate dehydrogen…
GO:0006120	mitochondrial electron transport, NADH to ubiquinone	3.14e-08	3.47e-06	16.71	7193	14	246	8	[ndufb6 - nadh dehydrogenase (ubiquinone) 1 beta subcomplex, 6, ndufv1 - nadh dehydrogenase (ubiquinone) flavoprotein 1, ndufa7 - nadh dehydrogenase (ubiquinone) 1 alpha subcomplex, 7, ndufa10 - nadh dehydrogenase (ubiquinone) 1 alpha subcomplex, 10, ndufv2 - nadh dehydrogenase (ubiquinone) flavoprotein 2, ndufb8 - nadh dehydrogenase (ubiquinone) 1 beta subcomplex, 8, ndufs6 - nadh dehydrogenase …
GO:0009124	nucleoside monophosphate biosynthetic process	3.16e-08	3.44e-06	4.47	7193	64	528	21	[ak1 - adenylate kinase 1, pgam2 - phosphoglycerate mutase 2 (muscle), adsl - adenylosuccinate lyase, gapdh - glyceraldehyde-3-phosphate dehydrogenase, atp5e - atp synthase, h+ transporting, mitochondrial f1 complex, epsilon subunit, ak2 - adenylate kinase 2, aldoaa - aldolase a, fructose-bisphosphate, a, atp5ib - atp synthase, h+ transporting, mitochondrial f0 complex, subunit e, duplicate b, zg…
GO:0009161	ribonucleoside monophosphate metabolic process	3.16e-08	3.39e-06	4.47	7193	64	528	21	[ak1 - adenylate kinase 1, pgam2 - phosphoglycerate mutase 2 (muscle), adsl - adenylosuccinate lyase, gapdh - glyceraldehyde-3-phosphate dehydrogenase, atp5e - atp synthase, h+ transporting, mitochondrial f1 complex, epsilon subunit, ak2 - adenylate kinase 2, aldoaa - aldolase a, fructose-bisphosphate, a, atp5ib - atp synthase, h+ transporting, mitochondrial f0 complex, subunit e, duplicate b, zg…
GO:0000028	ribosomal small subunit assembly	3.51e-08	3.69e-06	8.45	7193	12	709	10	[rps5 - ribosomal protein s5, rps28 - ribosomal protein s28, rps14 - ribosomal protein s14, rps10 - ribosomal protein s10, rps27.1 - ribosomal protein s27, isoform 1, rps15 - ribosomal protein s15, rpsa - ribosomal protein sa, rps27.2 - ribosomal protein s27, isoform 2, mrps11 - mitochondrial ribosomal protein s11, rps19 - ribosomal protein s19]
GO:0009152	purine ribonucleotide biosynthetic process	7.28e-08	7.54e-06	7.26	7193	73	190	14	[ak1 - adenylate kinase 1, pgam2 - phosphoglycerate mutase 2 (muscle), adsl - adenylosuccinate lyase, nme2a - nme/nm23 nucleoside diphosphate kinase 2a, atp5e - atp synthase, h+ transporting, mitochondrial f1 complex, epsilon subunit, aldoaa - aldolase a, fructose-bisphosphate, a, atp5ib - atp synthase, h+ transporting, mitochondrial f0 complex, subunit e, duplicate b, atp5l - atp synthase, h+ tr…
GO:0009123	nucleoside monophosphate metabolic process	7.97e-08	8.13e-06	4.27	7193	67	528	21	[ak1 - adenylate kinase 1, pgam2 - phosphoglycerate mutase 2 (muscle), adsl - adenylosuccinate lyase, gapdh - glyceraldehyde-3-phosphate dehydrogenase, atp5e - atp synthase, h+ transporting, mitochondrial f1 complex, epsilon subunit, ak2 - adenylate kinase 2, aldoaa - aldolase a, fructose-bisphosphate, a, atp5ib - atp synthase, h+ transporting, mitochondrial f0 complex, subunit e, duplicate b, zg…
GO:0072522	purine-containing compound biosynthetic process	8.52e-08	8.56e-06	6.59	7193	84	195	15	[ak1 - adenylate kinase 1, pgam2 - phosphoglycerate mutase 2 (muscle), adsl - adenylosuccinate lyase, nme2a - nme/nm23 nucleoside diphosphate kinase 2a, atp5e - atp synthase, h+ transporting, mitochondrial f1 complex, epsilon subunit, aldoaa - aldolase a, fructose-bisphosphate, a, atp5ib - atp synthase, h+ transporting, mitochondrial f0 complex, subunit e, duplicate b, atp5l - atp synthase, h+ tr…
GO:0046483	heterocycle metabolic process	9.89e-08	9.78e-06	1.56	7193	918	734	146	[rps8a - ribosomal protein s8a, rpa2 - replication protein a2, polr2l - polymerase (rna) ii (dna directed) polypeptide l, rrm2b - ribonucleotide reductase m2 b, gapdh - glyceraldehyde-3-phosphate dehydrogenase, pelo - pelota homolog (drosophila), atp5ib - atp synthase, h+ transporting, mitochondrial f0 complex, subunit e, duplicate b, thoc7 - tho complex 7, gpd1c - glycerol-3-phosphate dehydrogen…
GO:0006725	cellular aromatic compound metabolic process	1.18e-07	1.15e-05	1.56	7193	920	734	146	[rps8a - ribosomal protein s8a, rpa2 - replication protein a2, polr2l - polymerase (rna) ii (dna directed) polypeptide l, rrm2b - ribonucleotide reductase m2 b, gapdh - glyceraldehyde-3-phosphate dehydrogenase, pelo - pelota homolog (drosophila), atp5ib - atp synthase, h+ transporting, mitochondrial f0 complex, subunit e, duplicate b, thoc7 - tho complex 7, gpd1c - glycerol-3-phosphate dehydrogen…
GO:0006164	purine nucleotide biosynthetic process	1.25e-07	1.2e-05	6.97	7193	76	190	14	[ak1 - adenylate kinase 1, pgam2 - phosphoglycerate mutase 2 (muscle), adsl - adenylosuccinate lyase, nme2a - nme/nm23 nucleoside diphosphate kinase 2a, atp5e - atp synthase, h+ transporting, mitochondrial f1 complex, epsilon subunit, aldoaa - aldolase a, fructose-bisphosphate, a, atp5ib - atp synthase, h+ transporting, mitochondrial f0 complex, subunit e, duplicate b, atp5l - atp synthase, h+ tr…
GO:0006396	RNA processing	2.07e-07	1.96e-05	1.99	7193	331	733	67	[rps8a - ribosomal protein s8a, snrpe - small nuclear ribonucleoprotein polypeptide e, sf3b5 - splicing factor 3b, subunit 5, gemin2 - gem (nuclear organelle) associated protein 2, ddx51 - dead (asp-glu-ala-asp) box polypeptide 51, thoc7 - tho complex 7, mettl1 - methyltransferase like 1, smx5 - smx5, rpf2 - ribosome production factor 2 homolog (s. cerevisiae), rbm8a - rna binding motif protein 8…
GO:0009260	ribonucleotide biosynthetic process	2.61e-07	2.43e-05	6.63	7193	80	190	14	[ak1 - adenylate kinase 1, pgam2 - phosphoglycerate mutase 2 (muscle), adsl - adenylosuccinate lyase, nme2a - nme/nm23 nucleoside diphosphate kinase 2a, atp5e - atp synthase, h+ transporting, mitochondrial f1 complex, epsilon subunit, aldoaa - aldolase a, fructose-bisphosphate, a, atp5ib - atp synthase, h+ transporting, mitochondrial f0 complex, subunit e, duplicate b, atp5l - atp synthase, h+ tr…
GO:0017144	drug metabolic process	3.15e-07	2.9e-05	3.07	7193	129	544	30	[adsl - adenylosuccinate lyase, esd - esterase d/formylglutathione hydrolase, sdhb - succinate dehydrogenase complex, subunit b, iron sulfur (ip), gapdh - glyceraldehyde-3-phosphate dehydrogenase, atp5ib - atp synthase, h+ transporting, mitochondrial f0 complex, subunit e, duplicate b, pgk1 - phosphoglycerate kinase 1, atp5d - atp synthase, h+ transporting, mitochondrial f1 complex, delta subunit…
GO:0046390	ribose phosphate biosynthetic process	4.21e-07	3.82e-05	6.39	7193	83	190	14	[ak1 - adenylate kinase 1, pgam2 - phosphoglycerate mutase 2 (muscle), adsl - adenylosuccinate lyase, nme2a - nme/nm23 nucleoside diphosphate kinase 2a, atp5e - atp synthase, h+ transporting, mitochondrial f1 complex, epsilon subunit, aldoaa - aldolase a, fructose-bisphosphate, a, atp5ib - atp synthase, h+ transporting, mitochondrial f0 complex, subunit e, duplicate b, atp5l - atp synthase, h+ tr…
GO:1901360	organic cyclic compound metabolic process	5.21e-07	4.66e-05	1.46	7193	949	905	174	[rps8a - ribosomal protein s8a, rpa2 - replication protein a2, polr2l - polymerase (rna) ii (dna directed) polypeptide l, rrm2b - ribonucleotide reductase m2 b, gapdh - glyceraldehyde-3-phosphate dehydrogenase, pelo - pelota homolog (drosophila), apobec2a - apolipoprotein b mrna editing enzyme, catalytic polypeptide-like 2a, atp5ib - atp synthase, h+ transporting, mitochondrial f0 complex, subuni…
GO:0008380	RNA splicing	8.93e-07	7.88e-05	2.81	7193	106	749	31	[lsm8 - lsm8 homolog, u6 small nuclear rna associated, snrpe - small nuclear ribonucleoprotein polypeptide e, snrpd3l - small nuclear ribonucleoprotein d3 polypeptide, like, zgc:65772 - zgc:65772, sf3b5 - splicing factor 3b, subunit 5, srsf2a - serine/arginine-rich splicing factor 2a, snrnp27 - small nuclear ribonucleoprotein 27 (u4/u6.u5), thoc7 - tho complex 7, gemin2 - gem (nuclear organelle) …
GO:0009150	purine ribonucleotide metabolic process	1.56e-06	0.000136	5.76	7193	92	190	14	[ak1 - adenylate kinase 1, pgam2 - phosphoglycerate mutase 2 (muscle), adsl - adenylosuccinate lyase, nme2a - nme/nm23 nucleoside diphosphate kinase 2a, atp5e - atp synthase, h+ transporting, mitochondrial f1 complex, epsilon subunit, aldoaa - aldolase a, fructose-bisphosphate, a, atp5ib - atp synthase, h+ transporting, mitochondrial f0 complex, subunit e, duplicate b, atp5l - atp synthase, h+ tr…
GO:0009165	nucleotide biosynthetic process	1.65e-06	0.000142	3.3	7193	94	556	24	[ak1 - adenylate kinase 1, pgam2 - phosphoglycerate mutase 2 (muscle), adsl - adenylosuccinate lyase, nme2a - nme/nm23 nucleoside diphosphate kinase 2a, gapdh - glyceraldehyde-3-phosphate dehydrogenase, atp5e - atp synthase, h+ transporting, mitochondrial f1 complex, epsilon subunit, erh - enhancer of rudimentary homolog (drosophila), ak2 - adenylate kinase 2, aldoaa - aldolase a, fructose-bispho…
GO:0034654	nucleobase-containing compound biosynthetic process	2.26e-06	0.000191	2.03	7193	234	802	53	[polr2l - polymerase (rna) ii (dna directed) polypeptide l, rrm2b - ribonucleotide reductase m2 b, polr2eb - polymerase (rna) ii (dna directed) polypeptide e, b, gapdh - glyceraldehyde-3-phosphate dehydrogenase, nme2a - nme/nm23 nucleoside diphosphate kinase 2a, atp5ib - atp synthase, h+ transporting, mitochondrial f0 complex, subunit e, duplicate b, atp5d - atp synthase, h+ transporting, mitocho…
GO:0009259	ribonucleotide metabolic process	2.31e-06	0.000194	3.26	7193	100	529	24	[ak1 - adenylate kinase 1, pgam2 - phosphoglycerate mutase 2 (muscle), adsl - adenylosuccinate lyase, gapdh - glyceraldehyde-3-phosphate dehydrogenase, atp5e - atp synthase, h+ transporting, mitochondrial f1 complex, epsilon subunit, nme2a - nme/nm23 nucleoside diphosphate kinase 2a, ak2 - adenylate kinase 2, aldoaa - aldolase a, fructose-bisphosphate, a, atp5ib - atp synthase, h+ transporting, m…
GO:0090304	nucleic acid metabolic process	3.09e-06	0.000255	1.51	7193	706	905	134	[rps8a - ribosomal protein s8a, rpa2 - replication protein a2, polr2l - polymerase (rna) ii (dna directed) polypeptide l, pelo - pelota homolog (drosophila), apobec2a - apolipoprotein b mrna editing enzyme, catalytic polypeptide-like 2a, thoc7 - tho complex 7, ddx51 - dead (asp-glu-ala-asp) box polypeptide 51, ruvbl2 - ruvb-like 2 (e. coli), smx5 - smx5, aptx - aprataxin, polr2d - polymerase (rna…
GO:0072521	purine-containing compound metabolic process	3.12e-06	0.000254	5.08	7193	109	195	15	[ak1 - adenylate kinase 1, pgam2 - phosphoglycerate mutase 2 (muscle), adsl - adenylosuccinate lyase, atp5e - atp synthase, h+ transporting, mitochondrial f1 complex, epsilon subunit, nme2a - nme/nm23 nucleoside diphosphate kinase 2a, aldoaa - aldolase a, fructose-bisphosphate, a, atp5ib - atp synthase, h+ transporting, mitochondrial f0 complex, subunit e, duplicate b, atp5l - atp synthase, h+ tr…
GO:1901293	nucleoside phosphate biosynthetic process	3.14e-06	0.000253	5.46	7193	97	190	14	[ak1 - adenylate kinase 1, pgam2 - phosphoglycerate mutase 2 (muscle), adsl - adenylosuccinate lyase, atp5e - atp synthase, h+ transporting, mitochondrial f1 complex, epsilon subunit, nme2a - nme/nm23 nucleoside diphosphate kinase 2a, aldoaa - aldolase a, fructose-bisphosphate, a, atp5ib - atp synthase, h+ transporting, mitochondrial f0 complex, subunit e, duplicate b, atp5l - atp synthase, h+ tr…
GO:0006163	purine nucleotide metabolic process	3.54e-06	0.000282	5.41	7193	98	190	14	[ak1 - adenylate kinase 1, pgam2 - phosphoglycerate mutase 2 (muscle), adsl - adenylosuccinate lyase, atp5e - atp synthase, h+ transporting, mitochondrial f1 complex, epsilon subunit, nme2a - nme/nm23 nucleoside diphosphate kinase 2a, aldoaa - aldolase a, fructose-bisphosphate, a, atp5ib - atp synthase, h+ transporting, mitochondrial f0 complex, subunit e, duplicate b, atp5l - atp synthase, h+ tr…
GO:0055114	oxidation-reduction process	5.31e-06	0.000418	1.87	7193	313	760	62	[echs1 - enoyl coenzyme a hydratase, short chain, 1, mitochondrial, ndufa7 - nadh dehydrogenase (ubiquinone) 1 alpha subcomplex, 7, rrm2b - ribonucleotide reductase m2 b, gapdh - glyceraldehyde-3-phosphate dehydrogenase, uqcrq - ubiquinol-cytochrome c reductase, complex iii subunit vii, alkbh6 - alkb, alkylation repair homolog 6 (e. coli), gpd1c - glycerol-3-phosphate dehydrogenase 1c, mdh2 - mal…
GO:0019438	aromatic compound biosynthetic process	6.62e-06	0.000514	1.91	7193	267	802	57	[polr2l - polymerase (rna) ii (dna directed) polypeptide l, rrm2b - ribonucleotide reductase m2 b, polr2eb - polymerase (rna) ii (dna directed) polypeptide e, b, gapdh - glyceraldehyde-3-phosphate dehydrogenase, nme2a - nme/nm23 nucleoside diphosphate kinase 2a, atp5ib - atp synthase, h+ transporting, mitochondrial f0 complex, subunit e, duplicate b, atp5d - atp synthase, h+ transporting, mitocho…
GO:0044281	small molecule metabolic process	6.88e-06	0.000528	1.86	7193	417	595	64	[echs1 - enoyl coenzyme a hydratase, short chain, 1, mitochondrial, coq3 - coenzyme q3 homolog, methyltransferase (yeast), nme2a - nme/nm23 nucleoside diphosphate kinase 2a, gapdh - glyceraldehyde-3-phosphate dehydrogenase, txn2 - thioredoxin 2, hars - histidyl-trna synthetase, atp5ib - atp synthase, h+ transporting, mitochondrial f0 complex, subunit e, duplicate b, gpd1c - glycerol-3-phosphate d…
GO:0006364	rRNA processing	8.05e-06	0.000611	2.72	7193	104	713	28	[rps8a - ribosomal protein s8a, rpl7l1 - ribosomal protein l7-like 1, wdr18 - wd repeat domain 18, rpl10a - ribosomal protein l10a, rps14 - ribosomal protein s14, trmt112 - trna methyltransferase 11-2 homolog (s. cerevisiae), rps21 - ribosomal protein s21, pop5 - processing of precursor 5, ribonuclease p/mrp subunit (s. cerevisiae), ddx51 - dead (asp-glu-ala-asp) box polypeptide 51, rpf2 - riboso…
GO:0018130	heterocycle biosynthetic process	8.13e-06	0.00061	1.9	7193	269	802	57	[polr2l - polymerase (rna) ii (dna directed) polypeptide l, rrm2b - ribonucleotide reductase m2 b, polr2eb - polymerase (rna) ii (dna directed) polypeptide e, b, gapdh - glyceraldehyde-3-phosphate dehydrogenase, nme2a - nme/nm23 nucleoside diphosphate kinase 2a, atp5ib - atp synthase, h+ transporting, mitochondrial f0 complex, subunit e, duplicate b, atp5d - atp synthase, h+ transporting, mitocho…
GO:0022607	cellular component assembly	9e-06	0.000668	1.64	7193	533	739	90	[rplp0 - ribosomal protein, large, p0, snrpe - small nuclear ribonucleoprotein polypeptide e, setb - set translocation (myeloid leukemia-associated) b, rps10 - ribosomal protein s10, tnni2a.4 - troponin i, skeletal, fast 2a, tandem duplicate 4, tnnt3a - troponin t3a, skeletal, fast, arl3 - adp-ribosylation factor-like 3, gemin2 - gem (nuclear organelle) associated protein 2, adrm1 - adhesion regu…
GO:0019693	ribose phosphate metabolic process	1.01e-05	0.00074	3.02	7193	108	529	24	[ak1 - adenylate kinase 1, pgam2 - phosphoglycerate mutase 2 (muscle), adsl - adenylosuccinate lyase, gapdh - glyceraldehyde-3-phosphate dehydrogenase, atp5e - atp synthase, h+ transporting, mitochondrial f1 complex, epsilon subunit, nme2a - nme/nm23 nucleoside diphosphate kinase 2a, ak2 - adenylate kinase 2, aldoaa - aldolase a, fructose-bisphosphate, a, atp5ib - atp synthase, h+ transporting, m…
GO:0016072	rRNA metabolic process	1.02e-05	0.000742	2.64	7193	111	713	29	[rps8a - ribosomal protein s8a, rpl7l1 - ribosomal protein l7-like 1, wdr18 - wd repeat domain 18, rpl10a - ribosomal protein l10a, rps14 - ribosomal protein s14, trmt112 - trna methyltransferase 11-2 homolog (s. cerevisiae), pelo - pelota homolog (drosophila), rps21 - ribosomal protein s21, pop5 - processing of precursor 5, ribonuclease p/mrp subunit (s. cerevisiae), ddx51 - dead (asp-glu-ala-as…
GO:0000387	spliceosomal snRNP assembly	1.02e-05	0.000735	7.81	7193	14	526	8	[lsm4 - lsm4 homolog, u6 small nuclear rna associated (s. cerevisiae), snrpe - small nuclear ribonucleoprotein polypeptide e, snrpd3l - small nuclear ribonucleoprotein d3 polypeptide, like, snrpd2 - small nuclear ribonucleoprotein d2 polypeptide, snrpc - small nuclear ribonucleoprotein polypeptide c, snrpd1 - small nuclear ribonucleoprotein d1 polypeptide, snrpd3 - small nuclear ribonucleoprotein…
GO:0030163	protein catabolic process	1.03e-05	0.000728	4.98	7193	115	176	14	[psmc4 - proteasome (prosome, macropain) 26s subunit, atpase, 4, psma3 - proteasome (prosome, macropain) subunit, alpha type, 3, psmc5 - proteasome (prosome, macropain) 26s subunit, atpase, 5, capn3b - calpain 3b, rbx1 - ring-box 1, e3 ubiquitin protein ligase, psmb4 - proteasome (prosome, macropain) subunit, beta type, 4, psma4 - proteasome (prosome, macropain) subunit, alpha type, 4, psmd8 - pr…
GO:0000470	maturation of LSU-rRNA	1.11e-05	0.000777	6.53	7193	16	620	9	[rpl35 - ribosomal protein l35, rpl7l1 - ribosomal protein l7-like 1, mrpl1 - mitochondrial ribosomal protein l1, rpl10a - ribosomal protein l10a, rpf2 - ribosome production factor 2 homolog (s. cerevisiae), nhp2 - nhp2 ribonucleoprotein homolog (yeast), nhp2l1b - nhp2 non-histone chromosome protein 2-like 1b (s. cerevisiae), rpl7a - ribosomal protein l7a, rpl7 - ribosomal protein l7]
GO:0009117	nucleotide metabolic process	1.19e-05	0.000828	2.72	7193	133	556	28	[adsl - adenylosuccinate lyase, gapdh - glyceraldehyde-3-phosphate dehydrogenase, nme2a - nme/nm23 nucleoside diphosphate kinase 2a, atp5ib - atp synthase, h+ transporting, mitochondrial f0 complex, subunit e, duplicate b, pgk1 - phosphoglycerate kinase 1, gpd1c - glycerol-3-phosphate dehydrogenase 1c, atp5d - atp synthase, h+ transporting, mitochondrial f1 complex, delta subunit, atp5l - atp syn…
GO:0006753	nucleoside phosphate metabolic process	1.87e-05	0.00128	2.66	7193	136	556	28	[adsl - adenylosuccinate lyase, gapdh - glyceraldehyde-3-phosphate dehydrogenase, nme2a - nme/nm23 nucleoside diphosphate kinase 2a, atp5ib - atp synthase, h+ transporting, mitochondrial f0 complex, subunit e, duplicate b, pgk1 - phosphoglycerate kinase 1, gpd1c - glycerol-3-phosphate dehydrogenase 1c, atp5d - atp synthase, h+ transporting, mitochondrial f1 complex, delta subunit, atp5l - atp syn…
GO:0030218	erythrocyte differentiation	2.06e-05	0.0014	4.44	7193	34	620	13	[chrac1 - chromatin accessibility complex 1, rpl27 - ribosomal protein l27, rps15a - ribosomal protein s15a, rps27.1 - ribosomal protein s27, isoform 1, rps29 - ribosomal protein s29, rpl35a - ribosomal protein l35a, rpl11 - ribosomal protein l11, rpl35 - ribosomal protein l35, rplp1 - ribosomal protein, large, p1, sparc - secreted acidic cysteine rich glycoprotein, atpif1a - atpase inhibitory fa…
GO:0016071	mRNA metabolic process	2.46e-05	0.00166	2.03	7193	165	903	42	[lsm8 - lsm8 homolog, u6 small nuclear rna associated, snrpe - small nuclear ribonucleoprotein polypeptide e, polr2i - polymerase (rna) ii (dna directed) polypeptide i, zgc:65772 - zgc:65772, snrpd3l - small nuclear ribonucleoprotein d3 polypeptide, like, pelo - pelota homolog (drosophila), exosc9 - exosome component 9, sf3b5 - splicing factor 3b, subunit 5, snrnp27 - small nuclear ribonucleoprot…
GO:0009060	aerobic respiration	3.02e-05	0.00201	4.58	7193	20	863	11	[sdhc - succinate dehydrogenase complex, subunit c, integral membrane protein, ND4 - nadh dehydrogenase subunit 4, uqcrh - ubiquinol-cytochrome c reductase hinge protein, cox4i1 - cytochrome c oxidase subunit iv isoform 1, sdhb - succinate dehydrogenase complex, subunit b, iron sulfur (ip), COX3 - cytochrome c oxidase subunit iii, uqcrb - ubiquinol-cytochrome c reductase binding protein, zgc:8659…
GO:2000144	positive regulation of DNA-templated transcription, initiation	3.47e-05	0.00229	25.53	7193	7	161	4	[psmc4 - proteasome (prosome, macropain) 26s subunit, atpase, 4, psmc5 - proteasome (prosome, macropain) 26s subunit, atpase, 5, sub1b - sub1 homolog b (s. cerevisiae), sub1a - sub1 homolog a (s. cerevisiae)]
GO:2000142	regulation of DNA-templated transcription, initiation	3.47e-05	0.00227	25.53	7193	7	161	4	[psmc4 - proteasome (prosome, macropain) 26s subunit, atpase, 4, psmc5 - proteasome (prosome, macropain) 26s subunit, atpase, 5, sub1b - sub1 homolog b (s. cerevisiae), sub1a - sub1 homolog a (s. cerevisiae)]
GO:0060260	regulation of transcription initiation from RNA polymerase II promoter	3.47e-05	0.00224	25.53	7193	7	161	4	[psmc4 - proteasome (prosome, macropain) 26s subunit, atpase, 4, psmc5 - proteasome (prosome, macropain) 26s subunit, atpase, 5, sub1b - sub1 homolog b (s. cerevisiae), sub1a - sub1 homolog a (s. cerevisiae)]
GO:0060261	positive regulation of transcription initiation from RNA polymerase II promoter	3.47e-05	0.00222	25.53	7193	7	161	4	[psmc4 - proteasome (prosome, macropain) 26s subunit, atpase, 4, psmc5 - proteasome (prosome, macropain) 26s subunit, atpase, 5, sub1b - sub1 homolog b (s. cerevisiae), sub1a - sub1 homolog a (s. cerevisiae)]
GO:0051236	establishment of RNA localization	3.81e-05	0.00241	3.25	7193	40	941	17	[phax - phosphorylated adaptor for rna export, nup35 - nucleoporin 35, znf593 - zinc finger protein 593, eny2 - enhancer of yellow 2 homolog (drosophila), thoc7 - tho complex 7, abce1 - atp-binding cassette, sub-family e (oabp), member 1, nup107 - nucleoporin 107, magoh - mago-nashi homolog, proliferation-associated (drosophila), nxt2 - nuclear transport factor 2-like export factor 2, polr2d - po…
GO:0009057	macromolecule catabolic process	3.91e-05	0.00245	3.41	7193	216	176	18	[psma3 - proteasome (prosome, macropain) subunit, alpha type, 3, psmc4 - proteasome (prosome, macropain) 26s subunit, atpase, 4, psmc5 - proteasome (prosome, macropain) 26s subunit, atpase, 5, rbx1 - ring-box 1, e3 ubiquitin protein ligase, capn3b - calpain 3b, psmb4 - proteasome (prosome, macropain) subunit, beta type, 4, lsm7 - lsm7 homolog, u6 small nuclear rna associated (s. cerevisiae), psmd…
GO:0055086	nucleobase-containing small molecule metabolic process	4.29e-05	0.00267	2.37	7193	164	556	30	[adsl - adenylosuccinate lyase, gapdh - glyceraldehyde-3-phosphate dehydrogenase, nme2a - nme/nm23 nucleoside diphosphate kinase 2a, atp5ib - atp synthase, h+ transporting, mitochondrial f0 complex, subunit e, duplicate b, pgk1 - phosphoglycerate kinase 1, gpd1c - glycerol-3-phosphate dehydrogenase 1c, atp5d - atp synthase, h+ transporting, mitochondrial f1 complex, delta subunit, atp5l - atp syn…
GO:1901362	organic cyclic compound biosynthetic process	6.8e-05	0.00419	1.77	7193	294	802	58	[polr2l - polymerase (rna) ii (dna directed) polypeptide l, rrm2b - ribonucleotide reductase m2 b, polr2eb - polymerase (rna) ii (dna directed) polypeptide e, b, gapdh - glyceraldehyde-3-phosphate dehydrogenase, nme2a - nme/nm23 nucleoside diphosphate kinase 2a, atp5ib - atp synthase, h+ transporting, mitochondrial f0 complex, subunit e, duplicate b, atp5d - atp synthase, h+ transporting, mitocho…
GO:0000377	RNA splicing, via transesterification reactions with bulged adenosine as nucleophile	8.95e-05	0.00546	2.8	7193	72	749	21	[lsm4 - lsm4 homolog, u6 small nuclear rna associated (s. cerevisiae), lsm8 - lsm8 homolog, u6 small nuclear rna associated, snrpe - small nuclear ribonucleoprotein polypeptide e, srsf1a - serine/arginine-rich splicing factor 1a, zgc:65772 - zgc:65772, sf3b5 - splicing factor 3b, subunit 5, sfrs3b - splicing factor, arginine/serine-rich 3b, lsm6 - lsm6 homolog, u6 small nuclear rna associated (s.…
GO:0000375	RNA splicing, via transesterification reactions	8.95e-05	0.00541	2.8	7193	72	749	21	[lsm4 - lsm4 homolog, u6 small nuclear rna associated (s. cerevisiae), lsm8 - lsm8 homolog, u6 small nuclear rna associated, snrpe - small nuclear ribonucleoprotein polypeptide e, srsf1a - serine/arginine-rich splicing factor 1a, zgc:65772 - zgc:65772, sf3b5 - splicing factor 3b, subunit 5, sfrs3b - splicing factor, arginine/serine-rich 3b, lsm6 - lsm6 homolog, u6 small nuclear rna associated (s.…
GO:0000398	mRNA splicing, via spliceosome	8.95e-05	0.00536	2.8	7193	72	749	21	[lsm4 - lsm4 homolog, u6 small nuclear rna associated (s. cerevisiae), lsm8 - lsm8 homolog, u6 small nuclear rna associated, snrpe - small nuclear ribonucleoprotein polypeptide e, srsf1a - serine/arginine-rich splicing factor 1a, zgc:65772 - zgc:65772, sf3b5 - splicing factor 3b, subunit 5, sfrs3b - splicing factor, arginine/serine-rich 3b, lsm6 - lsm6 homolog, u6 small nuclear rna associated (s.…
GO:1901575	organic substance catabolic process	9.49e-05	0.00563	1.88	7193	352	532	49	[psmc4 - proteasome (prosome, macropain) 26s subunit, atpase, 4, gapdh - glyceraldehyde-3-phosphate dehydrogenase, pelo - pelota homolog (drosophila), nccrp1 - nonspecific cytotoxic cell receptor protein 1, gpd1c - glycerol-3-phosphate dehydrogenase 1c, uba52 - ubiquitin a-52 residue ribosomal protein fusion product 1, eno1a - enolase 1a, (alpha), psmd8 - proteasome (prosome, macropain) 26s subun…
GO:0017038	protein import	0.000113	0.00663	2.93	7193	47	941	18	[nutf2l - nuclear transport factor 2, like, samm50 - sorting and assembly machinery component 50 homolog (s. cerevisiae), heatr3 - heat repeat containing 3, nup35 - nucleoporin 35, grpel1 - grpe-like 1, mitochondrial, agk - acylglycerol kinase, timm13 - translocase of inner mitochondrial membrane 13 homolog (yeast), zgc:73345 - zgc:73345, pttg1ipb - pituitary tumor-transforming 1 interacting prot…
GO:0050658	RNA transport	0.000115	0.00671	3.14	7193	39	941	16	[phax - phosphorylated adaptor for rna export, nup35 - nucleoporin 35, znf593 - zinc finger protein 593, eny2 - enhancer of yellow 2 homolog (drosophila), thoc7 - tho complex 7, abce1 - atp-binding cassette, sub-family e (oabp), member 1, nup107 - nucleoporin 107, magoh - mago-nashi homolog, proliferation-associated (drosophila), nxt2 - nuclear transport factor 2-like export factor 2, eif6 - euka…
GO:0050657	nucleic acid transport	0.000115	0.00665	3.14	7193	39	941	16	[phax - phosphorylated adaptor for rna export, nup35 - nucleoporin 35, znf593 - zinc finger protein 593, eny2 - enhancer of yellow 2 homolog (drosophila), thoc7 - tho complex 7, abce1 - atp-binding cassette, sub-family e (oabp), member 1, nup107 - nucleoporin 107, magoh - mago-nashi homolog, proliferation-associated (drosophila), nxt2 - nuclear transport factor 2-like export factor 2, polr2d - po…
GO:0045333	cellular respiration	0.000131	0.00748	3.85	7193	26	863	12	[sdhc - succinate dehydrogenase complex, subunit c, integral membrane protein, ndufv1 - nadh dehydrogenase (ubiquinone) flavoprotein 1, ND4 - nadh dehydrogenase subunit 4, uqcrh - ubiquinol-cytochrome c reductase hinge protein, cox4i1 - cytochrome c oxidase subunit iv isoform 1, sdhb - succinate dehydrogenase complex, subunit b, iron sulfur (ip), COX3 - cytochrome c oxidase subunit iii, uqcrb - u…
GO:0006397	mRNA processing	0.000136	0.0077	2.26	7193	132	749	31	[lsm8 - lsm8 homolog, u6 small nuclear rna associated, snrpe - small nuclear ribonucleoprotein polypeptide e, zgc:65772 - zgc:65772, snrpd3l - small nuclear ribonucleoprotein d3 polypeptide, like, sf3b5 - splicing factor 3b, subunit 5, snrnp27 - small nuclear ribonucleoprotein 27 (u4/u6.u5), srsf2a - serine/arginine-rich splicing factor 2a, thoc7 - tho complex 7, gemin2 - gem (nuclear organelle) …
GO:1901137	carbohydrate derivative biosynthetic process	0.000148	0.00834	3.48	7193	159	195	15	[ak1 - adenylate kinase 1, pgam2 - phosphoglycerate mutase 2 (muscle), adsl - adenylosuccinate lyase, atp5e - atp synthase, h+ transporting, mitochondrial f1 complex, epsilon subunit, nme2a - nme/nm23 nucleoside diphosphate kinase 2a, aldoaa - aldolase a, fructose-bisphosphate, a, atp5ib - atp synthase, h+ transporting, mitochondrial f0 complex, subunit e, duplicate b, atp5l - atp synthase, h+ tr…
GO:0015672	monovalent inorganic cation transport	0.000151	0.0084	6.19	7193	83	126	9	[atp5l - atp synthase, h+ transporting, mitochondrial f0 complex, subunit g, atp5c1 - atp synthase, h+ transporting, mitochondrial f1 complex, gamma polypeptide 1, atp5e - atp synthase, h+ transporting, mitochondrial f1 complex, epsilon subunit, atp5g1 - atp synthase, h+ transporting, mitochondrial fo complex, subunit c1 (subunit 9), atp5ib - atp synthase, h+ transporting, mitochondrial f0 comple…
GO:0043161	proteasome-mediated ubiquitin-dependent protein catabolic process	0.000198	0.0109	4.78	7193	94	176	11	[psma3 - proteasome (prosome, macropain) subunit, alpha type, 3, psma4 - proteasome (prosome, macropain) subunit, alpha type, 4, psmd12 - proteasome (prosome, macropain) 26s subunit, non-atpase, 12, psmd8 - proteasome (prosome, macropain) 26s subunit, non-atpase, 8, psmc5 - proteasome (prosome, macropain) 26s subunit, atpase, 5, psma5 - proteasome (prosome, macropain) subunit, alpha type,5, psmb5…
GO:0034470	ncRNA processing	0.000211	0.0116	1.98	7193	183	733	37	[rps8a - ribosomal protein s8a, rpl7l1 - ribosomal protein l7-like 1, wdr18 - wd repeat domain 18, rpl10a - ribosomal protein l10a, rps14 - ribosomal protein s14, trmt112 - trna methyltransferase 11-2 homolog (s. cerevisiae), rps21 - ribosomal protein s21, dgcr8 - digeorge syndrome critical region gene 8, pop5 - processing of precursor 5, ribonuclease p/mrp subunit (s. cerevisiae), ddx51 - dead (…
GO:0006122	mitochondrial electron transport, ubiquinol to cytochrome c	0.000214	0.0117	37.14	7193	7	83	3	[uqcrh - ubiquinol-cytochrome c reductase hinge protein, uqcrq - ubiquinol-cytochrome c reductase, complex iii subunit vii, uqcrc1 - ubiquinol-cytochrome c reductase core protein i]
GO:0090407	organophosphate biosynthetic process	0.000256	0.0138	2.32	7193	148	586	28	[adsl - adenylosuccinate lyase, gapdh - glyceraldehyde-3-phosphate dehydrogenase, nme2a - nme/nm23 nucleoside diphosphate kinase 2a, atp5ib - atp synthase, h+ transporting, mitochondrial f0 complex, subunit e, duplicate b, pgk1 - phosphoglycerate kinase 1, atp5d - atp synthase, h+ transporting, mitochondrial f1 complex, delta subunit, ckmb - creatine kinase, muscle b, atp5l - atp synthase, h+ tra…
GO:0015980	energy derivation by oxidation of organic compounds	0.0003	0.0161	3.24	7193	36	863	14	[uqcrh - ubiquinol-cytochrome c reductase hinge protein, ND4 - nadh dehydrogenase subunit 4, ndufv1 - nadh dehydrogenase (ubiquinone) flavoprotein 1, sdhb - succinate dehydrogenase complex, subunit b, iron sulfur (ip), mrap2a - melanocortin 2 receptor accessory protein 2a, uqcrb - ubiquinol-cytochrome c reductase binding protein, zgc:86599 - zgc:86599, ND1 - nadh dehydrogenase subunit 1, cox6a1 -…
GO:0046031	ADP metabolic process	0.000317	0.0169	3.96	7193	19	955	10	[ak1 - adenylate kinase 1, pgam2 - phosphoglycerate mutase 2 (muscle), eno1a - enolase 1a, (alpha), tpi1b - triosephosphate isomerase 1b, gapdh - glyceraldehyde-3-phosphate dehydrogenase, aldoab - aldolase a, fructose-bisphosphate, b, aldoaa - aldolase a, fructose-bisphosphate, a, ak2 - adenylate kinase 2, eno3 - enolase 3, (beta, muscle), pgk1 - phosphoglycerate kinase 1]
GO:0034660	ncRNA metabolic process	0.000325	0.0171	1.85	7193	228	733	43	[rps8a - ribosomal protein s8a, rpl7l1 - ribosomal protein l7-like 1, wdr18 - wd repeat domain 18, rpl10a - ribosomal protein l10a, rps14 - ribosomal protein s14, pelo - pelota homolog (drosophila), trmt112 - trna methyltransferase 11-2 homolog (s. cerevisiae), rps21 - ribosomal protein s21, dgcr8 - digeorge syndrome critical region gene 8, hars - histidyl-trna synthetase, pop5 - processing of pr…
GO:1901565	organonitrogen compound catabolic process	0.000328	0.0171	4.24	7193	168	111	11	[psmc4 - proteasome (prosome, macropain) 26s subunit, atpase, 4, psma4 - proteasome (prosome, macropain) subunit, alpha type, 4, psmd8 - proteasome (prosome, macropain) 26s subunit, non-atpase, 8, psma5 - proteasome (prosome, macropain) subunit, alpha type,5, psmb5 - proteasome (prosome, macropain) subunit, beta type, 5, rbx1 - ring-box 1, e3 ubiquitin protein ligase, capn3b - calpain 3b, psmb4 -…
GO:0009056	catabolic process	0.00034	0.0176	1.73	7193	408	549	54	[psmc4 - proteasome (prosome, macropain) 26s subunit, atpase, 4, gapdh - glyceraldehyde-3-phosphate dehydrogenase, pelo - pelota homolog (drosophila), nccrp1 - nonspecific cytotoxic cell receptor protein 1, gpd1c - glycerol-3-phosphate dehydrogenase 1c, uba52 - ubiquitin a-52 residue ribosomal protein fusion product 1, eno1a - enolase 1a, (alpha), polr2d - polymerase (rna) ii (dna directed) polyp…
GO:0006839	mitochondrial transport	0.000347	0.0178	3.01	7193	37	969	15	[samm50 - sorting and assembly machinery component 50 homolog (s. cerevisiae), grpel1 - grpe-like 1, mitochondrial, agk - acylglycerol kinase, timm13 - translocase of inner mitochondrial membrane 13 homolog (yeast), zgc:73345 - zgc:73345, cyc1 - cytochrome c-1, vdac2 - voltage-dependent anion channel 2, zgc:86599 - zgc:86599, mpc1 - mitochondrial pyruvate carrier 1, tomm7 - translocase of outer m…
GO:0006564	L-serine biosynthetic process	0.000383	0.0195	17.13	7193	3	420	3	[psph - phosphoserine phosphatase, psat1 - phosphoserine aminotransferase 1, phgdh - phosphoglycerate dehydrogenase]
GO:0010498	proteasomal protein catabolic process	0.000386	0.0195	4.45	7193	101	176	11	[psma3 - proteasome (prosome, macropain) subunit, alpha type, 3, psma4 - proteasome (prosome, macropain) subunit, alpha type, 4, psmd12 - proteasome (prosome, macropain) 26s subunit, non-atpase, 12, psmd8 - proteasome (prosome, macropain) 26s subunit, non-atpase, 8, psmc5 - proteasome (prosome, macropain) 26s subunit, atpase, 5, psma5 - proteasome (prosome, macropain) subunit, alpha type,5, psmb5…
GO:0044265	cellular macromolecule catabolic process	0.000422	0.0212	2.08	7193	195	549	31	[psma3 - proteasome (prosome, macropain) subunit, alpha type, 3, pelo - pelota homolog (drosophila), nedd8l - neural precursor cell expressed, developmentally down-regulated 8, like, psmb4 - proteasome (prosome, macropain) subunit, beta type, 4, psma2 - proteasome (prosome, macropain) subunit, alpha type, 2, nccrp1 - nonspecific cytotoxic cell receptor protein 1, uba52 - ubiquitin a-52 residue ri…
GO:0045454	cell redox homeostasis	0.000443	0.0221	8.56	7193	30	168	6	[zgc:153284 - zgc:153284, zgc:56493 - zgc:56493, txn2 - thioredoxin 2, glrx - glutaredoxin (thioltransferase), glrx5 - glutaredoxin 5 homolog (s. cerevisiae), prdx3 - peroxiredoxin 3]
GO:0006662	glycerol ether metabolic process	0.000453	0.0224	16.16	7193	3	445	3	[txn - thioredoxin, zgc:56493 - zgc:56493, txn2 - thioredoxin 2]
GO:0018904	ether metabolic process	0.000453	0.0222	16.16	7193	3	445	3	[txn - thioredoxin, txn2 - thioredoxin 2, zgc:56493 - zgc:56493]
GO:0071840	cellular component organization or biogenesis	0.000503	0.0245	1.28	7193	1132	980	198	[ppifb - peptidylprolyl isomerase fb, setb - set translocation (myeloid leukemia-associated) b, pelo - pelota homolog (drosophila), rps10 - ribosomal protein s10, rpl35a - ribosomal protein l35a, ddx51 - dead (asp-glu-ala-asp) box polypeptide 51, mier1a - mesoderm induction early response 1 homolog a (xenopus laevis), rsl24d1 - ribosomal l24 domain containing 1, dctn2 - dynactin 2 (p50), fbl - fi…
GO:0098662	inorganic cation transmembrane transport	0.000512	0.0248	5.3	7193	97	126	9	[atp5l - atp synthase, h+ transporting, mitochondrial f0 complex, subunit g, atp5c1 - atp synthase, h+ transporting, mitochondrial f1 complex, gamma polypeptide 1, atp5e - atp synthase, h+ transporting, mitochondrial f1 complex, epsilon subunit, atp5g1 - atp synthase, h+ transporting, mitochondrial fo complex, subunit c1 (subunit 9), atp5ib - atp synthase, h+ transporting, mitochondrial f0 comple…
GO:0006417	regulation of translation	0.000545	0.0261	2.73	7193	68	697	18	[cirbp - cold inducible rna binding protein, rpl13a - ribosomal protein l13a, zgc:73238 - zgc:73238, gnb2l1 - guanine nucleotide binding protein (g protein), beta polypeptide 2-like 1, eif3k - eukaryotic translation initiation factor 3, subunit k, eif4ebp1 - eukaryotic translation initiation factor 4e binding protein 1, larp6 - la ribonucleoprotein domain family, member 6, magoh - mago-nashi homo…
GO:0014809	regulation of skeletal muscle contraction by regulation of release of sequestered calcium ion	0.000549	0.0262	3596.5	7193	2	1	1	[casq1a - calsequestrin 1a]
GO:0014722	regulation of skeletal muscle contraction by calcium ion signaling	0.000549	0.026	3596.5	7193	2	1	1	[casq1a - calsequestrin 1a]
GO:0009185	ribonucleoside diphosphate metabolic process	0.00055	0.0258	3.77	7193	20	955	10	[ak1 - adenylate kinase 1, pgam2 - phosphoglycerate mutase 2 (muscle), eno1a - enolase 1a, (alpha), tpi1b - triosephosphate isomerase 1b, gapdh - glyceraldehyde-3-phosphate dehydrogenase, aldoab - aldolase a, fructose-bisphosphate, b, aldoaa - aldolase a, fructose-bisphosphate, a, ak2 - adenylate kinase 2, eno3 - enolase 3, (beta, muscle), pgk1 - phosphoglycerate kinase 1]
GO:0009179	purine ribonucleoside diphosphate metabolic process	0.00055	0.0256	3.77	7193	20	955	10	[ak1 - adenylate kinase 1, pgam2 - phosphoglycerate mutase 2 (muscle), eno1a - enolase 1a, (alpha), tpi1b - triosephosphate isomerase 1b, gapdh - glyceraldehyde-3-phosphate dehydrogenase, aldoab - aldolase a, fructose-bisphosphate, b, aldoaa - aldolase a, fructose-bisphosphate, a, ak2 - adenylate kinase 2, eno3 - enolase 3, (beta, muscle), pgk1 - phosphoglycerate kinase 1]
GO:0009135	purine nucleoside diphosphate metabolic process	0.00055	0.0255	3.77	7193	20	955	10	[ak1 - adenylate kinase 1, pgam2 - phosphoglycerate mutase 2 (muscle), eno1a - enolase 1a, (alpha), tpi1b - triosephosphate isomerase 1b, gapdh - glyceraldehyde-3-phosphate dehydrogenase, aldoab - aldolase a, fructose-bisphosphate, b, aldoaa - aldolase a, fructose-bisphosphate, a, ak2 - adenylate kinase 2, eno3 - enolase 3, (beta, muscle), pgk1 - phosphoglycerate kinase 1]
GO:0090151	establishment of protein localization to mitochondrial membrane	0.000588	0.0271	6.65	7193	6	901	5	[samm50 - sorting and assembly machinery component 50 homolog (s. cerevisiae), agk - acylglycerol kinase, timm13 - translocase of inner mitochondrial membrane 13 homolog (yeast), zgc:73345 - zgc:73345, timm10 - translocase of inner mitochondrial membrane 10 homolog (yeast)]
GO:1903670	regulation of sprouting angiogenesis	0.000614	0.028	7.83	7193	8	574	5	[egfl6 - egf-like-domain, multiple 6, tars - threonyl-trna synthetase, anxa1a - annexin a1a, mt2 - metallothionein 2, sars - seryl-trna synthetase]
GO:1990542	mitochondrial transmembrane transport	0.000705	0.0319	2.97	7193	35	969	14	[agk - acylglycerol kinase, grpel1 - grpe-like 1, mitochondrial, timm13 - translocase of inner mitochondrial membrane 13 homolog (yeast), cyc1 - cytochrome c-1, zgc:73345 - zgc:73345, vdac2 - voltage-dependent anion channel 2, zgc:86599 - zgc:86599, mpc1 - mitochondrial pyruvate carrier 1, tomm7 - translocase of outer mitochondrial membrane 7 homolog (yeast), mpc2 - mitochondrial pyruvate carrier…
GO:0034248	regulation of cellular amide metabolic process	0.000804	0.0362	2.65	7193	70	697	18	[rpl13a - ribosomal protein l13a, cirbp - cold inducible rna binding protein, zgc:73238 - zgc:73238, eif3k - eukaryotic translation initiation factor 3, subunit k, gnb2l1 - guanine nucleotide binding protein (g protein), beta polypeptide 2-like 1, eif4ebp1 - eukaryotic translation initiation factor 4e binding protein 1, larp6 - la ribonucleoprotein domain family, member 6, magoh - mago-nashi homo…
GO:0042773	ATP synthesis coupled electron transport	0.000808	0.0361	21.67	7193	6	166	3	[ndufb6 - nadh dehydrogenase (ubiquinone) 1 beta subcomplex, 6, ndufa7 - nadh dehydrogenase (ubiquinone) 1 alpha subcomplex, 7, COX2 - cytochrome c oxidase subunit ii]
GO:0015988	energy coupled proton transmembrane transport, against electrochemical gradient	0.000837	0.0372	7.11	7193	21	289	6	[atpv0e2 - atpase, h+ transporting v0 subunit e2, atp6v1f - atpase, h+ transporting, v1 subunit f, atp5g3a - atp synthase, h+ transporting, mitochondrial fo complex, subunit c3 (subunit 9), genome duplicate a, atp5g1 - atp synthase, h+ transporting, mitochondrial fo complex, subunit c1 (subunit 9), atp5g3b - atp synthase, h+ transporting, mitochondrial f0 complex, subunit c3 (subunit 9) genome du…
GO:0006913	nucleocytoplasmic transport	0.00092	0.0406	2.55	7193	54	941	18	[nutf2l - nuclear transport factor 2, like, heatr3 - heat repeat containing 3, phax - phosphorylated adaptor for rna export, nup35 - nucleoporin 35, znf593 - zinc finger protein 593, eny2 - enhancer of yellow 2 homolog (drosophila), thoc7 - tho complex 7, pttg1ipb - pituitary tumor-transforming 1 interacting protein b, abce1 - atp-binding cassette, sub-family e (oabp), member 1, nup107 - nucleopo…
GO:0051169	nuclear transport	0.00092	0.0403	2.55	7193	54	941	18	[nutf2l - nuclear transport factor 2, like, heatr3 - heat repeat containing 3, phax - phosphorylated adaptor for rna export, nup35 - nucleoporin 35, znf593 - zinc finger protein 593, eny2 - enhancer of yellow 2 homolog (drosophila), thoc7 - tho complex 7, pttg1ipb - pituitary tumor-transforming 1 interacting protein b, abce1 - atp-binding cassette, sub-family e (oabp), member 1, nup107 - nucleopo…
GO:0033365	protein localization to organelle	0.000945	0.0411	2.05	7193	102	999	29	[grpel1 - grpe-like 1, mitochondrial, agk - acylglycerol kinase, arl5a - adp-ribosylation factor-like 5a, timm13 - translocase of inner mitochondrial membrane 13 homolog (yeast), zgc:64116 - zgc:64116, zgc:73345 - zgc:73345, terfa - telomeric repeat binding factor a, ift20 - intraflagellar transport protein 20, nxt2 - nuclear transport factor 2-like export factor 2, fam53b - family with sequence …
