# Supplementary material for: Klf9 is a key feedforward regulator of the transcriptomic response to glucocorticoid receptor activity
Source: Sci Rep. 2020 Jul 10;10:11415. doi: 10.1038/s41598-020-68040-z (PMC7351738; doi:10.1038/s41598-020-68040-z)
Supplement: Supplementary file 5 — Supplementary table S2b [file 41598_2020_68040_MOESM5_ESM.xlsx]

## Sheet: Up in Cort at 5dpf
GO Term	Description	P-value	FDR q-value	Enrichment	N	B	n	b	Genes
GO:0022610	biological adhesion	2.07e-21	1.68e-17	3.08	14227	268	1414	82	[odz2 - odz, odd oz/ten-m homolog 2 (drosophila), tnc - tenascin c, ptprsa - protein tyrosine phosphatase, receptor type, s, a, nlgn4a - neuroligin 4a, cdh13 - cadherin 13, h-cadherin (heart), pcdh1a - protocadherin 1a, nrxn1a - neurexin 1a, pcdh1 - protocadherin 1, dscamb - down syndrome cell adhesion molecule b, robo3 - roundabout homolog 3, itgb2 - integrin, beta 2, LOC568198 - protocadherin-7…
GO:0007155	cell adhesion	2.07e-21	8.42e-18	3.08	14227	268	1414	82	[odz2 - odz, odd oz/ten-m homolog 2 (drosophila), tnc - tenascin c, ptprsa - protein tyrosine phosphatase, receptor type, s, a, nlgn4a - neuroligin 4a, cdh13 - cadherin 13, h-cadherin (heart), pcdh1a - protocadherin 1a, nrxn1a - neurexin 1a, pcdh1 - protocadherin 1, dscamb - down syndrome cell adhesion molecule b, robo3 - roundabout homolog 3, itgb2 - integrin, beta 2, LOC568198 - protocadherin-7…
GO:0065007	biological regulation	7.21e-21	1.96e-17	1.3	14227	5562	1414	717	[odz2 - odz, odd oz/ten-m homolog 2 (drosophila), tnc - tenascin c, LOC571591 - arg8-vasotocin receptor-like, ptpra - protein tyrosine phosphatase, receptor type, a, tob1a - transducer of erbb2, 1a, myh10 - myosin, heavy chain 10, non-muscle, mecom - mds1 and evi1 complex locus, cebpa - ccaat/enhancer binding protein (c/ebp), alpha, cebpd - ccaat/enhancer binding protein (c/ebp), delta, LOC563828…
olute carrier family 6 (neurotransmitter transporter, serotonin), member 4a, celf5 - cugbp, elav-like family member 5, si:dkey-164k14.1 - si:dkey-164k14.1, klf2a - kruppel-like factor 2a, arhgef2 - rho/rac guanine nucleotide exchange factor (gef) 2, gpc3 - glypican 3, ankib1 - ankyrin repeat and ibr domain containing 1, ca2 - carbonic anhydrase ii, serpine1 - serpin peptidase inhibitor, clade e (…
GO:0009653	anatomical structure morphogenesis	4.97e-20	1.01e-16	1.95	14227	956	1414	185	[rock2a - rho-associated, coiled-coil containing protein kinase 2a, pax2a - paired box gene 2a, ptpra - protein tyrosine phosphatase, receptor type, a, myh10 - myosin, heavy chain 10, non-muscle, slc8a4a - solute carrier family 8 (sodium/calcium exchanger), member 4a, mecom - mds1 and evi1 complex locus, bmp3 - bone morphogenetic protein 3, myo1d - myosin id, zranb1b - zinc finger, ran-binding do…
GO:0032502	developmental process	1.12e-19	1.83e-16	1.47	14227	2885	1414	422	[tnc - tenascin c, odz2 - odz, odd oz/ten-m homolog 2 (drosophila), ptpra - protein tyrosine phosphatase, receptor type, a, myh10 - myosin, heavy chain 10, non-muscle, ptprsa - protein tyrosine phosphatase, receptor type, s, a, mecom - mds1 and evi1 complex locus, cebpa - ccaat/enhancer binding protein (c/ebp), alpha, cryba1l1 - crystallin, beta a1, like 1, pax7b - paired box gene 7b, zdhhc17 - z…
GO:0051960	regulation of nervous system development	3.9e-18	5.29e-15	3.01	14227	237	1414	71	[alk - anaplastic lymphoma kinase (ki-1), tnc - tenascin c, dner - delta/notch-like egf repeat containing, tnfrsf21 - tumor necrosis factor receptor superfamily, member 21, si:dkey-49n23.1 - si:dkey-49n23.1, plxna4 - plexin a4, stat3 - signal transduction and activation of transcription 3, appb - amyloid beta (a4) precursor protein b, nedd4l - neural precursor cell expressed, developmentally down…
GO:0097485	neuron projection guidance	7.4e-18	8.61e-15	3.6	14227	151	1414	54	[tnc - tenascin c, unc5db - unc-5 homolog db (c. elegans), efnb3b - ephrin b3b, plxna4 - plexin a4, robo1 - roundabout homolog 1, robo3 - roundabout homolog 3, dscamb - down syndrome cell adhesion molecule b, stat3 - signal transduction and activation of transcription 3, efnb1 - ephrin b1, sema3aa - semaphorin 3aa, unc5b - unc-5 homolog b (c. elegans), sema3d - semaphorin 3d, lamc1 - laminin, gam…
GO:0050793	regulation of developmental process	7.67e-18	7.8e-15	2.12	14227	635	1414	134	[tnc - tenascin c, rock2a - rho-associated, coiled-coil containing protein kinase 2a, myh10 - myosin, heavy chain 10, non-muscle, dner - delta/notch-like egf repeat containing, zranb1b - zinc finger, ran-binding domain containing 1b, pax7b - paired box gene 7b, plxna4 - plexin a4, myh9b - myosin, heavy polypeptide 9b, non-muscle, stat3 - signal transduction and activation of transcription 3, ferm…
GO:0007411	axon guidance	7.25e-17	6.56e-14	3.54	14227	148	1414	52	[tnc - tenascin c, unc5db - unc-5 homolog db (c. elegans), efnb3b - ephrin b3b, robo1 - roundabout homolog 1, plxna4 - plexin a4, robo3 - roundabout homolog 3, dscamb - down syndrome cell adhesion molecule b, stat3 - signal transduction and activation of transcription 3, efnb1 - ephrin b1, sema3aa - semaphorin 3aa, unc5b - unc-5 homolog b (c. elegans), sema3d - semaphorin 3d, lamc1 - laminin, gam…
GO:0045664	regulation of neuron differentiation	7.33e-17	5.97e-14	3.39	14227	163	1414	55	[tnc - tenascin c, alk - anaplastic lymphoma kinase (ki-1), si:dkey-49n23.1 - si:dkey-49n23.1, plxna4 - plexin a4, appb - amyloid beta (a4) precursor protein b, nedd4l - neural precursor cell expressed, developmentally down-regulated 4-like, LOC559008 - semaphorin 7a, sema3aa - semaphorin 3aa, hecw2a - hect, c2 and ww domain containing e3 ubiquitin protein ligase 2a, clstn1 - calsyntenin 1, sema3…
GO:0010975	regulation of neuron projection development	7.87e-17	5.82e-14	3.94	14227	115	1414	45	[tnc - tenascin c, si:dkey-164k14.1 - si:dkey-164k14.1, plxna3 - plexin a3, robo2 - roundabout homolog 2, sema5b - sema domain, seven thrombospondin repeats (type 1 and type 1-like), transmembrane domain (tm) and short cytoplasmic domain, (semaphorin) 5b, si:dkey-49n23.1 - si:dkey-49n23.1, plxna4 - plexin a4, nedd4l - neural precursor cell expressed, developmentally down-regulated 4-like, sema3e …
GO:2000026	regulation of multicellular organismal development	2.04e-16	1.38e-13	2.21	14227	509	1414	112	[tnc - tenascin c, rock2a - rho-associated, coiled-coil containing protein kinase 2a, dner - delta/notch-like egf repeat containing, plxna4 - plexin a4, stat3 - signal transduction and activation of transcription 3, ptk7a - protein tyrosine kinase 7a, appb - amyloid beta (a4) precursor protein b, nedd4l - neural precursor cell expressed, developmentally down-regulated 4-like, LOC559008 - semaphor…
GO:0120035	regulation of plasma membrane bounded cell projection organization	5e-16	3.13e-13	3.49	14227	144	1414	50	[tnc - tenascin c, si:dkey-49n23.1 - si:dkey-49n23.1, plxna4 - plexin a4, nedd4l - neural precursor cell expressed, developmentally down-regulated 4-like, LOC559008 - semaphorin 7a, sema3aa - semaphorin 3aa, clstn1 - calsyntenin 1, hecw2a - hect, c2 and ww domain containing e3 ubiquitin protein ligase 2a, sema3d - semaphorin 3d, pacsin1a - protein kinase c and casein kinase substrate in neurons 1…
GO:0050767	regulation of neurogenesis	6.91e-16	4.02e-13	2.94	14227	219	1414	64	[alk - anaplastic lymphoma kinase (ki-1), tnc - tenascin c, dner - delta/notch-like egf repeat containing, si:dkey-49n23.1 - si:dkey-49n23.1, plxna4 - plexin a4, stat3 - signal transduction and activation of transcription 3, appb - amyloid beta (a4) precursor protein b, nedd4l - neural precursor cell expressed, developmentally down-regulated 4-like, sema3aa - semaphorin 3aa, LOC559008 - semaphori…
GO:0031344	regulation of cell projection organization	6.91e-16	3.75e-13	3.47	14227	145	1414	50	[tnc - tenascin c, si:dkey-49n23.1 - si:dkey-49n23.1, plxna4 - plexin a4, nedd4l - neural precursor cell expressed, developmentally down-regulated 4-like, LOC559008 - semaphorin 7a, sema3aa - semaphorin 3aa, clstn1 - calsyntenin 1, hecw2a - hect, c2 and ww domain containing e3 ubiquitin protein ligase 2a, sema3d - semaphorin 3d, LOC561737 - phosphatidylinositol 4,5-bisphosphate 3-kinase catalytic…
GO:0010769	regulation of cell morphogenesis involved in differentiation	7.36e-16	3.74e-13	4.11	14227	98	1414	40	[tnc - tenascin c, si:dkey-164k14.1 - si:dkey-164k14.1, plxna3 - plexin a3, robo2 - roundabout homolog 2, sema5b - sema domain, seven thrombospondin repeats (type 1 and type 1-like), transmembrane domain (tm) and short cytoplasmic domain, (semaphorin) 5b, si:dkey-49n23.1 - si:dkey-49n23.1, plxna4 - plexin a4, nedd4l - neural precursor cell expressed, developmentally down-regulated 4-like, sema3e …
GO:0060284	regulation of cell development	1.22e-15	5.83e-13	2.8	14227	244	1414	68	[alk - anaplastic lymphoma kinase (ki-1), tnc - tenascin c, dner - delta/notch-like egf repeat containing, si:dkey-49n23.1 - si:dkey-49n23.1, plxna4 - plexin a4, stat3 - signal transduction and activation of transcription 3, appb - amyloid beta (a4) precursor protein b, nedd4l - neural precursor cell expressed, developmentally down-regulated 4-like, sema3aa - semaphorin 3aa, LOC559008 - semaphori…
GO:0010977	negative regulation of neuron projection development	1.76e-15	7.95e-13	6.35	14227	38	1414	24	[tnc - tenascin c, sema3gb - semaphorin 3gb, robo2 - roundabout homolog 2, sema5b - sema domain, seven thrombospondin repeats (type 1 and type 1-like), transmembrane domain (tm) and short cytoplasmic domain, (semaphorin) 5b, si:dkey-49n23.1 - si:dkey-49n23.1, sema3ab - semaphorin 3ab, sema4ba - sema domain, immunoglobulin domain (ig), transmembrane domain (tm) and short cytoplasmic domain, (semap…
GO:0031345	negative regulation of cell projection organization	1.76e-15	7.53e-13	6.35	14227	38	1414	24	[tnc - tenascin c, sema3gb - semaphorin 3gb, sema5b - sema domain, seven thrombospondin repeats (type 1 and type 1-like), transmembrane domain (tm) and short cytoplasmic domain, (semaphorin) 5b, robo2 - roundabout homolog 2, si:dkey-49n23.1 - si:dkey-49n23.1, sema3ab - semaphorin 3ab, sema4ba - sema domain, immunoglobulin domain (ig), transmembrane domain (tm) and short cytoplasmic domain, (semap…
GO:0051239	regulation of multicellular organismal process	1.87e-15	7.63e-13	2	14227	670	1414	133	[tnc - tenascin c, rock2a - rho-associated, coiled-coil containing protein kinase 2a, LOC571591 - arg8-vasotocin receptor-like, dner - delta/notch-like egf repeat containing, plxna4 - plexin a4, stat3 - signal transduction and activation of transcription 3, ptk7a - protein tyrosine kinase 7a, appb - amyloid beta (a4) precursor protein b, nedd4l - neural precursor cell expressed, developmentally d…
GO:0050770	regulation of axonogenesis	8.03e-15	3.11e-12	4.21	14227	86	1414	36	[tnc - tenascin c, si:dkey-164k14.1 - si:dkey-164k14.1, plxna3 - plexin a3, sema5b - sema domain, seven thrombospondin repeats (type 1 and type 1-like), transmembrane domain (tm) and short cytoplasmic domain, (semaphorin) 5b, robo2 - roundabout homolog 2, si:dkey-49n23.1 - si:dkey-49n23.1, plxna4 - plexin a4, sema3e - sema domain, immunoglobulin domain (ig), short basic domain, secreted, (semapho…
GO:0048583	regulation of response to stimulus	8.19e-15	3.03e-12	1.76	14227	1024	1414	179	[tnc - tenascin c, shc2 - shc (src homology 2 domain containing) transforming protein 2, si:ch211-168m18.1 - si:ch211-168m18.1, mecom - mds1 and evi1 complex locus, bmp3 - bone morphogenetic protein 3, syt2a - synaptotagmin iia, zranb1b - zinc finger, ran-binding domain containing 1b, LOC563828 - complement factor b-like, grb10b - growth factor receptor-bound protein 10b, cacng8a - calcium channe…
GO:0048640	negative regulation of developmental growth	1.14e-14	4.02e-12	6.25	14227	37	1414	23	[tnc - tenascin c, sema3gb - semaphorin 3gb, sema5b - sema domain, seven thrombospondin repeats (type 1 and type 1-like), transmembrane domain (tm) and short cytoplasmic domain, (semaphorin) 5b, robo2 - roundabout homolog 2, si:dkey-49n23.1 - si:dkey-49n23.1, sema3ab - semaphorin 3ab, sema4ba - sema domain, immunoglobulin domain (ig), transmembrane domain (tm) and short cytoplasmic domain, (semap…
GO:0061387	regulation of extent of cell growth	1.23e-14	4.16e-12	4.73	14227	66	1414	31	[tnc - tenascin c, plxna3 - plexin a3, robo2 - roundabout homolog 2, sema5b - sema domain, seven thrombospondin repeats (type 1 and type 1-like), transmembrane domain (tm) and short cytoplasmic domain, (semaphorin) 5b, si:dkey-49n23.1 - si:dkey-49n23.1, sema3e - sema domain, immunoglobulin domain (ig), short basic domain, secreted, (semaphorin) 3e, LOC559008 - semaphorin 7a, sema3aa - semaphorin …
GO:0048585	negative regulation of response to stimulus	1.73e-14	5.63e-12	2.46	14227	323	1414	79	[trip12 - thyroid hormone receptor interactor 12, bcl2l1 - bcl2-like 1, tmem127 - transmembrane protein 127, si:dkey-49n23.1 - si:dkey-49n23.1, grb10b - growth factor receptor-bound protein 10b, spred2b - sprouty-related, evh1 domain containing 2b, si:dkeyp-66g8.1 - si:dkeyp-66g8.1, ptk7a - protein tyrosine kinase 7a, bcl9l - b-cell cll/lymphoma 9-like, gpc1b - glypican 1b, dusp6 - dual specifici…
GO:0030517	negative regulation of axon extension	3.1e-14	9.7e-12	6.32	14227	35	1414	22	[tnc - tenascin c, sema3gb - semaphorin 3gb, robo2 - roundabout homolog 2, sema5b - sema domain, seven thrombospondin repeats (type 1 and type 1-like), transmembrane domain (tm) and short cytoplasmic domain, (semaphorin) 5b, si:dkey-49n23.1 - si:dkey-49n23.1, sema3ab - semaphorin 3ab, sema4ba - sema domain, immunoglobulin domain (ig), transmembrane domain (tm) and short cytoplasmic domain, (semap…
GO:0050771	negative regulation of axonogenesis	3.1e-14	9.34e-12	6.32	14227	35	1414	22	[tnc - tenascin c, sema3gb - semaphorin 3gb, sema5b - sema domain, seven thrombospondin repeats (type 1 and type 1-like), transmembrane domain (tm) and short cytoplasmic domain, (semaphorin) 5b, robo2 - roundabout homolog 2, si:dkey-49n23.1 - si:dkey-49n23.1, sema3ab - semaphorin 3ab, sema4ba - sema domain, immunoglobulin domain (ig), transmembrane domain (tm) and short cytoplasmic domain, (semap…
GO:0022603	regulation of anatomical structure morphogenesis	4.02e-14	1.17e-11	2.47	14227	309	1414	76	[tnc - tenascin c, rock2a - rho-associated, coiled-coil containing protein kinase 2a, myh10 - myosin, heavy chain 10, non-muscle, si:dkey-49n23.1 - si:dkey-49n23.1, zranb1b - zinc finger, ran-binding domain containing 1b, plxna4 - plexin a4, stat3 - signal transduction and activation of transcription 3, myh9b - myosin, heavy polypeptide 9b, non-muscle, fermt2 - fermitin family homolog 2 (drosophi…
GO:0050789	regulation of biological process	4.14e-14	1.16e-11	1.26	14227	5111	1414	638	[odz2 - odz, odd oz/ten-m homolog 2 (drosophila), tnc - tenascin c, LOC571591 - arg8-vasotocin receptor-like, ptpra - protein tyrosine phosphatase, receptor type, a, tob1a - transducer of erbb2, 1a, myh10 - myosin, heavy chain 10, non-muscle, mecom - mds1 and evi1 complex locus, cebpa - ccaat/enhancer binding protein (c/ebp), alpha, cebpd - ccaat/enhancer binding protein (c/ebp), delta, LOC563828…
GO:0030516	regulation of axon extension	5.64e-14	1.53e-11	4.94	14227	57	1414	28	[tnc - tenascin c, robo2 - roundabout homolog 2, sema5b - sema domain, seven thrombospondin repeats (type 1 and type 1-like), transmembrane domain (tm) and short cytoplasmic domain, (semaphorin) 5b, si:dkey-49n23.1 - si:dkey-49n23.1, sema3e - sema domain, immunoglobulin domain (ig), short basic domain, secreted, (semaphorin) 3e, LOC559008 - semaphorin 7a, sema3aa - semaphorin 3aa, nadl1.1 - neura…
GO:0007166	cell surface receptor signaling pathway	6.1e-14	1.6e-11	1.95	14227	649	1414	126	[rock2a - rho-associated, coiled-coil containing protein kinase 2a, grm4 - glutamate receptor, metabotropic 4, tob1a - transducer of erbb2, 1a, vipr1a - vasoactive intestinal peptide receptor 1a, zranb1b - zinc finger, ran-binding domain containing 1b, plxna4 - plexin a4, shhb - sonic hedgehog b, robo1 - roundabout homolog 1, grb10b - growth factor receptor-bound protein 10b, lrp5 - low density l…
GO:0010771	negative regulation of cell morphogenesis involved in differentiation	7.22e-14	1.84e-11	6.15	14227	36	1414	22	[tnc - tenascin c, sema3gb - semaphorin 3gb, robo2 - roundabout homolog 2, sema5b - sema domain, seven thrombospondin repeats (type 1 and type 1-like), transmembrane domain (tm) and short cytoplasmic domain, (semaphorin) 5b, si:dkey-49n23.1 - si:dkey-49n23.1, sema3ab - semaphorin 3ab, sema4ba - sema domain, immunoglobulin domain (ig), transmembrane domain (tm) and short cytoplasmic domain, (semap…
GO:0006928	movement of cell or subcellular component	9.53e-14	2.35e-11	1.97	14227	617	1414	121	[tnc - tenascin c, rock2a - rho-associated, coiled-coil containing protein kinase 2a, cebpa - ccaat/enhancer binding protein (c/ebp), alpha, myo1d - myosin id, sh3pxd2aa - sh3 and px domains 2aa, zranb1b - zinc finger, ran-binding domain containing 1b, plxna4 - plexin a4, robo1 - roundabout homolog 1, lrp5 - low density lipoprotein receptor-related protein 5, itgb2 - integrin, beta 2, robo3 - rou…
GO:0048638	regulation of developmental growth	1.21e-13	2.88e-11	4	14227	88	1414	35	[tnc - tenascin c, plxna3 - plexin a3, suv420h2 - suppressor of variegation 4-20 homolog 2 (drosophila), robo2 - roundabout homolog 2, sema5b - sema domain, seven thrombospondin repeats (type 1 and type 1-like), transmembrane domain (tm) and short cytoplasmic domain, (semaphorin) 5b, si:dkey-49n23.1 - si:dkey-49n23.1, ptk7a - protein tyrosine kinase 7a, sema3e - sema domain, immunoglobulin domain…
GO:0098609	cell-cell adhesion	2.05e-13	4.77e-11	3.33	14227	133	1414	44	[nlgn3b - neuroligin 3b, odz2 - odz, odd oz/ten-m homolog 2 (drosophila), clstn3 - calsyntenin 3, nlgn2b - neuroligin 2b, ctnnd2a - catenin (cadherin-associated protein), delta 2a, cdh7 - cadherin 7, type 2, ptprsa - protein tyrosine phosphatase, receptor type, s, a, nlgn4a - neuroligin 4a, pcdh1a - protocadherin 1a, cdh13 - cadherin 13, h-cadherin (heart), notch1b - notch homolog 1b, arvcfb - ar…
GO:0010646	regulation of cell communication	2.31e-13	5.22e-11	1.77	14227	891	1414	157	[shc2 - shc (src homology 2 domain containing) transforming protein 2, grm4 - glutamate receptor, metabotropic 4, si:ch211-168m18.1 - si:ch211-168m18.1, mecom - mds1 and evi1 complex locus, bmp3 - bone morphogenetic protein 3, zranb1b - zinc finger, ran-binding domain containing 1b, grb10b - growth factor receptor-bound protein 10b, npas4a - neuronal pas domain protein 4a, cacng8a - calcium chann…
GO:0022604	regulation of cell morphogenesis	2.51e-13	5.53e-11	3.08	14227	160	1414	49	[tnc - tenascin c, myh10 - myosin, heavy chain 10, non-muscle, zranb1b - zinc finger, ran-binding domain containing 1b, si:dkey-49n23.1 - si:dkey-49n23.1, plxna4 - plexin a4, myh9b - myosin, heavy polypeptide 9b, non-muscle, stat3 - signal transduction and activation of transcription 3, fermt2 - fermitin family homolog 2 (drosophila), rhoua - ras homolog gene family, member ua, nedd4l - neural pr…
GO:0023051	regulation of signaling	3.72e-13	7.97e-11	1.76	14227	896	1414	157	[shc2 - shc (src homology 2 domain containing) transforming protein 2, grm4 - glutamate receptor, metabotropic 4, si:ch211-168m18.1 - si:ch211-168m18.1, mecom - mds1 and evi1 complex locus, bmp3 - bone morphogenetic protein 3, zranb1b - zinc finger, ran-binding domain containing 1b, grb10b - growth factor receptor-bound protein 10b, npas4a - neuronal pas domain protein 4a, cacng8a - calcium chann…
GO:0048856	anatomical structure development	3.79e-13	7.9e-11	1.45	14227	2132	1414	308	[odz2 - odz, odd oz/ten-m homolog 2 (drosophila), tnc - tenascin c, ptpra - protein tyrosine phosphatase, receptor type, a, ptprsa - protein tyrosine phosphatase, receptor type, s, a, mecom - mds1 and evi1 complex locus, cryba1l1 - crystallin, beta a1, like 1, cebpa - ccaat/enhancer binding protein (c/ebp), alpha, myo1d - myosin id, pax7b - paired box gene 7b, robo1 - roundabout homolog 1, gfra3 …
GO:0045926	negative regulation of growth	9.91e-13	2.02e-10	5.38	14227	43	1414	23	[tnc - tenascin c, sema3gb - semaphorin 3gb, robo2 - roundabout homolog 2, sema5b - sema domain, seven thrombospondin repeats (type 1 and type 1-like), transmembrane domain (tm) and short cytoplasmic domain, (semaphorin) 5b, si:dkey-49n23.1 - si:dkey-49n23.1, sema3ab - semaphorin 3ab, sema4ba - sema domain, immunoglobulin domain (ig), transmembrane domain (tm) and short cytoplasmic domain, (semap…
GO:0098742	cell-cell adhesion via plasma-membrane adhesion molecules	1.35e-12	2.68e-10	3.91	14227	85	1414	33	[odz2 - odz, odd oz/ten-m homolog 2 (drosophila), clstn3 - calsyntenin 3, ptprsa - protein tyrosine phosphatase, receptor type, s, a, cdh7 - cadherin 7, type 2, cdh13 - cadherin 13, h-cadherin (heart), pcdh1a - protocadherin 1a, notch1b - notch homolog 1b, arvcfb - armadillo repeat gene deleted in velocardiofacial syndrome b, pcdh1 - protocadherin 1, dscamb - down syndrome cell adhesion molecule …
GO:0030308	negative regulation of cell growth	1.46e-12	2.82e-10	5.53	14227	40	1414	22	[tnc - tenascin c, sema3gb - semaphorin 3gb, sema5b - sema domain, seven thrombospondin repeats (type 1 and type 1-like), transmembrane domain (tm) and short cytoplasmic domain, (semaphorin) 5b, robo2 - roundabout homolog 2, si:dkey-49n23.1 - si:dkey-49n23.1, sema3ab - semaphorin 3ab, sema4ba - sema domain, immunoglobulin domain (ig), transmembrane domain (tm) and short cytoplasmic domain, (semap…
GO:0045595	regulation of cell differentiation	3.95e-12	7.48e-10	2.21	14227	369	1414	81	[alk - anaplastic lymphoma kinase (ki-1), tnc - tenascin c, jund - jun d proto-oncogene, dner - delta/notch-like egf repeat containing, si:dkey-49n23.1 - si:dkey-49n23.1, pax7b - paired box gene 7b, plxna4 - plexin a4, stat3 - signal transduction and activation of transcription 3, appb - amyloid beta (a4) precursor protein b, nedd4l - neural precursor cell expressed, developmentally down-regulate…
GO:0071526	semaphorin-plexin signaling pathway	4.17e-12	7.71e-10	5.56	14227	38	1414	21	[si:dkey-164k14.1 - si:dkey-164k14.1, plxna3 - plexin a3, sema3gb - semaphorin 3gb, nrp1b - neuropilin 1b, sema5b - sema domain, seven thrombospondin repeats (type 1 and type 1-like), transmembrane domain (tm) and short cytoplasmic domain, (semaphorin) 5b, sema3ab - semaphorin 3ab, si:dkey-49n23.1 - si:dkey-49n23.1, sema4ba - sema domain, immunoglobulin domain (ig), transmembrane domain (tm) and …
GO:0001558	regulation of cell growth	5.4e-12	9.77e-10	3.83	14227	84	1414	32	[tnc - tenascin c, plxna3 - plexin a3, robo2 - roundabout homolog 2, sema5b - sema domain, seven thrombospondin repeats (type 1 and type 1-like), transmembrane domain (tm) and short cytoplasmic domain, (semaphorin) 5b, si:dkey-49n23.1 - si:dkey-49n23.1, sema3e - sema domain, immunoglobulin domain (ig), short basic domain, secreted, (semaphorin) 3e, LOC559008 - semaphorin 7a, sema3aa - semaphorin …
GO:0048869	cellular developmental process	2.4e-11	4.24e-09	1.57	14227	1271	1414	198	[odz2 - odz, odd oz/ten-m homolog 2 (drosophila), mecom - mds1 and evi1 complex locus, cebpa - ccaat/enhancer binding protein (c/ebp), alpha, nhsa - nance-horan syndrome a (human), zdhhc17 - zinc finger, dhhc-type containing 17, stat3 - signal transduction and activation of transcription 3, elk1 - elk1, member of ets oncogene family, appb - amyloid beta (a4) precursor protein b, cdk5r1b - cyclin-…
GO:0007156	homophilic cell adhesion via plasma membrane adhesion molecules	2.91e-11	5.04e-09	4.02	14227	70	1414	28	[clstn3 - calsyntenin 3, cdh7 - cadherin 7, type 2, cdh13 - cadherin 13, h-cadherin (heart), pcdh1a - protocadherin 1a, pcdh1 - protocadherin 1, dscamb - down syndrome cell adhesion molecule b, robo3 - roundabout homolog 3, LOC568198 - protocadherin-7-like, pcdh15b - protocadherin 15b, clstn1 - calsyntenin 1, sdk2b - sidekick homolog 2b (chicken), crb2a - crumbs homolog 2a, sdk1a - sidekick cell …
GO:0050794	regulation of cellular process	3.26e-11	5.52e-09	1.24	14227	4768	1414	586	[odz2 - odz, odd oz/ten-m homolog 2 (drosophila), tnc - tenascin c, LOC571591 - arg8-vasotocin receptor-like, ptpra - protein tyrosine phosphatase, receptor type, a, tob1a - transducer of erbb2, 1a, myh10 - myosin, heavy chain 10, non-muscle, mecom - mds1 and evi1 complex locus, cebpa - ccaat/enhancer binding protein (c/ebp), alpha, cebpd - ccaat/enhancer binding protein (c/ebp), delta, pax7b - p…
GO:0045665	negative regulation of neuron differentiation	5.28e-11	8.78e-09	4.47	14227	54	1414	24	[tnc - tenascin c, sema3gb - semaphorin 3gb, sema5b - sema domain, seven thrombospondin repeats (type 1 and type 1-like), transmembrane domain (tm) and short cytoplasmic domain, (semaphorin) 5b, robo2 - roundabout homolog 2, si:dkey-49n23.1 - si:dkey-49n23.1, sema3ab - semaphorin 3ab, sema4ba - sema domain, immunoglobulin domain (ig), transmembrane domain (tm) and short cytoplasmic domain, (semap…
GO:0051961	negative regulation of nervous system development	8.03e-11	1.31e-08	4	14227	68	1414	27	[tnc - tenascin c, dner - delta/notch-like egf repeat containing, tnfrsf21 - tumor necrosis factor receptor superfamily, member 21, robo2 - roundabout homolog 2, sema5b - sema domain, seven thrombospondin repeats (type 1 and type 1-like), transmembrane domain (tm) and short cytoplasmic domain, (semaphorin) 5b, si:dkey-49n23.1 - si:dkey-49n23.1, srgap2a - slit-robo rho gtpase activating protein 2a…
GO:0032102	negative regulation of response to external stimulus	9.25e-11	1.48e-08	4.54	14227	51	1414	23	[sema3gb - semaphorin 3gb, sema5b - sema domain, seven thrombospondin repeats (type 1 and type 1-like), transmembrane domain (tm) and short cytoplasmic domain, (semaphorin) 5b, robo2 - roundabout homolog 2, si:dkey-49n23.1 - si:dkey-49n23.1, sema3ab - semaphorin 3ab, sema4ba - sema domain, immunoglobulin domain (ig), transmembrane domain (tm) and short cytoplasmic domain, (semaphorin) 4ba, sema3b…
GO:0050922	negative regulation of chemotaxis	9.77e-11	1.53e-08	5.66	14227	32	1414	18	[sema3gb - semaphorin 3gb, sema5b - sema domain, seven thrombospondin repeats (type 1 and type 1-like), transmembrane domain (tm) and short cytoplasmic domain, (semaphorin) 5b, robo2 - roundabout homolog 2, si:dkey-49n23.1 - si:dkey-49n23.1, sema3ab - semaphorin 3ab, sema4ba - sema domain, immunoglobulin domain (ig), transmembrane domain (tm) and short cytoplasmic domain, (semaphorin) 4ba, sema3b…
GO:0050768	negative regulation of neurogenesis	9.8e-11	1.5e-08	4.09	14227	64	1414	26	[tnc - tenascin c, dner - delta/notch-like egf repeat containing, robo2 - roundabout homolog 2, sema5b - sema domain, seven thrombospondin repeats (type 1 and type 1-like), transmembrane domain (tm) and short cytoplasmic domain, (semaphorin) 5b, si:dkey-49n23.1 - si:dkey-49n23.1, srgap2a - slit-robo rho gtpase activating protein 2a, sema3e - sema domain, immunoglobulin domain (ig), short basic do…
GO:1902668	negative regulation of axon guidance	1.33e-10	2.01e-08	5.9	14227	29	1414	17	[sema3gb - semaphorin 3gb, robo2 - roundabout homolog 2, sema5b - sema domain, seven thrombospondin repeats (type 1 and type 1-like), transmembrane domain (tm) and short cytoplasmic domain, (semaphorin) 5b, si:dkey-49n23.1 - si:dkey-49n23.1, sema3ab - semaphorin 3ab, sema4ba - sema domain, immunoglobulin domain (ig), transmembrane domain (tm) and short cytoplasmic domain, (semaphorin) 4ba, sema3b…
GO:0048843	negative regulation of axon extension involved in axon guidance	1.33e-10	1.97e-08	5.9	14227	29	1414	17	[sema3gb - semaphorin 3gb, sema5b - sema domain, seven thrombospondin repeats (type 1 and type 1-like), transmembrane domain (tm) and short cytoplasmic domain, (semaphorin) 5b, robo2 - roundabout homolog 2, si:dkey-49n23.1 - si:dkey-49n23.1, sema3ab - semaphorin 3ab, sema4ba - sema domain, immunoglobulin domain (ig), transmembrane domain (tm) and short cytoplasmic domain, (semaphorin) 4ba, sema3b…
GO:0040008	regulation of growth	1.86e-10	2.71e-08	3.15	14227	115	1414	36	[tnc - tenascin c, plxna3 - plexin a3, suv420h2 - suppressor of variegation 4-20 homolog 2 (drosophila), robo2 - roundabout homolog 2, sema5b - sema domain, seven thrombospondin repeats (type 1 and type 1-like), transmembrane domain (tm) and short cytoplasmic domain, (semaphorin) 5b, si:dkey-49n23.1 - si:dkey-49n23.1, ptk7a - protein tyrosine kinase 7a, sema3e - sema domain, immunoglobulin domain…
GO:0050919	negative chemotaxis	1.95e-10	2.78e-08	5.49	14227	33	1414	18	[lrtm2 - leucine-rich repeats and transmembrane domains 2, sema3gb - semaphorin 3gb, si:dkey-49n23.1 - si:dkey-49n23.1, sema3ab - semaphorin 3ab, sema4ba - sema domain, immunoglobulin domain (ig), transmembrane domain (tm) and short cytoplasmic domain, (semaphorin) 4ba, sema3bl - sema domain, immunoglobulin domain (ig), short basic domain, secreted, (semaphorin) 3bl, slit1a - slit homolog 1a (dro…
GO:0001667	ameboidal-type cell migration	2.27e-10	3.19e-08	2.73	14227	166	1414	45	[tnc - tenascin c, rock2a - rho-associated, coiled-coil containing protein kinase 2a, gpc3 - glypican 3, sema5b - sema domain, seven thrombospondin repeats (type 1 and type 1-like), transmembrane domain (tm) and short cytoplasmic domain, (semaphorin) 5b, sh3pxd2aa - sh3 and px domains 2aa, si:dkey-49n23.1 - si:dkey-49n23.1, lrp5 - low density lipoprotein receptor-related protein 5, wdr11 - wd rep…
GO:0051093	negative regulation of developmental process	3.36e-10	4.64e-08	2.73	14227	162	1414	44	[tnc - tenascin c, fam101a - family with sequence similarity 101, member a, klf2a - kruppel-like factor 2a, nr0b1 - nuclear receptor subfamily 0, group b, member 1, tcf7l1a - transcription factor 7-like 1a (t-cell specific, hmg-box), dner - delta/notch-like egf repeat containing, tnfrsf21 - tumor necrosis factor receptor superfamily, member 21, robo2 - roundabout homolog 2, sema5b - sema domain, …
GO:0010721	negative regulation of cell development	3.74e-10	5.07e-08	3.77	14227	72	1414	27	[tnc - tenascin c, fam101a - family with sequence similarity 101, member a, dner - delta/notch-like egf repeat containing, robo2 - roundabout homolog 2, sema5b - sema domain, seven thrombospondin repeats (type 1 and type 1-like), transmembrane domain (tm) and short cytoplasmic domain, (semaphorin) 5b, si:dkey-49n23.1 - si:dkey-49n23.1, srgap2a - slit-robo rho gtpase activating protein 2a, sema3e …
GO:0051129	negative regulation of cellular component organization	4.26e-10	5.68e-08	2.96	14227	129	1414	38	[tnc - tenascin c, kank1 - kn motif and ankyrin repeat domains 1, camsap2 - calmodulin regulated spectrin-associated protein family, member 2, trip12 - thyroid hormone receptor interactor 12, robo2 - roundabout homolog 2, sema5b - sema domain, seven thrombospondin repeats (type 1 and type 1-like), transmembrane domain (tm) and short cytoplasmic domain, (semaphorin) 5b, si:dkey-49n23.1 - si:dkey-4…
GO:0009966	regulation of signal transduction	4.54e-10	5.96e-08	1.69	14227	790	1414	133	[shc2 - shc (src homology 2 domain containing) transforming protein 2, si:ch211-168m18.1 - si:ch211-168m18.1, mecom - mds1 and evi1 complex locus, bmp3 - bone morphogenetic protein 3, zranb1b - zinc finger, ran-binding domain containing 1b, grb10b - growth factor receptor-bound protein 10b, cacng8a - calcium channel, voltage-dependent, gamma subunit 8a, shoc2 - soc-2 suppressor of clear homolog (…
GO:0001755	neural crest cell migration	5.38e-10	6.95e-08	3.72	14227	73	1414	27	[tnc - tenascin c, sema5b - sema domain, seven thrombospondin repeats (type 1 and type 1-like), transmembrane domain (tm) and short cytoplasmic domain, (semaphorin) 5b, sh3pxd2aa - sh3 and px domains 2aa, si:dkey-49n23.1 - si:dkey-49n23.1, lrp5 - low density lipoprotein receptor-related protein 5, wdr11 - wd repeat domain 11, disc1 - disrupted in schizophrenia 1, sema3e - sema domain, immunoglobu…
GO:0040013	negative regulation of locomotion	7.53e-10	9.58e-08	4.02	14227	60	1414	24	[prox1a - prospero-related homeobox gene 1a, rtn4rl2a - reticulon 4 receptor-like 2 a, sema3gb - semaphorin 3gb, srgap2b - slit-robo rho gtpase activating protein 2b, srgap3 - slit-robo rho gtpase activating protein 3, robo2 - roundabout homolog 2, sema5b - sema domain, seven thrombospondin repeats (type 1 and type 1-like), transmembrane domain (tm) and short cytoplasmic domain, (semaphorin) 5b, …
GO:0051271	negative regulation of cellular component movement	7.53e-10	9.43e-08	4.02	14227	60	1414	24	[prox1a - prospero-related homeobox gene 1a, rtn4rl2a - reticulon 4 receptor-like 2 a, sema3gb - semaphorin 3gb, srgap2b - slit-robo rho gtpase activating protein 2b, srgap3 - slit-robo rho gtpase activating protein 3, sema5b - sema domain, seven thrombospondin repeats (type 1 and type 1-like), transmembrane domain (tm) and short cytoplasmic domain, (semaphorin) 5b, robo2 - roundabout homolog 2, …
GO:0048518	positive regulation of biological process	1.42e-09	1.76e-07	1.47	14227	1466	1414	214	[tnc - tenascin c, nfe2l1a - nuclear factor, erythroid derived 2,-like 1a, LOC571591 - arg8-vasotocin receptor-like, shc2 - shc (src homology 2 domain containing) transforming protein 2, creb3l3 - camp responsive element binding protein 3-like 3, LOC563828 - complement factor b-like, cacng8a - calcium channel, voltage-dependent, gamma subunit 8a, shoc2 - soc-2 suppressor of clear homolog (c. eleg…
GO:0051128	regulation of cellular component organization	1.52e-09	1.85e-07	1.82	14227	552	1414	100	[tnc - tenascin c, rock2a - rho-associated, coiled-coil containing protein kinase 2a, kank1 - kn motif and ankyrin repeat domains 1, myh10 - myosin, heavy chain 10, non-muscle, zranb1b - zinc finger, ran-binding domain containing 1b, plxna4 - plexin a4, stat3 - signal transduction and activation of transcription 3, myh9b - myosin, heavy polypeptide 9b, non-muscle, fermt2 - fermitin family homolog…
GO:0032101	regulation of response to external stimulus	4.61e-09	5.51e-07	2.99	14227	111	1414	33	[tnc - tenascin c, serpinc1 - serine (or cysteine) proteinase inhibitor, clade c (antithrombin), member 1, robo2 - roundabout homolog 2, sema5b - sema domain, seven thrombospondin repeats (type 1 and type 1-like), transmembrane domain (tm) and short cytoplasmic domain, (semaphorin) 5b, si:dkey-49n23.1 - si:dkey-49n23.1, sema3e - sema domain, immunoglobulin domain (ig), short basic domain, secrete…
GO:0048523	negative regulation of cellular process	4.62e-09	5.45e-07	1.52	14227	1142	1414	173	[tnc - tenascin c, kank1 - kn motif and ankyrin repeat domains 1, tob1a - transducer of erbb2, 1a, tob1b - transducer of erbb2, 1b, serpine2 - serine (or cysteine) proteinase inhibitor, clade e (nexin, plasminogen activator inhibitor type 1), member 2, mecom - mds1 and evi1 complex locus, dner - delta/notch-like egf repeat containing, grb10b - growth factor receptor-bound protein 10b, plxna4 - pl…
GO:0009887	animal organ morphogenesis	5.03e-09	5.85e-07	2.26	14227	245	1414	55	[pax2a - paired box gene 2a, col14a1a - collagen, type xiv, alpha 1a, rarga - retinoic acid receptor gamma a, mecom - mds1 and evi1 complex locus, bmp3 - bone morphogenetic protein 3, prkcz - protein kinase c, zeta, furina - furin (paired basic amino acid cleaving enzyme) a, cacna1c - calcium channel, voltage-dependent, l type, alpha 1c subunit, sema3d - semaphorin 3d, LOC100150267 - putative pol…
GO:0006811	ion transport	5.15e-09	5.9e-07	1.69	14227	702	1414	118	[atp2c1 - atpase, ca++ transporting, type 2c, member 1, slc8a4a - solute carrier family 8 (sodium/calcium exchanger), member 4a, slc27a4 - solute carrier family 27 (fatty acid transporter), member 4, rhcga - rhesus blood group, c glycoprotein a, atp11c - atpase, class vi, type 11c, cacng8a - calcium channel, voltage-dependent, gamma subunit 8a, steap4 - steap family member 4, LOC563228 - novel pr…
GO:1902667	regulation of axon guidance	6.13e-09	6.92e-07	4.45	14227	43	1414	19	[zswim5 - zinc finger, swim-type containing 5, sema3gb - semaphorin 3gb, vax1 - ventral anterior homeobox 1, sema5b - sema domain, seven thrombospondin repeats (type 1 and type 1-like), transmembrane domain (tm) and short cytoplasmic domain, (semaphorin) 5b, robo2 - roundabout homolog 2, si:dkey-49n23.1 - si:dkey-49n23.1, sema3ab - semaphorin 3ab, sema4ba - sema domain, immunoglobulin domain (ig)…
GO:0048646	anatomical structure formation involved in morphogenesis	6.16e-09	6.87e-07	1.86	14227	477	1414	88	[pax2a - paired box gene 2a, si:ch211-168m18.1 - si:ch211-168m18.1, fn1b - fibronectin 1b, efnb3b - ephrin b3b, tnfrsf21 - tumor necrosis factor receptor superfamily, member 21, nrxn1a - neurexin 1a, mpp5a - membrane protein, palmitoylated 5a (maguk p55 subfamily member 5a), fermt2 - fermitin family homolog 2 (drosophila), mef2d - myocyte enhancer factor 2d, myo18ab - myosin xviiiab, cdk5r1b - cy…
GO:0048841	regulation of axon extension involved in axon guidance	6.51e-09	7.16e-07	4.89	14227	35	1414	17	[sema3gb - semaphorin 3gb, robo2 - roundabout homolog 2, sema5b - sema domain, seven thrombospondin repeats (type 1 and type 1-like), transmembrane domain (tm) and short cytoplasmic domain, (semaphorin) 5b, si:dkey-49n23.1 - si:dkey-49n23.1, sema3ab - semaphorin 3ab, sema4ba - sema domain, immunoglobulin domain (ig), transmembrane domain (tm) and short cytoplasmic domain, (semaphorin) 4ba, sema3b…
GO:0048519	negative regulation of biological process	7.84e-09	8.51e-07	1.49	14227	1250	1414	185	[tnc - tenascin c, kank1 - kn motif and ankyrin repeat domains 1, tob1a - transducer of erbb2, 1a, tob1b - transducer of erbb2, 1b, serpine2 - serine (or cysteine) proteinase inhibitor, clade e (nexin, plasminogen activator inhibitor type 1), member 2, mecom - mds1 and evi1 complex locus, dner - delta/notch-like egf repeat containing, disp2 - dispatched homolog 2 (drosophila), grb10b - growth fac…
GO:0048522	positive regulation of cellular process	8.15e-09	8.73e-07	1.49	14227	1259	1414	186	[nfe2l1a - nuclear factor, erythroid derived 2,-like 1a, tnc - tenascin c, rock2a - rho-associated, coiled-coil containing protein kinase 2a, shc2 - shc (src homology 2 domain containing) transforming protein 2, si:ch211-168m18.1 - si:ch211-168m18.1, creb3l3 - camp responsive element binding protein 3-like 3, bmp3 - bone morphogenetic protein 3, zranb1b - zinc finger, ran-binding domain containin…
GO:0009968	negative regulation of signal transduction	8.91e-09	9.41e-07	2.19	14227	262	1414	57	[bcl2l1 - bcl2-like 1, tmem127 - transmembrane protein 127, grb10b - growth factor receptor-bound protein 10b, si:dkeyp-66g8.1 - si:dkeyp-66g8.1, ptk7a - protein tyrosine kinase 7a, bcl9l - b-cell cll/lymphoma 9-like, spred2b - sprouty-related, evh1 domain containing 2b, gpc1b - glypican 1b, sulf2l - sulfatase 2, like, dusp6 - dual specificity phosphatase 6, bco2l - beta-carotene 15, 15-dioxygena…
GO:0048598	embryonic morphogenesis	1.93e-08	2.02e-06	1.88	14227	422	1414	79	[rock2a - rho-associated, coiled-coil containing protein kinase 2a, pax2a - paired box gene 2a, ptpra - protein tyrosine phosphatase, receptor type, a, myh10 - myosin, heavy chain 10, non-muscle, slc8a4a - solute carrier family 8 (sodium/calcium exchanger), member 4a, mecom - mds1 and evi1 complex locus, bmp3 - bone morphogenetic protein 3, myo1d - myosin id, lrp5 - low density lipoprotein recept…
GO:0051241	negative regulation of multicellular organismal process	2.61e-08	2.69e-06	2.46	14227	172	1414	42	[tnc - tenascin c, fam101a - family with sequence similarity 101, member a, klf2a - kruppel-like factor 2a, nr0b1 - nuclear receptor subfamily 0, group b, member 1, tcf7l1a - transcription factor 7-like 1a (t-cell specific, hmg-box), dner - delta/notch-like egf repeat containing, tnfrsf21 - tumor necrosis factor receptor superfamily, member 21, robo2 - roundabout homolog 2, sema5b - sema domain, …
GO:0010648	negative regulation of cell communication	2.76e-08	2.81e-06	2.12	14227	270	1414	57	[tmem127 - transmembrane protein 127, bcl2l1 - bcl2-like 1, grb10b - growth factor receptor-bound protein 10b, si:dkeyp-66g8.1 - si:dkeyp-66g8.1, ptk7a - protein tyrosine kinase 7a, bcl9l - b-cell cll/lymphoma 9-like, spred2b - sprouty-related, evh1 domain containing 2b, gpc1b - glypican 1b, sulf2l - sulfatase 2, like, bco2l - beta-carotene 15, 15-dioxygenase 2, like, dusp6 - dual specificity pho…
GO:0023057	negative regulation of signaling	2.76e-08	2.77e-06	2.12	14227	270	1414	57	[tmem127 - transmembrane protein 127, bcl2l1 - bcl2-like 1, grb10b - growth factor receptor-bound protein 10b, si:dkeyp-66g8.1 - si:dkeyp-66g8.1, ptk7a - protein tyrosine kinase 7a, bcl9l - b-cell cll/lymphoma 9-like, spred2b - sprouty-related, evh1 domain containing 2b, gpc1b - glypican 1b, sulf2l - sulfatase 2, like, bco2l - beta-carotene 15, 15-dioxygenase 2, like, dusp6 - dual specificity pho…
GO:0051962	positive regulation of nervous system development	3.65e-08	3.63e-06	3.31	14227	76	1414	25	[tnc - tenascin c, abcd1 - atp-binding cassette, sub-family d (ald), member 1, clstn3 - calsyntenin 3, si:dkey-164k14.1 - si:dkey-164k14.1, plxna3 - plexin a3, tcf3a - transcription factor 3a, plxna4 - plexin a4, stat3 - signal transduction and activation of transcription 3, nadl1.1 - neural adhesion molecule l1.1, lrrc4b - leucine rich repeat containing 4b, clstn1 - calsyntenin 1, pacsin1a - pro…
GO:0065008	regulation of biological quality	4.01e-08	3.93e-06	1.5	14227	1101	1414	164	[kank1 - kn motif and ankyrin repeat domains 1, LOC571591 - arg8-vasotocin receptor-like, atp2c1 - atpase, ca++ transporting, type 2c, member 1, myh10 - myosin, heavy chain 10, non-muscle, slc8a4a - solute carrier family 8 (sodium/calcium exchanger), member 4a, atp11c - atpase, class vi, type 11c, syt2a - synaptotagmin iia, npas4a - neuronal pas domain protein 4a, plxna4 - plexin a4, ano3 - anoct…
GO:0016477	cell migration	4.02e-08	3.89e-06	1.92	14227	378	1414	72	[tnc - tenascin c, rock2a - rho-associated, coiled-coil containing protein kinase 2a, cebpa - ccaat/enhancer binding protein (c/ebp), alpha, si:dkey-49n23.1 - si:dkey-49n23.1, sh3pxd2aa - sh3 and px domains 2aa, zranb1b - zinc finger, ran-binding domain containing 1b, robo1 - roundabout homolog 1, lrp5 - low density lipoprotein receptor-related protein 5, itgb2 - integrin, beta 2, stat3 - signal …
GO:0040012	regulation of locomotion	4.72e-08	4.52e-06	2.35	14227	188	1414	44	[prox1a - prospero-related homeobox gene 1a, si:dkey-164k14.1 - si:dkey-164k14.1, plxna3 - plexin a3, srgap2b - slit-robo rho gtpase activating protein 2b, srgap3 - slit-robo rho gtpase activating protein 3, sema5b - sema domain, seven thrombospondin repeats (type 1 and type 1-like), transmembrane domain (tm) and short cytoplasmic domain, (semaphorin) 5b, robo2 - roundabout homolog 2, LOC10033469…
GO:0048468	cell development	7.59e-08	7.18e-06	1.85	14227	413	1414	76	[odz2 - odz, odd oz/ten-m homolog 2 (drosophila), alk - anaplastic lymphoma kinase (ki-1), pax2a - paired box gene 2a, bmp3 - bone morphogenetic protein 3, tnfrsf21 - tumor necrosis factor receptor superfamily, member 21, lrp5 - low density lipoprotein receptor-related protein 5, shhb - sonic hedgehog b, stat3 - signal transduction and activation of transcription 3, vdrb - vitamin d receptor b, m…
GO:0007399	nervous system development	8.87e-08	8.3e-06	2.48	14227	154	1414	38	[alk - anaplastic lymphoma kinase (ki-1), met - met proto-oncogene (hepatocyte growth factor receptor), pax2a - paired box gene 2a, otpb - orthopedia homolog b, gfra3 - gdnf family receptor alpha 3, npas4a - neuronal pas domain protein 4a, gli2a - gli-kruppel family member gli2a, si:ch211-216l23.1 - si:ch211-216l23.1, gfra2a - glial cell line derived neurotrophic factor family receptor alpha 2a, …
GO:0008038	neuron recognition	9.04e-08	8.36e-06	5.03	14227	28	1414	14	[tnc - tenascin c, amigo1 - adhesion molecule with ig-like domain 1, adcy8 - adenylate cyclase 8 (brain), robo2 - roundabout homolog 2, plxna4 - plexin a4, robo3 - roundabout homolog 3, dscamb - down syndrome cell adhesion molecule b, dscama - down syndrome cell adhesion molecule a, erbb2 - v-erb-b2 erythroblastic leukemia viral oncogene homolog 2, neuro/glioblastoma derived oncogene homolog, efn…
GO:0050920	regulation of chemotaxis	9.65e-08	8.82e-06	3.58	14227	59	1414	21	[zswim5 - zinc finger, swim-type containing 5, sema3gb - semaphorin 3gb, vax1 - ventral anterior homeobox 1, robo2 - roundabout homolog 2, sema5b - sema domain, seven thrombospondin repeats (type 1 and type 1-like), transmembrane domain (tm) and short cytoplasmic domain, (semaphorin) 5b, si:dkey-49n23.1 - si:dkey-49n23.1, sema3ab - semaphorin 3ab, sema4ba - sema domain, immunoglobulin domain (ig)…
GO:0030334	regulation of cell migration	1.06e-07	9.63e-06	2.47	14227	155	1414	38	[prox1a - prospero-related homeobox gene 1a, si:dkey-164k14.1 - si:dkey-164k14.1, plxna3 - plexin a3, srgap2b - slit-robo rho gtpase activating protein 2b, srgap3 - slit-robo rho gtpase activating protein 3, sema5b - sema domain, seven thrombospondin repeats (type 1 and type 1-like), transmembrane domain (tm) and short cytoplasmic domain, (semaphorin) 5b, LOC100334698 - reversion-inducing cystein…
GO:0031175	neuron projection development	1.2e-07	1.07e-05	2.99	14227	91	1414	27	[tnc - tenascin c, nefmb - neurofilament, medium polypeptide b, LOC571989 - neurabin-1-like, camsap2 - calmodulin regulated spectrin-associated protein family, member 2, fryb - furry homolog b (drosophila), nsfa - n-ethylmaleimide-sensitive factor a, robo2 - roundabout homolog 2, si:dkey-193b15.3 - si:dkey-193b15.3, appb - amyloid beta (a4) precursor protein b, LOC558232 - neurabin-2-like, myo9al…
GO:0048731	system development	1.32e-07	1.17e-05	1.84	14227	411	1414	75	[alk - anaplastic lymphoma kinase (ki-1), pax2a - paired box gene 2a, rarga - retinoic acid receptor gamma a, npas4a - neuronal pas domain protein 4a, gfra3 - gdnf family receptor alpha 3, dscamb - down syndrome cell adhesion molecule b, gfra2a - glial cell line derived neurotrophic factor family receptor alpha 2a, atxn1b - ataxin 1b, stat3 - signal transduction and activation of transcription 3,…
GO:0030335	positive regulation of cell migration	1.83e-07	1.61e-05	3.35	14227	66	1414	22	[socs1a - suppressor of cytokine signaling 1a, sema3gb - semaphorin 3gb, sema5b - sema domain, seven thrombospondin repeats (type 1 and type 1-like), transmembrane domain (tm) and short cytoplasmic domain, (semaphorin) 5b, si:dkey-49n23.1 - si:dkey-49n23.1, sema3ab - semaphorin 3ab, sema4ba - sema domain, immunoglobulin domain (ig), transmembrane domain (tm) and short cytoplasmic domain, (semapho…
GO:0051270	regulation of cellular component movement	1.99e-07	1.72e-05	2.3	14227	184	1414	42	[prox1a - prospero-related homeobox gene 1a, si:dkey-164k14.1 - si:dkey-164k14.1, plxna3 - plexin a3, srgap2b - slit-robo rho gtpase activating protein 2b, srgap3 - slit-robo rho gtpase activating protein 3, sema5b - sema domain, seven thrombospondin repeats (type 1 and type 1-like), transmembrane domain (tm) and short cytoplasmic domain, (semaphorin) 5b, robo2 - roundabout homolog 2, LOC10033469…
GO:0045596	negative regulation of cell differentiation	2.01e-07	1.72e-05	2.69	14227	116	1414	31	[tnc - tenascin c, fam101a - family with sequence similarity 101, member a, klf2a - kruppel-like factor 2a, dner - delta/notch-like egf repeat containing, sema5b - sema domain, seven thrombospondin repeats (type 1 and type 1-like), transmembrane domain (tm) and short cytoplasmic domain, (semaphorin) 5b, robo2 - roundabout homolog 2, si:dkey-49n23.1 - si:dkey-49n23.1, srgap2a - slit-robo rho gtpas…
GO:0048870	cell motility	2.22e-07	1.88e-05	1.84	14227	394	1414	72	[tnc - tenascin c, rock2a - rho-associated, coiled-coil containing protein kinase 2a, cebpa - ccaat/enhancer binding protein (c/ebp), alpha, si:dkey-49n23.1 - si:dkey-49n23.1, sh3pxd2aa - sh3 and px domains 2aa, zranb1b - zinc finger, ran-binding domain containing 1b, lrp5 - low density lipoprotein receptor-related protein 5, robo1 - roundabout homolog 1, itgb2 - integrin, beta 2, stat3 - signal …
GO:1902531	regulation of intracellular signal transduction	2.3e-07	1.93e-05	1.8	14227	424	1414	76	[alk - anaplastic lymphoma kinase (ki-1), si:ch211-168m18.1 - si:ch211-168m18.1, shc2 - shc (src homology 2 domain containing) transforming protein 2, bmp3 - bone morphogenetic protein 3, tmem127 - transmembrane protein 127, bcl2l1 - bcl2-like 1, shoc2 - soc-2 suppressor of clear homolog (c. elegans), prex1 - phosphatidylinositol-3,4,5-trisphosphate-dependent rac exchange factor 1, spred2b - spro…
GO:2000145	regulation of cell motility	2.43e-07	2.02e-05	2.36	14227	166	1414	39	[prox1a - prospero-related homeobox gene 1a, si:dkey-164k14.1 - si:dkey-164k14.1, plxna3 - plexin a3, srgap2b - slit-robo rho gtpase activating protein 2b, srgap3 - slit-robo rho gtpase activating protein 3, sema5b - sema domain, seven thrombospondin repeats (type 1 and type 1-like), transmembrane domain (tm) and short cytoplasmic domain, (semaphorin) 5b, LOC100334698 - reversion-inducing cystein…
GO:0040011	locomotion	3.23e-07	2.66e-05	1.78	14227	435	1414	77	[tnc - tenascin c, rock2a - rho-associated, coiled-coil containing protein kinase 2a, cebpa - ccaat/enhancer binding protein (c/ebp), alpha, si:dkey-49n23.1 - si:dkey-49n23.1, zranb1b - zinc finger, ran-binding domain containing 1b, sh3pxd2aa - sh3 and px domains 2aa, lrp5 - low density lipoprotein receptor-related protein 5, robo1 - roundabout homolog 1, itgb2 - integrin, beta 2, stat3 - signal …
GO:0032989	cellular component morphogenesis	3.46e-07	2.82e-05	2.16	14227	214	1414	46	[col14a1a - collagen, type xiv, alpha 1a, cdh7 - cadherin 7, type 2, fryb - furry homolog b (drosophila), mecom - mds1 and evi1 complex locus, nsfa - n-ethylmaleimide-sensitive factor a, cdh13 - cadherin 13, h-cadherin (heart), notch1b - notch homolog 1b, sema5b - sema domain, seven thrombospondin repeats (type 1 and type 1-like), transmembrane domain (tm) and short cytoplasmic domain, (semaphori…
GO:0055085	transmembrane transport	4.28e-07	3.45e-05	1.58	14227	719	1414	113	[zgc:171831 - zgc:171831, atp2c1 - atpase, ca++ transporting, type 2c, member 1, slc8a4a - solute carrier family 8 (sodium/calcium exchanger), member 4a, rhcga - rhesus blood group, c glycoprotein a, zgc:113278 - zgc:113278, cacng8a - calcium channel, voltage-dependent, gamma subunit 8a, steap4 - steap family member 4, abcc12 - atp-binding cassette, sub-family c (cftr/mrp), member 12, slc7a1 - so…
GO:0016054	organic acid catabolic process	4.42e-07	3.53e-05	2.7	14227	108	1414	29	[acox3 - acyl-coenzyme a oxidase 3, pristanoyl, abcd1 - atp-binding cassette, sub-family d (ald), member 1, pck1 - phosphoenolpyruvate carboxykinase 1 (soluble), tdo2b - tryptophan 2,3-dioxygenase b, kmo - kynurenine 3-monooxygenase, slc27a4 - solute carrier family 27 (fatty acid transporter), member 4, cyp26b1 - cytochrome p450, family 26, subfamily b, polypeptide 1, aldh4a1 - aldehyde dehydroge…
GO:0046395	carboxylic acid catabolic process	4.42e-07	3.49e-05	2.7	14227	108	1414	29	[acox3 - acyl-coenzyme a oxidase 3, pristanoyl, abcd1 - atp-binding cassette, sub-family d (ald), member 1, pck1 - phosphoenolpyruvate carboxykinase 1 (soluble), tdo2b - tryptophan 2,3-dioxygenase b, kmo - kynurenine 3-monooxygenase, slc27a4 - solute carrier family 27 (fatty acid transporter), member 4, cyp26b1 - cytochrome p450, family 26, subfamily b, polypeptide 1, aldh4a1 - aldehyde dehydroge…
GO:0008150	biological_process	5.83e-07	4.56e-05	1.05	14227	11909	1414	1246	[tnc - tenascin c, LOC571591 - arg8-vasotocin receptor-like, myh10 - myosin, heavy chain 10, non-muscle, tob1a - transducer of erbb2, 1a, mecom - mds1 and evi1 complex locus, pax7b - paired box gene 7b, btg2 - b-cell translocation gene 2, zdhhc17 - zinc finger, dhhc-type containing 17, shoc2 - soc-2 suppressor of clear homolog (c. elegans), kif13ba - kinesin family member 13ba, furina - furin (pa…
(s. cerevisiae), slitrk4 - slit and trk like 4 protein, ctrl - chymotrypsin-like, mpp5a - membrane protein, palmitoylated 5a (maguk p55 subfamily member 5a), si:ch211-234p18.3 - si:ch211-234p18.3, etv5a - ets variant 5a, gpc1b - glypican 1b, LOC558079 - dual specificity protein phosphatase 16-like, lipca - lipase, hepatic a, aldh1l1 - aldehyde dehydrogenase 1 family, member l1, atf6 - activating …
GO:2000147	positive regulation of cell motility	5.85e-07	4.53e-05	3.16	14227	70	1414	22	[socs1a - suppressor of cytokine signaling 1a, sema3gb - semaphorin 3gb, sema5b - sema domain, seven thrombospondin repeats (type 1 and type 1-like), transmembrane domain (tm) and short cytoplasmic domain, (semaphorin) 5b, si:dkey-49n23.1 - si:dkey-49n23.1, sema3ab - semaphorin 3ab, sema4ba - sema domain, immunoglobulin domain (ig), transmembrane domain (tm) and short cytoplasmic domain, (semapho…
GO:0051094	positive regulation of developmental process	5.91e-07	4.54e-05	2.32	14227	165	1414	38	[tnc - tenascin c, abcd1 - atp-binding cassette, sub-family d (ald), member 1, clstn3 - calsyntenin 3, si:dkey-164k14.1 - si:dkey-164k14.1, plxna3 - plexin a3, cdon - cell adhesion molecule-related/down-regulated by oncogenes, LOC100535437 - anoctamin-6-like, jund - jun d proto-oncogene, tcf3a - transcription factor 3a, tapt1 - transmembrane anterior posterior transformation protein 1 homolog-lik…
GO:0007158	neuron cell-cell adhesion	6.91e-07	5.25e-05	8.8	14227	8	1414	7	[nlgn3b - neuroligin 3b, nlgn2b - neuroligin 2b, nlgn4a - neuroligin 4a, nlgn2a - neuroligin 2a, nlgn4b - neuroligin 4b, cdh2 - cadherin 2, neuronal, cel.1 - carboxyl ester lipase, tandem duplicate 1]
GO:0072376	protein activation cascade	7.24e-07	5.46e-05	4.4	14227	32	1414	14	[cfb - complement factor b, LOC563828 - complement factor b-like, fgb - fibrinogen, b beta polypeptide, c3a - complement component c3a, si:ch211-140f21.1 - si:ch211-140f21.1, c3b - complement component c3b, fga - fibrinogen alpha chain, si:ch211-180a12.2 - si:ch211-180a12.2, masp2 - mannan-binding lectin serine peptidase 2, c6 - complement component 6, si:dkey-21e7.2 - si:dkey-21e7.2, c8b - compl…
GO:0051272	positive regulation of cellular component movement	7.69e-07	5.74e-05	3.12	14227	71	1414	22	[socs1a - suppressor of cytokine signaling 1a, sema3gb - semaphorin 3gb, sema5b - sema domain, seven thrombospondin repeats (type 1 and type 1-like), transmembrane domain (tm) and short cytoplasmic domain, (semaphorin) 5b, si:dkey-49n23.1 - si:dkey-49n23.1, sema3ab - semaphorin 3ab, sema4ba - sema domain, immunoglobulin domain (ig), transmembrane domain (tm) and short cytoplasmic domain, (semapho…
GO:0008037	cell recognition	7.7e-07	5.7e-05	3.93	14227	41	1414	16	[tnc - tenascin c, amigo1 - adhesion molecule with ig-like domain 1, adcy8 - adenylate cyclase 8 (brain), robo2 - roundabout homolog 2, plxna4 - plexin a4, dscamb - down syndrome cell adhesion molecule b, robo3 - roundabout homolog 3, dscama - down syndrome cell adhesion molecule a, epha4a - eph receptor a4a, si:ch211-180a12.2 - si:ch211-180a12.2, erbb2 - v-erb-b2 erythroblastic leukemia viral on…
GO:0006468	protein phosphorylation	8.99e-07	6.59e-05	1.7	14227	492	1414	83	[alk - anaplastic lymphoma kinase (ki-1), rock2a - rho-associated, coiled-coil containing protein kinase 2a, camkvb - cam kinase-like vesicle-associated b, ksr2 - kinase suppressor of ras 2, mknk2b - map kinase-interacting serine/threonine kinase 2b, sgk2a - serum/glucocorticoid regulated kinase 2a, kita - kit receptor a, ptk7a - protein tyrosine kinase 7a, stk38a - serine/threonine kinase 38a, p…
GO:0007169	transmembrane receptor protein tyrosine kinase signaling pathway	9.27e-07	6.74e-05	2.44	14227	136	1414	33	[alk - anaplastic lymphoma kinase (ki-1), met - met proto-oncogene (hepatocyte growth factor receptor), efnb3b - ephrin b3b, grb10b - growth factor receptor-bound protein 10b, efnb1 - ephrin b1, kita - kit receptor a, LOC564666 - serine/threonine-protein kinase lmtk2-like, pik3r1 - phosphoinositide-3-kinase, regulatory subunit 1 (p85 alpha), ephb2b - eph receptor b2b, kdr - kinase insert domain r…
GO:0048878	chemical homeostasis	1.05e-06	7.53e-05	1.88	14227	321	1414	60	[acox3 - acyl-coenzyme a oxidase 3, pristanoyl, atp2c1 - atpase, ca++ transporting, type 2c, member 1, hmox2b - heme oxygenase (decycling) 2b, atp2b2 - atpase, ca++ transporting, plasma membrane 2, slc8a4a - solute carrier family 8 (sodium/calcium exchanger), member 4a, lipca - lipase, hepatic a, scara5 - scavenger receptor class a, member 5 (putative), plcg1 - phospholipase c, gamma 1, itpr2 - i…
GO:0007167	enzyme linked receptor protein signaling pathway	1.13e-06	8.05e-05	2.12	14227	209	1414	44	[alk - anaplastic lymphoma kinase (ki-1), met - met proto-oncogene (hepatocyte growth factor receptor), tob1a - transducer of erbb2, 1a, efnb3b - ephrin b3b, tgfbr1b - transforming growth factor, beta receptor 1 b, grb10b - growth factor receptor-bound protein 10b, prex1 - phosphatidylinositol-3,4,5-trisphosphate-dependent rac exchange factor 1, npr1a - natriuretic peptide receptor 1a, efnb1 - ep…
GO:0140238	presynaptic endocytosis	1.24e-06	8.75e-05	5.27	14227	21	1414	11	[nlgn3b - neuroligin 3b, nlgn2b - neuroligin 2b, nlgn4a - neuroligin 4a, nlgn2a - neuroligin 2a, nlgn4b - neuroligin 4b, syt2a - synaptotagmin iia, si:ch211-200p22.4 - si:ch211-200p22.4, si:ch211-214j24.9 - si:ch211-214j24.9, syt1a - synaptotagmin ia, synj1 - synaptojanin 1, cel.1 - carboxyl ester lipase, tandem duplicate 1]
GO:0048488	synaptic vesicle endocytosis	1.24e-06	8.68e-05	5.27	14227	21	1414	11	[nlgn3b - neuroligin 3b, nlgn2b - neuroligin 2b, nlgn4a - neuroligin 4a, nlgn4b - neuroligin 4b, nlgn2a - neuroligin 2a, syt2a - synaptotagmin iia, si:ch211-200p22.4 - si:ch211-200p22.4, si:ch211-214j24.9 - si:ch211-214j24.9, syt1a - synaptotagmin ia, synj1 - synaptojanin 1, cel.1 - carboxyl ester lipase, tandem duplicate 1]
GO:0006820	anion transport	1.37e-06	9.52e-05	2.05	14227	231	1414	47	[si:dkey-246g23.4 - si:dkey-246g23.4, slc43a2a - solute carrier family 43, member 2a, glra1 - glycine receptor, alpha 1, LOC100535437 - anoctamin-6-like, slc27a4 - solute carrier family 27 (fatty acid transporter), member 4, si:dkey-5g7.3 - si:dkey-5g7.3, atp11c - atpase, class vi, type 11c, zgc:162946 - zgc:162946, slc4a2a - solute carrier family 4, anion exchanger, member 2a, slco5a1 - solute c…
GO:0044282	small molecule catabolic process	1.52e-06	0.000105	2.29	14227	158	1414	36	[acox3 - acyl-coenzyme a oxidase 3, pristanoyl, abcd1 - atp-binding cassette, sub-family d (ald), member 1, pck1 - phosphoenolpyruvate carboxykinase 1 (soluble), tdo2b - tryptophan 2,3-dioxygenase b, uox - urate oxidase, slc27a4 - solute carrier family 27 (fatty acid transporter), member 4, kmo - kynurenine 3-monooxygenase, cyp26b1 - cytochrome p450, family 26, subfamily b, polypeptide 1, zgc:920…
GO:0032879	regulation of localization	1.63e-06	0.000111	1.64	14227	546	1414	89	[srgap2b - slit-robo rho gtpase activating protein 2b, tnfrsf21 - tumor necrosis factor receptor superfamily, member 21, syt2a - synaptotagmin iia, si:dkey-49n23.1 - si:dkey-49n23.1, syt1a - synaptotagmin ia, cacng8a - calcium channel, voltage-dependent, gamma subunit 8a, plxna4 - plexin a4, kita - kit receptor a, gpc1b - glypican 1b, nedd4l - neural precursor cell expressed, developmentally down…
GO:0040017	positive regulation of locomotion	1.68e-06	0.000114	2.99	14227	74	1414	22	[socs1a - suppressor of cytokine signaling 1a, sema3gb - semaphorin 3gb, sema5b - sema domain, seven thrombospondin repeats (type 1 and type 1-like), transmembrane domain (tm) and short cytoplasmic domain, (semaphorin) 5b, si:dkey-49n23.1 - si:dkey-49n23.1, sema3ab - semaphorin 3ab, sema4ba - sema domain, immunoglobulin domain (ig), transmembrane domain (tm) and short cytoplasmic domain, (semapho…
GO:0009074	aromatic amino acid family catabolic process	2.65e-06	0.000178	6.04	14227	15	1414	9	[tdo2b - tryptophan 2,3-dioxygenase b, kmo - kynurenine 3-monooxygenase, uroc1 - urocanate hydratase 1, hpda - 4-hydroxyphenylpyruvate dioxygenase a, haao - 3-hydroxyanthranilate 3,4-dioxygenase, pah - phenylalanine hydroxylase, hal - histidine ammonia-lyase, amdhd1 - amidohydrolase domain containing 1, ido1 - indoleamine 2,3-dioxygenase 1]
GO:0016310	phosphorylation	3.12e-06	0.000208	1.54	14227	691	1414	106	[rock2a - rho-associated, coiled-coil containing protein kinase 2a, camkvb - cam kinase-like vesicle-associated b, ksr2 - kinase suppressor of ras 2, zgc:171550 - zgc:171550, ptk7a - protein tyrosine kinase 7a, cdk5r1b - cyclin-dependent kinase 5, regulatory subunit 1b (p35), mink1 - misshapen-like kinase 1, pik3r1 - phosphoinositide-3-kinase, regulatory subunit 1 (p85 alpha), si:dkey-12h9.11 - s…
GO:0099177	regulation of trans-synaptic signaling	3.94e-06	0.00026	2.71	14227	89	1414	24	[nlgn3b - neuroligin 3b, shisa7 - shisa homolog 7 (xenopus laevis), nlgn2b - neuroligin 2b, clstn3 - calsyntenin 3, grm4 - glutamate receptor, metabotropic 4, grm7 - glutamate receptor, metabotropic 7, nlgn4a - neuroligin 4a, grin2ab - glutamate receptor, ionotropic, n-methyl d-aspartate 2a, b, cacng8a - calcium channel, voltage-dependent, gamma subunit 8a, npas4a - neuronal pas domain protein 4a…
GO:0050804	modulation of chemical synaptic transmission	3.94e-06	0.000258	2.71	14227	89	1414	24	[nlgn3b - neuroligin 3b, shisa7 - shisa homolog 7 (xenopus laevis), clstn3 - calsyntenin 3, nlgn2b - neuroligin 2b, grm4 - glutamate receptor, metabotropic 4, grm7 - glutamate receptor, metabotropic 7, nlgn4a - neuroligin 4a, grin2ab - glutamate receptor, ionotropic, n-methyl d-aspartate 2a, b, cacng8a - calcium channel, voltage-dependent, gamma subunit 8a, npas4a - neuronal pas domain protein 4a…
GO:0048729	tissue morphogenesis	4.63e-06	0.000302	1.77	14227	358	1414	63	[col14a1a - collagen, type xiv, alpha 1a, ptpra - protein tyrosine phosphatase, receptor type, a, slc8a4a - solute carrier family 8 (sodium/calcium exchanger), member 4a, myo1d - myosin id, efnb1 - ephrin b1, mpp5a - membrane protein, palmitoylated 5a (maguk p55 subfamily member 5a), fermt2 - fermitin family homolog 2 (drosophila), ptk7a - protein tyrosine kinase 7a, appb - amyloid beta (a4) prec…
GO:0045666	positive regulation of neuron differentiation	6.09e-06	0.000393	3.29	14227	52	1414	17	[tcf12 - transcription factor 12, tnc - tenascin c, cntn2 - contactin 2, si:dkey-164k14.1 - si:dkey-164k14.1, ntrk3b - neurotrophic tyrosine kinase, receptor, type 3b, plxna3 - plexin a3, ntrk3a - neurotrophic tyrosine kinase, receptor, type 3a, brinp2 - bone morphogenic protein/retinoic acid inducible neural-specific 2, tcf3a - transcription factor 3a, cntfr - ciliary neurotrophic factor recepto…
GO:0097104	postsynaptic membrane assembly	6.12e-06	0.000392	8.62	14227	7	1414	6	[nlgn3b - neuroligin 3b, nlgn2b - neuroligin 2b, nlgn4a - neuroligin 4a, nlgn2a - neuroligin 2a, nlgn4b - neuroligin 4b, cel.1 - carboxyl ester lipase, tandem duplicate 1]
GO:0097105	presynaptic membrane assembly	6.12e-06	0.000389	8.62	14227	7	1414	6	[nlgn3b - neuroligin 3b, nlgn2b - neuroligin 2b, nlgn4a - neuroligin 4a, nlgn2a - neuroligin 2a, nlgn4b - neuroligin 4b, cel.1 - carboxyl ester lipase, tandem duplicate 1]
GO:0097090	presynaptic membrane organization	6.12e-06	0.000386	8.62	14227	7	1414	6	[nlgn3b - neuroligin 3b, nlgn2b - neuroligin 2b, nlgn4a - neuroligin 4a, nlgn4b - neuroligin 4b, nlgn2a - neuroligin 2a, cel.1 - carboxyl ester lipase, tandem duplicate 1]
GO:0001941	postsynaptic membrane organization	6.12e-06	0.000383	8.62	14227	7	1414	6	[nlgn3b - neuroligin 3b, nlgn2b - neuroligin 2b, nlgn4a - neuroligin 4a, nlgn4b - neuroligin 4b, nlgn2a - neuroligin 2a, cel.1 - carboxyl ester lipase, tandem duplicate 1]
GO:1902532	negative regulation of intracellular signal transduction	7.36e-06	0.000457	2.62	14227	92	1414	24	[pde11al - phosphodiesterase 11a, like, socs1a - suppressor of cytokine signaling 1a, vax1 - ventral anterior homeobox 1, spry4 - sprouty (drosophila) homolog 4, bcl2l1 - bcl2-like 1, tmem127 - transmembrane protein 127, dusp5 - dual specificity phosphatase 5, ppm1ab - protein phosphatase, mg2+/mn2+ dependent, 1ab, ppm1aa - protein phosphatase, mg2+/mn2+ dependent, 1aa, otud7b - otu domain contai…
GO:0051240	positive regulation of multicellular organismal process	8.52e-06	0.000525	2.07	14227	190	1414	39	[tnc - tenascin c, abcd1 - atp-binding cassette, sub-family d (ald), member 1, clstn3 - calsyntenin 3, si:dkey-164k14.1 - si:dkey-164k14.1, LOC571591 - arg8-vasotocin receptor-like, plxna3 - plexin a3, LOC100535437 - anoctamin-6-like, tcf3a - transcription factor 3a, tapt1 - transmembrane anterior posterior transformation protein 1 homolog-like, plxna4 - plexin a4, stat3 - signal transduction and…
GO:0032501	multicellular organismal process	9.65e-06	0.00059	1.34	14227	1437	1414	191	[rock2a - rho-associated, coiled-coil containing protein kinase 2a, pax2a - paired box gene 2a, LOC571591 - arg8-vasotocin receptor-like, tob1a - transducer of erbb2, 1a, slc8a4a - solute carrier family 8 (sodium/calcium exchanger), member 4a, mecom - mds1 and evi1 complex locus, cryba1l1 - crystallin, beta a1, like 1, myo1d - myosin id, pax7b - paired box gene 7b, npas4a - neuronal pas domain pr…
GO:0006956	complement activation	1.07e-05	0.000652	4.43	14227	25	1414	11	[si:ch211-140f21.1 - si:ch211-140f21.1, c3a - complement component c3a, c3b - complement component c3b, cfb - complement factor b, masp2 - mannan-binding lectin serine peptidase 2, si:ch211-180a12.2 - si:ch211-180a12.2, c6 - complement component 6, si:dkey-21e7.2 - si:dkey-21e7.2, LOC563828 - complement factor b-like, c8b - complement component 8, beta polypeptide, c3c - complement component c3c]
GO:0008045	motor neuron axon guidance	1.1e-05	0.000662	3.85	14227	34	1414	13	[lamc3 - laminin, gamma 3, plxna3 - plexin a3, sema3ab - semaphorin 3ab, gli2a - gli-kruppel family member gli2a, stat3 - signal transduction and activation of transcription 3, ntn1b - netrin 1b, col6a3 - collagen, type vi, alpha 3, nrxn2a - neurexin 2a, kcnc3a - potassium voltage-gated channel, shaw-related subfamily, member 3a, scn8aa - sodium channel, voltage-gated, type viii, alpha a, sema3aa…
GO:0045597	positive regulation of cell differentiation	1.26e-05	0.000751	2.44	14227	107	1414	26	[tnc - tenascin c, si:dkey-164k14.1 - si:dkey-164k14.1, cdon - cell adhesion molecule-related/down-regulated by oncogenes, plxna3 - plexin a3, jund - jun d proto-oncogene, tcf3a - transcription factor 3a, plxna4 - plexin a4, stat3 - signal transduction and activation of transcription 3, lims1 - lim and senescent cell antigen-like domains 1, nadl1.1 - neural adhesion molecule l1.1, pacsin1a - prot…
GO:0010720	positive regulation of cell development	1.29e-05	0.000765	2.74	14227	77	1414	21	[tcf12 - transcription factor 12, tnc - tenascin c, smad2 - mad homolog 2 (drosophila), cntn2 - contactin 2, si:dkey-164k14.1 - si:dkey-164k14.1, ntrk3b - neurotrophic tyrosine kinase, receptor, type 3b, plxna3 - plexin a3, ntrk3a - neurotrophic tyrosine kinase, receptor, type 3a, tcf3a - transcription factor 3a, brinp2 - bone morphogenic protein/retinoic acid inducible neural-specific 2, cntfr -…
GO:0006816	calcium ion transport	1.3e-05	0.000767	2.49	14227	101	1414	25	[atp2c1 - atpase, ca++ transporting, type 2c, member 1, atp2b2 - atpase, ca++ transporting, plasma membrane 2, slc8a4a - solute carrier family 8 (sodium/calcium exchanger), member 4a, itpr1 - inositol 1,4,5-triphosphate receptor, type 1, cacng8a - calcium channel, voltage-dependent, gamma subunit 8a, atp2b4 - atpase, ca++ transporting, plasma membrane 4, itpr1a - inositol 1,4,5-triphosphate recep…
GO:0010647	positive regulation of cell communication	1.38e-05	0.000807	1.78	14227	317	1414	56	[alk - anaplastic lymphoma kinase (ki-1), shc2 - shc (src homology 2 domain containing) transforming protein 2, si:ch211-168m18.1 - si:ch211-168m18.1, bmp3 - bone morphogenetic protein 3, zranb1b - zinc finger, ran-binding domain containing 1b, cacng8a - calcium channel, voltage-dependent, gamma subunit 8a, shoc2 - soc-2 suppressor of clear homolog (c. elegans), kita - kit receptor a, spred2b - s…
GO:0015711	organic anion transport	1.41e-05	0.00082	2.17	14227	153	1414	33	[si:dkey-246g23.4 - si:dkey-246g23.4, slc43a2a - solute carrier family 43, member 2a, slc27a4 - solute carrier family 27 (fatty acid transporter), member 4, si:dkey-5g7.3 - si:dkey-5g7.3, atp11c - atpase, class vi, type 11c, zgc:162946 - zgc:162946, slc4a2a - solute carrier family 4, anion exchanger, member 2a, slco5a1 - solute carrier organic anion transporter family, member 5a1, slc7a1 - solute…
GO:0023056	positive regulation of signaling	1.52e-05	0.000875	1.77	14227	318	1414	56	[alk - anaplastic lymphoma kinase (ki-1), shc2 - shc (src homology 2 domain containing) transforming protein 2, si:ch211-168m18.1 - si:ch211-168m18.1, bmp3 - bone morphogenetic protein 3, zranb1b - zinc finger, ran-binding domain containing 1b, cacng8a - calcium channel, voltage-dependent, gamma subunit 8a, shoc2 - soc-2 suppressor of clear homolog (c. elegans), kita - kit receptor a, spred2b - s…
GO:0045216	cell-cell junction organization	1.64e-05	0.000939	3.35	14227	45	1414	15	[ctnnd2a - catenin (cadherin-associated protein), delta 2a, cdh7 - cadherin 7, type 2, cdh13 - cadherin 13, h-cadherin (heart), LOC565459 - tight junction protein zo-1-like, arvcfb - armadillo repeat gene deleted in velocardiofacial syndrome b, cdh6 - cadherin 6, muc13b - mucin 13b, cell surface associated, mpp5a - membrane protein, palmitoylated 5a (maguk p55 subfamily member 5a), LOC799850 - un…
GO:0050769	positive regulation of neurogenesis	1.8e-05	0.00102	2.85	14227	67	1414	19	[tcf12 - transcription factor 12, tnc - tenascin c, cntn2 - contactin 2, si:dkey-164k14.1 - si:dkey-164k14.1, ntrk3b - neurotrophic tyrosine kinase, receptor, type 3b, plxna3 - plexin a3, ntrk3a - neurotrophic tyrosine kinase, receptor, type 3a, brinp2 - bone morphogenic protein/retinoic acid inducible neural-specific 2, tcf3a - transcription factor 3a, cntfr - ciliary neurotrophic factor recepto…
GO:0006793	phosphorus metabolic process	2.16e-05	0.00122	1.37	14227	1148	1414	156	[rock2a - rho-associated, coiled-coil containing protein kinase 2a, suclg2 - succinate-coa ligase, gdp-forming, beta subunit, si:ch211-168m18.1 - si:ch211-168m18.1, ptpra - protein tyrosine phosphatase, receptor type, a, tdo2b - tryptophan 2,3-dioxygenase b, elovl5 - elovl family member 5, elongation of long chain fatty acids (yeast), camkvb - cam kinase-like vesicle-associated b, ptprsa - protei…
GO:0006810	transport	2.18e-05	0.00122	1.28	14227	1869	1414	237	[atp2c1 - atpase, ca++ transporting, type 2c, member 1, rhcga - rhesus blood group, c glycoprotein a, slc27a4 - solute carrier family 27 (fatty acid transporter), member 4, syt2a - synaptotagmin iia, atp11c - atpase, class vi, type 11c, myo1d - myosin id, cacng8a - calcium channel, voltage-dependent, gamma subunit 8a, steap4 - steap family member 4, slc7a1 - solute carrier family 7 (cationic amin…
GO:0007165	signal transduction	2.2e-05	0.00122	1.26	14227	2033	1414	255	[odz2 - odz, odd oz/ten-m homolog 2 (drosophila), LOC571591 - arg8-vasotocin receptor-like, shc2 - shc (src homology 2 domain containing) transforming protein 2, tob1a - transducer of erbb2, 1a, creb3l3 - camp responsive element binding protein 3-like 3, vipr1a - vasoactive intestinal peptide receptor 1a, grb10b - growth factor receptor-bound protein 10b, robo1 - roundabout homolog 1, itgb2 - int…
GO:0070570	regulation of neuron projection regeneration	2.24e-05	0.00124	7.55	14227	8	1414	6	[tnc - tenascin c, socs3a - suppressor of cytokine signaling 3a, epha4a - eph receptor a4a, epha4b - eph receptor a4b, cntfr - ciliary neurotrophic factor receptor, rgma - rgm domain family, member a]
GO:0048679	regulation of axon regeneration	2.24e-05	0.00123	7.55	14227	8	1414	6	[tnc - tenascin c, socs3a - suppressor of cytokine signaling 3a, epha4a - eph receptor a4a, epha4b - eph receptor a4b, cntfr - ciliary neurotrophic factor receptor, rgma - rgm domain family, member a]
GO:0060255	regulation of macromolecule metabolic process	2.29e-05	0.00125	1.25	14227	2144	1414	267	[nfe2l1a - nuclear factor, erythroid derived 2,-like 1a, shc2 - shc (src homology 2 domain containing) transforming protein 2, ptpra - protein tyrosine phosphatase, receptor type, a, tob1a - transducer of erbb2, 1a, tob1b - transducer of erbb2, 1b, creb3l3 - camp responsive element binding protein 3-like 3, mecom - mds1 and evi1 complex locus, cebpa - ccaat/enhancer binding protein (c/ebp), alpha…
GO:0006796	phosphate-containing compound metabolic process	2.31e-05	0.00125	1.37	14227	1132	1414	154	[rock2a - rho-associated, coiled-coil containing protein kinase 2a, suclg2 - succinate-coa ligase, gdp-forming, beta subunit, si:ch211-168m18.1 - si:ch211-168m18.1, ptpra - protein tyrosine phosphatase, receptor type, a, tdo2b - tryptophan 2,3-dioxygenase b, elovl5 - elovl family member 5, elongation of long chain fatty acids (yeast), camkvb - cam kinase-like vesicle-associated b, ptprsa - protei…
GO:0048513	animal organ development	2.83e-05	0.00153	1.42	14227	895	1414	126	[pax2a - paired box gene 2a, mecom - mds1 and evi1 complex locus, cebpa - ccaat/enhancer binding protein (c/ebp), alpha, zranb1b - zinc finger, ran-binding domain containing 1b, gfra3 - gdnf family receptor alpha 3, robo1 - roundabout homolog 1, lrp5 - low density lipoprotein receptor-related protein 5, vdrb - vitamin d receptor b, bcor - bcl6 co-repressor, furina - furin (paired basic amino acid…
GO:0061564	axon development	3.1e-05	0.00166	4.37	14227	23	1414	10	[tnc - tenascin c, nefmb - neurofilament, medium polypeptide b, lingo1a - leucine rich repeat and ig domain containing 1a, myo9al1 - myosin ixa-like 1, nadl1.1 - neural adhesion molecule l1.1, nsfa - n-ethylmaleimide-sensitive factor a, nefma - neurofilament, medium polypeptide a, mcamb - melanoma cell adhesion molecule b, dpysl2b - dihydropyrimidinase-like 2b, nefla - neurofilament, light polype…
GO:0009072	aromatic amino acid family metabolic process	3.1e-05	0.00165	4.37	14227	23	1414	10	[tdo2b - tryptophan 2,3-dioxygenase b, tat - tyrosine aminotransferase, kmo - kynurenine 3-monooxygenase, uroc1 - urocanate hydratase 1, hpda - 4-hydroxyphenylpyruvate dioxygenase a, haao - 3-hydroxyanthranilate 3,4-dioxygenase, pah - phenylalanine hydroxylase, hal - histidine ammonia-lyase, amdhd1 - amidohydrolase domain containing 1, ido1 - indoleamine 2,3-dioxygenase 1]
GO:0030177	positive regulation of Wnt signaling pathway	3.13e-05	0.00165	3.35	14227	42	1414	14	[gpc3 - glypican 3, rc3 - rabconnectin 3, LOC100334698 - reversion-inducing cysteine-rich protein with kazal motifs-like, zranb1b - zinc finger, ran-binding domain containing 1b, csnk1db - casein kinase 1, delta b, ppm1ab - protein phosphatase, mg2+/mn2+ dependent, 1ab, ppm1aa - protein phosphatase, mg2+/mn2+ dependent, 1aa, nlk2 - nemo like kinase, type 2, sfrp1a - secreted frizzled-related prot…
GO:0051179	localization	3.14e-05	0.00165	1.26	14227	2034	1414	254	[atp2c1 - atpase, ca++ transporting, type 2c, member 1, rhcga - rhesus blood group, c glycoprotein a, slc27a4 - solute carrier family 27 (fatty acid transporter), member 4, syt2a - synaptotagmin iia, atp11c - atpase, class vi, type 11c, myo1d - myosin id, cacng8a - calcium channel, voltage-dependent, gamma subunit 8a, steap4 - steap family member 4, slc7a1 - solute carrier family 7 (cationic amin…
GO:0010976	positive regulation of neuron projection development	3.17e-05	0.00165	3.54	14227	37	1414	13	[tnc - tenascin c, si:dkey-164k14.1 - si:dkey-164k14.1, cntn2 - contactin 2, plxna3 - plexin a3, ntrk3b - neurotrophic tyrosine kinase, receptor, type 3b, ntrk3a - neurotrophic tyrosine kinase, receptor, type 3a, cntfr - ciliary neurotrophic factor receptor, plxna4 - plexin a4, nadl1.2 - neural adhesion molecule l1.2, slit1a - slit homolog 1a (drosophila), plxnb2a - plexin b2a, nadl1.1 - neural a…
GO:0007043	cell-cell junction assembly	3.17e-05	0.00164	3.54	14227	37	1414	13	[ctnnd2a - catenin (cadherin-associated protein), delta 2a, cdh7 - cadherin 7, type 2, cdh13 - cadherin 13, h-cadherin (heart), LOC565459 - tight junction protein zo-1-like, arvcfb - armadillo repeat gene deleted in velocardiofacial syndrome b, cdh6 - cadherin 6, muc13b - mucin 13b, cell surface associated, mpp5a - membrane protein, palmitoylated 5a (maguk p55 subfamily member 5a), cdh4 - cadheri…
GO:0051234	establishment of localization	3.6e-05	0.00186	1.26	14227	1901	1414	239	[atp2c1 - atpase, ca++ transporting, type 2c, member 1, rhcga - rhesus blood group, c glycoprotein a, slc27a4 - solute carrier family 27 (fatty acid transporter), member 4, syt2a - synaptotagmin iia, atp11c - atpase, class vi, type 11c, myo1d - myosin id, cacng8a - calcium channel, voltage-dependent, gamma subunit 8a, steap4 - steap family member 4, slc7a1 - solute carrier family 7 (cationic amin…
GO:0060042	retina morphogenesis in camera-type eye	3.9e-05	0.002	3.95	14227	28	1414	11	[ptch1 - patched 1, cdh4 - cadherin 4, retinal, socs1a - suppressor of cytokine signaling 1a, dctn1a - dynactin 1a, socs3a - suppressor of cytokine signaling 3a, prkcz - protein kinase c, zeta, bcor - bcl6 co-repressor, vax1 - ventral anterior homeobox 1, cdh6 - cadherin 6, stat3 - signal transduction and activation of transcription 3, mpp5a - membrane protein, palmitoylated 5a (maguk p55 subfami…
GO:0006836	neurotransmitter transport	4.22e-05	0.00214	3.28	14227	43	1414	14	[slc32a1 - solute carrier family 32 (gaba vesicular transporter), member 1, slc6a1a - solute carrier family 6 (neurotransmitter transporter, gaba), member 1a, syt2a - synaptotagmin iia, syt1a - synaptotagmin ia, slc6a9 - solute carrier family 6 (neurotransmitter transporter, glycine), member 9, syn1 - synapsin i, slc17a6a - solute carrier family 17 (sodium-dependent inorganic phosphate cotranspor…
GO:0009063	cellular amino acid catabolic process	4.22e-05	0.00213	2.79	14227	65	1414	18	[tdo2b - tryptophan 2,3-dioxygenase b, kmo - kynurenine 3-monooxygenase, haao - 3-hydroxyanthranilate 3,4-dioxygenase, hal - histidine ammonia-lyase, glsb - glutaminase b, amdhd1 - amidohydrolase domain containing 1, pipox - pipecolic acid oxidase, aldh4a1 - aldehyde dehydrogenase 4 family, member a1, zgc:92040 - zgc:92040, LOC563642 - serine dehydratase-like, nos1 - nitric oxide synthase 1 (neur…
GO:0031346	positive regulation of cell projection organization	4.52e-05	0.00227	2.98	14227	54	1414	16	[tnc - tenascin c, cntn2 - contactin 2, si:dkey-164k14.1 - si:dkey-164k14.1, ntrk3b - neurotrophic tyrosine kinase, receptor, type 3b, plxna3 - plexin a3, ntrk3a - neurotrophic tyrosine kinase, receptor, type 3a, cntfr - ciliary neurotrophic factor receptor, tapt1 - transmembrane anterior posterior transformation protein 1 homolog-like, plxna4 - plexin a4, nadl1.2 - neural adhesion molecule l1.2,…
GO:0006536	glutamate metabolic process	4.77e-05	0.00238	5.87	14227	12	1414	7	[zgc:92040 - zgc:92040, aldh4a1 - aldehyde dehydrogenase 4 family, member a1, oat - ornithine aminotransferase, hal - histidine ammonia-lyase, glsb - glutaminase b, amdhd1 - amidohydrolase domain containing 1, gls2 - glutaminase 2 (liver, mitochondrial)]
GO:0045944	positive regulation of transcription by RNA polymerase II	4.85e-05	0.00241	1.73	14227	308	1414	53	[nfatc3b - nuclear factor of activated t-cells, cytoplasmic, calcineurin-dependent 3b, rarga - retinoic acid receptor gamma a, onecutl - one cut domain, family member, like, creb3l3 - camp responsive element binding protein 3-like 3, jund - jun d proto-oncogene, npas4a - neuronal pas domain protein 4a, stat3 - signal transduction and activation of transcription 3, bcl9l - b-cell cll/lymphoma 9-li…
GO:1901606	alpha-amino acid catabolic process	4.98e-05	0.00246	2.85	14227	60	1414	17	[tdo2b - tryptophan 2,3-dioxygenase b, kmo - kynurenine 3-monooxygenase, haao - 3-hydroxyanthranilate 3,4-dioxygenase, hal - histidine ammonia-lyase, glsb - glutaminase b, amdhd1 - amidohydrolase domain containing 1, pipox - pipecolic acid oxidase, aldh4a1 - aldehyde dehydrogenase 4 family, member a1, zgc:92040 - zgc:92040, LOC563642 - serine dehydratase-like, oat - ornithine aminotransferase, no…
GO:0051899	membrane depolarization	5.3e-05	0.0026	8.38	14227	6	1414	5	[scn8aa - sodium channel, voltage-gated, type viii, alpha a, scn8ab - sodium channel, voltage-gated, type viii, alpha b, cacna1g - calcium channel, voltage-dependent, t type, alpha 1g subunit, scn4ab - sodium channel, voltage-gated, type iv, alpha, b, scn1lab - sodium channel, voltage-gated, type i like, alpha b]
GO:0086010	membrane depolarization during action potential	5.3e-05	0.00258	8.38	14227	6	1414	5	[scn8aa - sodium channel, voltage-gated, type viii, alpha a, cacna1g - calcium channel, voltage-dependent, t type, alpha 1g subunit, scn8ab - sodium channel, voltage-gated, type viii, alpha b, scn4ab - sodium channel, voltage-gated, type iv, alpha, b, scn1lab - sodium channel, voltage-gated, type i like, alpha b]
GO:0060828	regulation of canonical Wnt signaling pathway	5.43e-05	0.00263	2.58	14227	78	1414	20	[gpc3 - glypican 3, rc3 - rabconnectin 3, fzd5 - frizzled homolog 5, tcf7l1a - transcription factor 7-like 1a (t-cell specific, hmg-box), LOC100334698 - reversion-inducing cysteine-rich protein with kazal motifs-like, csnk1db - casein kinase 1, delta b, ppm1ab - protein phosphatase, mg2+/mn2+ dependent, 1ab, ppm1aa - protein phosphatase, mg2+/mn2+ dependent, 1aa, notum1a - notum pectinacetylester…
GO:0033500	carbohydrate homeostasis	5.72e-05	0.00276	3.82	14227	29	1414	11	[insrb - insulin receptor b, igf1ra - insulin-like growth factor 1a receptor, foxo3b - forkhead box o3b, pck1 - phosphoenolpyruvate carboxykinase 1 (soluble), insra - insulin receptor a, si:ch211-155m12.3 - si:ch211-155m12.3, foxo3a - forkhead box o3a, hkdc1 - hexokinase domain containing 1, pck2 - phosphoenolpyruvate carboxykinase 2 (mitochondrial), hnf1ba - hnf1 homeobox ba, notch2 - notch homo…
GO:0042593	glucose homeostasis	5.72e-05	0.00274	3.82	14227	29	1414	11	[insrb - insulin receptor b, igf1ra - insulin-like growth factor 1a receptor, foxo3b - forkhead box o3b, pck1 - phosphoenolpyruvate carboxykinase 1 (soluble), insra - insulin receptor a, si:ch211-155m12.3 - si:ch211-155m12.3, foxo3a - forkhead box o3a, hkdc1 - hexokinase domain containing 1, pck2 - phosphoenolpyruvate carboxykinase 2 (mitochondrial), hnf1ba - hnf1 homeobox ba, notch2 - notch homo…
GO:0060078	regulation of postsynaptic membrane potential	5.78e-05	0.00275	5.03	14227	16	1414	8	[grin2da - glutamate receptor, ionotropic, n-methyl d-aspartate 2d, a, grin2aa - glutamate receptor, ionotropic, n-methyl d-aspartate 2a, a, gabrg2 - gamma-aminobutyric acid (gaba) a receptor, gamma 2, gabra1 - gamma-aminobutyric acid (gaba) a receptor, alpha 1, grin2ab - glutamate receptor, ionotropic, n-methyl d-aspartate 2a, b, npas4a - neuronal pas domain protein 4a, LOC559976 - glutamate [nm…
GO:0019222	regulation of metabolic process	6.49e-05	0.00307	1.23	14227	2258	1414	276	[nfe2l1a - nuclear factor, erythroid derived 2,-like 1a, shc2 - shc (src homology 2 domain containing) transforming protein 2, ptpra - protein tyrosine phosphatase, receptor type, a, tob1a - transducer of erbb2, 1a, tob1b - transducer of erbb2, 1b, creb3l3 - camp responsive element binding protein 3-like 3, mecom - mds1 and evi1 complex locus, cebpa - ccaat/enhancer binding protein (c/ebp), alpha…
GO:0099003	vesicle-mediated transport in synapse	6.63e-05	0.00312	3.02	14227	50	1414	15	[nlgn3b - neuroligin 3b, nlgn2b - neuroligin 2b, syt11b - synaptotagmin xib, nlgn4a - neuroligin 4a, syt2a - synaptotagmin iia, syt1a - synaptotagmin ia, si:ch211-214j24.9 - si:ch211-214j24.9, dnm1b - dynamin 1b, cplx2 - complexin 2, kif5c - kinesin family member 5c, nlgn4b - neuroligin 4b, nlgn2a - neuroligin 2a, si:ch211-200p22.4 - si:ch211-200p22.4, synj1 - synaptojanin 1, cel.1 - carboxyl est…
GO:0060560	developmental growth involved in morphogenesis	6.63e-05	0.0031	3.02	14227	50	1414	15	[grnb - granulin b, cntn2 - contactin 2, plxna3 - plexin a3, kif1b - kinesin family member 1b, sema5b - sema domain, seven thrombospondin repeats (type 1 and type 1-like), transmembrane domain (tm) and short cytoplasmic domain, (semaphorin) 5b, robo3 - roundabout homolog 3, stat3 - signal transduction and activation of transcription 3, col6a3 - collagen, type vi, alpha 3, ptk7a - protein tyrosine…
GO:0006959	humoral immune response	8.4e-05	0.0039	3.45	14227	35	1414	12	[si:ch211-140f21.1 - si:ch211-140f21.1, c3a - complement component c3a, c3b - complement component c3b, cfb - complement factor b, masp2 - mannan-binding lectin serine peptidase 2, si:ch211-180a12.2 - si:ch211-180a12.2, c6 - complement component 6, tnfrsf21 - tumor necrosis factor receptor superfamily, member 21, si:dkey-21e7.2 - si:dkey-21e7.2, LOC563828 - complement factor b-like, c8b - complem…
GO:0018107	peptidyl-threonine phosphorylation	9.97e-05	0.00461	4.73	14227	17	1414	8	[rock2a - rho-associated, coiled-coil containing protein kinase 2a, nlk2 - nemo like kinase, type 2, cdc42bpb - cdc42 binding protein kinase beta (dmpk-like), rock2b - rho-associated, coiled-coil containing protein kinase 2b, si:ch211-89p3.3 - si:ch211-89p3.3, si:dkey-12h9.11 - si:dkey-12h9.11, csnk1db - casein kinase 1, delta b, rock1 - rho-associated, coiled-coil containing protein kinase 1]
GO:0018210	peptidyl-threonine modification	9.97e-05	0.00459	4.73	14227	17	1414	8	[rock2a - rho-associated, coiled-coil containing protein kinase 2a, nlk2 - nemo like kinase, type 2, cdc42bpb - cdc42 binding protein kinase beta (dmpk-like), rock2b - rho-associated, coiled-coil containing protein kinase 2b, si:ch211-89p3.3 - si:ch211-89p3.3, si:dkey-12h9.11 - si:dkey-12h9.11, csnk1db - casein kinase 1, delta b, rock1 - rho-associated, coiled-coil containing protein kinase 1]
GO:0040007	growth	0.000102	0.00465	2	14227	161	1414	32	[grnb - granulin b, plxna3 - plexin a3, notch1b - notch homolog 1b, sema5b - sema domain, seven thrombospondin repeats (type 1 and type 1-like), transmembrane domain (tm) and short cytoplasmic domain, (semaphorin) 5b, wdr11 - wd repeat domain 11, robo3 - roundabout homolog 3, stat3 - signal transduction and activation of transcription 3, ptk7a - protein tyrosine kinase 7a, appb - amyloid beta (a4…
GO:0048589	developmental growth	0.000102	0.00462	2	14227	161	1414	32	[grnb - granulin b, plxna3 - plexin a3, notch1b - notch homolog 1b, sema5b - sema domain, seven thrombospondin repeats (type 1 and type 1-like), transmembrane domain (tm) and short cytoplasmic domain, (semaphorin) 5b, wdr11 - wd repeat domain 11, robo3 - roundabout homolog 3, stat3 - signal transduction and activation of transcription 3, ptk7a - protein tyrosine kinase 7a, appb - amyloid beta (a4…
GO:0031032	actomyosin structure organization	0.000115	0.00518	2.29	14227	101	1414	23	[si:dkey-40c11.1 - si:dkey-40c11.1, tmod2 - tropomodulin 2, rock2a - rho-associated, coiled-coil containing protein kinase 2a, mybpc1 - myosin binding protein c, slow type, arhgef11 - rho guanine nucleotide exchange factor (gef) 11, prox1a - prospero-related homeobox gene 1a, alpk3a - alpha-kinase 3a, rock2b - rho-associated, coiled-coil containing protein kinase 2b, myh6 - myosin, heavy polypept…
GO:0043434	response to peptide hormone	0.000116	0.00522	3.57	14227	31	1414	11	[pck1 - phosphoenolpyruvate carboxykinase 1 (soluble), socs1a - suppressor of cytokine signaling 1a, stat5.2 - signal transducer and activator of transcription 5.2, nr4a1 - nuclear receptor subfamily 4, group a, member 1, nr4a2b - nuclear receptor subfamily 4, group a, member 2b, nr4a2a - nuclear receptor subfamily 4, group a, member 2a, lipin2 - lipin 2, lpin1 - lipin 1, stat5.1 - signal transdu…
GO:1901652	response to peptide	0.000116	0.0052	3.57	14227	31	1414	11	[pck1 - phosphoenolpyruvate carboxykinase 1 (soluble), socs1a - suppressor of cytokine signaling 1a, stat5.2 - signal transducer and activator of transcription 5.2, nr4a1 - nuclear receptor subfamily 4, group a, member 1, nr4a2b - nuclear receptor subfamily 4, group a, member 2b, nr4a2a - nuclear receptor subfamily 4, group a, member 2a, lipin2 - lipin 2, lpin1 - lipin 1, stat5.1 - signal transdu…
GO:0006082	organic acid metabolic process	0.000119	0.00531	1.57	14227	437	1414	68	[acox3 - acyl-coenzyme a oxidase 3, pristanoyl, suclg2 - succinate-coa ligase, gdp-forming, beta subunit, tat - tyrosine aminotransferase, tdo2b - tryptophan 2,3-dioxygenase b, elovl5 - elovl family member 5, elongation of long chain fatty acids (yeast), uox - urate oxidase, slc27a4 - solute carrier family 27 (fatty acid transporter), member 4, aldh4a1 - aldehyde dehydrogenase 4 family, member a1…
GO:0070588	calcium ion transmembrane transport	0.000139	0.00613	2.42	14227	83	1414	20	[cacnb1 - calcium channel, voltage-dependent, beta 1 subunit, ryr1a - ryanodine receptor 1a (skeletal), atp2c1 - atpase, ca++ transporting, type 2c, member 1, atp2b2 - atpase, ca++ transporting, plasma membrane 2, atp2a2a - atpase, ca++ transporting, cardiac muscle, slow twitch 2a, itpr1 - inositol 1,4,5-triphosphate receptor, type 1, ryr2b - ryanodine receptor 2b (cardiac), cacna1g - calcium cha…
GO:0015701	bicarbonate transport	0.000141	0.00619	6.04	14227	10	1414	6	[slc4a2a - solute carrier family 4, anion exchanger, member 2a, slc4a2b - solute carrier family 4, anion exchanger, member 2b, slc4a4a - solute carrier family 4, member 4a, slc4a1b - solute carrier family 4, anion exchanger, member 1b, slc4a4b - solute carrier family 4, sodium bicarbonate cotransporter, member 4b, slc4a8 - solute carrier family 4, sodium bicarbonate cotransporter, member 8]
GO:0042402	cellular biogenic amine catabolic process	0.000141	0.00616	6.04	14227	10	1414	6	[tdo2b - tryptophan 2,3-dioxygenase b, kmo - kynurenine 3-monooxygenase, haao - 3-hydroxyanthranilate 3,4-dioxygenase, zgc:66484 - zgc:66484, mao - monoamine oxidase, ido1 - indoleamine 2,3-dioxygenase 1]
GO:0021884	forebrain neuron development	0.000141	0.00613	6.04	14227	10	1414	6	[prox1a - prospero-related homeobox gene 1a, otpa - orthopedia homolog a, otpb - orthopedia homolog b, nr4a2b - nuclear receptor subfamily 4, group a, member 2b, nr4a2a - nuclear receptor subfamily 4, group a, member 2a, auts2 - autism susceptibility candidate 2]
GO:0009310	amine catabolic process	0.000141	0.00609	6.04	14227	10	1414	6	[tdo2b - tryptophan 2,3-dioxygenase b, kmo - kynurenine 3-monooxygenase, zgc:66484 - zgc:66484, haao - 3-hydroxyanthranilate 3,4-dioxygenase, mao - monoamine oxidase, ido1 - indoleamine 2,3-dioxygenase 1]
GO:0034329	cell junction assembly	0.000142	0.00609	3.11	14227	42	1414	13	[cdh7 - cadherin 7, type 2, ctnnd2a - catenin (cadherin-associated protein), delta 2a, cdh13 - cadherin 13, h-cadherin (heart), LOC565459 - tight junction protein zo-1-like, arvcfb - armadillo repeat gene deleted in velocardiofacial syndrome b, cdh6 - cadherin 6, muc13b - mucin 13b, cell surface associated, mpp5a - membrane protein, palmitoylated 5a (maguk p55 subfamily member 5a), cdh4 - cadheri…
GO:0030001	metal ion transport	0.000144	0.00618	1.67	14227	313	1414	52	[atp2c1 - atpase, ca++ transporting, type 2c, member 1, atp2b2 - atpase, ca++ transporting, plasma membrane 2, slc8a4a - solute carrier family 8 (sodium/calcium exchanger), member 4a, cacng8a - calcium channel, voltage-dependent, gamma subunit 8a, steap4 - steap family member 4, LOC563228 - novel protein similar to vertebrate potassium channel, subfamily k, member 10 (kcnk10), itpr1a - inositol 1…
GO:0048584	positive regulation of response to stimulus	0.000148	0.00633	1.58	14227	400	1414	63	[tnc - tenascin c, alk - anaplastic lymphoma kinase (ki-1), si:ch211-168m18.1 - si:ch211-168m18.1, cfb - complement factor b, shc2 - shc (src homology 2 domain containing) transforming protein 2, bmp3 - bone morphogenetic protein 3, zranb1b - zinc finger, ran-binding domain containing 1b, LOC563828 - complement factor b-like, shoc2 - soc-2 suppressor of clear homolog (c. elegans), kita - kit rece…
GO:0007409	axonogenesis	0.000155	0.00659	2.35	14227	90	1414	21	[map1aa - microtubule-associated protein 1aa, ctnna2 - catenin (cadherin-associated protein), alpha 2, cntn2 - contactin 2, LOC558390 - serine/threonine-protein kinase brsk2-like, nsfa - n-ethylmaleimide-sensitive factor a, notch1b - notch homolog 1b, sema5b - sema domain, seven thrombospondin repeats (type 1 and type 1-like), transmembrane domain (tm) and short cytoplasmic domain, (semaphorin) 5…
GO:0120039	plasma membrane bounded cell projection morphogenesis	0.000157	0.00663	2.13	14227	123	1414	26	[nsfa - n-ethylmaleimide-sensitive factor a, notch1b - notch homolog 1b, sema5b - sema domain, seven thrombospondin repeats (type 1 and type 1-like), transmembrane domain (tm) and short cytoplasmic domain, (semaphorin) 5b, robo2 - roundabout homolog 2, tmem106bb - transmembrane protein 106bb, zdhhc17 - zinc finger, dhhc-type containing 17, slitrk4 - slit and trk like 4 protein, si:dkey-193b15.3 -…
GO:0048858	cell projection morphogenesis	0.000157	0.00659	2.13	14227	123	1414	26	[nsfa - n-ethylmaleimide-sensitive factor a, notch1b - notch homolog 1b, robo2 - roundabout homolog 2, sema5b - sema domain, seven thrombospondin repeats (type 1 and type 1-like), transmembrane domain (tm) and short cytoplasmic domain, (semaphorin) 5b, tmem106bb - transmembrane protein 106bb, zdhhc17 - zinc finger, dhhc-type containing 17, slitrk4 - slit and trk like 4 protein, si:dkey-193b15.3 -…
GO:0048812	neuron projection morphogenesis	0.000157	0.00656	2.13	14227	123	1414	26	[nsfa - n-ethylmaleimide-sensitive factor a, notch1b - notch homolog 1b, robo2 - roundabout homolog 2, sema5b - sema domain, seven thrombospondin repeats (type 1 and type 1-like), transmembrane domain (tm) and short cytoplasmic domain, (semaphorin) 5b, tmem106bb - transmembrane protein 106bb, zdhhc17 - zinc finger, dhhc-type containing 17, slitrk4 - slit and trk like 4 protein, si:dkey-193b15.3 -…
GO:0016339	calcium-dependent cell-cell adhesion via plasma membrane cell adhesion molecules	0.000164	0.00681	4.47	14227	18	1414	8	[cdh4 - cadherin 4, retinal, cdh17 - cadherin 17, li cadherin (liver-intestine), cdh7 - cadherin 7, type 2, fat1 - fat tumor suppressor homolog 1, cdh13 - cadherin 13, h-cadherin (heart), arvcfb - armadillo repeat gene deleted in velocardiofacial syndrome b, cdh6 - cadherin 6, cdh2 - cadherin 2, neuronal]
GO:0051965	positive regulation of synapse assembly	0.00017	0.00704	7.19	14227	7	1414	5	[tnc - tenascin c, clstn3 - calsyntenin 3, lrrc4b - leucine rich repeat containing 4b, clstn1 - calsyntenin 1, clstn2 - calsyntenin 2]
GO:0045879	negative regulation of smoothened signaling pathway	0.000173	0.00709	5.03	14227	14	1414	7	[si:dkeyp-66g8.1 - si:dkeyp-66g8.1, ptch1 - patched 1, cdon - cell adhesion molecule-related/down-regulated by oncogenes, gpc3 - glypican 3, ptch2 - patched 2, rerea - arginine-glutamic acid dipeptide (re) repeats a, hhip - hedgehog interacting protein]
GO:0051171	regulation of nitrogen compound metabolic process	0.000175	0.00717	1.23	14227	2049	1414	250	[nfe2l1a - nuclear factor, erythroid derived 2,-like 1a, shc2 - shc (src homology 2 domain containing) transforming protein 2, ptpra - protein tyrosine phosphatase, receptor type, a, tob1a - transducer of erbb2, 1a, creb3l3 - camp responsive element binding protein 3-like 3, mecom - mds1 and evi1 complex locus, cebpa - ccaat/enhancer binding protein (c/ebp), alpha, cebpd - ccaat/enhancer binding …
GO:0042592	homeostatic process	0.000179	0.00728	1.54	14227	451	1414	69	[acox3 - acyl-coenzyme a oxidase 3, pristanoyl, atp2c1 - atpase, ca++ transporting, type 2c, member 1, hmox2b - heme oxygenase (decycling) 2b, atp2b2 - atpase, ca++ transporting, plasma membrane 2, slc8a4a - solute carrier family 8 (sodium/calcium exchanger), member 4a, bcl2l1 - bcl2-like 1, qsox1 - quiescin q6 sulfhydryl oxidase 1, lipca - lipase, hepatic a, scara5 - scavenger receptor class a, …
GO:0016055	Wnt signaling pathway	0.00018	0.00731	2.11	14227	124	1414	26	[rock2a - rho-associated, coiled-coil containing protein kinase 2a, met - met proto-oncogene (hepatocyte growth factor receptor), fam132a - family with sequence similarity 132, member a, tcf7l1a - transcription factor 7-like 1a (t-cell specific, hmg-box), LOC100334698 - reversion-inducing cysteine-rich protein with kazal motifs-like, zranb1b - zinc finger, ran-binding domain containing 1b, csnk1d…
GO:1905114	cell surface receptor signaling pathway involved in cell-cell signaling	0.00018	0.00727	2.11	14227	124	1414	26	[rock2a - rho-associated, coiled-coil containing protein kinase 2a, met - met proto-oncogene (hepatocyte growth factor receptor), tcf7l1a - transcription factor 7-like 1a (t-cell specific, hmg-box), fam132a - family with sequence similarity 132, member a, LOC100334698 - reversion-inducing cysteine-rich protein with kazal motifs-like, zranb1b - zinc finger, ran-binding domain containing 1b, csnk1d…
GO:0009967	positive regulation of signal transduction	0.0002	0.00803	1.69	14227	286	1414	48	[alk - anaplastic lymphoma kinase (ki-1), si:ch211-168m18.1 - si:ch211-168m18.1, shc2 - shc (src homology 2 domain containing) transforming protein 2, gpc3 - glypican 3, gpr98 - g protein-coupled receptor 98, bmp3 - bone morphogenetic protein 3, LOC100334698 - reversion-inducing cysteine-rich protein with kazal motifs-like, zranb1b - zinc finger, ran-binding domain containing 1b, csnk1db - casein…
GO:0070887	cellular response to chemical stimulus	0.000205	0.00819	1.77	14227	233	1414	41	[pck1 - phosphoenolpyruvate carboxykinase 1 (soluble), LOC571591 - arg8-vasotocin receptor-like, nr4a2b - nuclear receptor subfamily 4, group a, member 2b, rarga - retinoic acid receptor gamma a, ca2 - carbonic anhydrase ii, serpinc1 - serine (or cysteine) proteinase inhibitor, clade c (antithrombin), member 1, gpr98 - g protein-coupled receptor 98, glra1 - glycine receptor, alpha 1, jund - jun d…
GO:0048588	developmental cell growth	0.000206	0.00816	3.18	14227	38	1414	12	[sema5a - sema domain, seven thrombospondin repeats (type 1 and type 1-like), transmembrane domain (tm) and short cytoplasmic domain, (semaphorin) 5a, grnb - granulin b, appb - amyloid beta (a4) precursor protein b, cntn2 - contactin 2, myo9al1 - myosin ixa-like 1, plxna3 - plexin a3, kif1b - kinesin family member 1b, nos1 - nitric oxide synthase 1 (neuronal), thsd7a - thrombospondin, type i, dom…
GO:0048675	axon extension	0.00022	0.00871	3.35	14227	33	1414	11	[sema5a - sema domain, seven thrombospondin repeats (type 1 and type 1-like), transmembrane domain (tm) and short cytoplasmic domain, (semaphorin) 5a, grnb - granulin b, appb - amyloid beta (a4) precursor protein b, cntn2 - contactin 2, myo9al1 - myosin ixa-like 1, plxna3 - plexin a3, kif1b - kinesin family member 1b, thsd7a - thrombospondin, type i, domain containing 7a, sema5b - sema domain, se…
GO:0002040	sprouting angiogenesis	0.000222	0.00871	2.55	14227	67	1414	17	[arhgef9b - cdc42 guanine nucleotide exchange factor (gef) 9b, nrp1b - neuropilin 1b, LOC100535437 - anoctamin-6-like, bmpr2a - bone morphogenetic protein receptor, type ii a (serine/threonine kinase), tnfrsf21 - tumor necrosis factor receptor superfamily, member 21, nrxn1a - neurexin 1a, LOC100334698 - reversion-inducing cysteine-rich protein with kazal motifs-like, s1pr1 - sphingosine-1-phospha…
GO:0001525	angiogenesis	0.000226	0.00886	1.9	14227	175	1414	33	[LOC100334106 - iq motif and sec7 domain-containing protein 1-like, klf2a - kruppel-like factor 2a, si:ch211-168m18.1 - si:ch211-168m18.1, LOC100535437 - anoctamin-6-like, tnfrsf21 - tumor necrosis factor receptor superfamily, member 21, LOC100334698 - reversion-inducing cysteine-rich protein with kazal motifs-like, nrxn1a - neurexin 1a, fermt2 - fermitin family homolog 2 (drosophila), sema3e - s…
GO:0030154	cell differentiation	0.000227	0.00885	1.39	14227	782	1414	108	[rock2a - rho-associated, coiled-coil containing protein kinase 2a, pax2a - paired box gene 2a, mecom - mds1 and evi1 complex locus, dner - delta/notch-like egf repeat containing, bmp3 - bone morphogenetic protein 3, cebpa - ccaat/enhancer binding protein (c/ebp), alpha, nhsa - nance-horan syndrome a (human), shhb - sonic hedgehog b, npas4a - neuronal pas domain protein 4a, stat3 - signal transdu…
GO:0032990	cell part morphogenesis	0.000236	0.00916	2.08	14227	126	1414	26	[nsfa - n-ethylmaleimide-sensitive factor a, notch1b - notch homolog 1b, sema5b - sema domain, seven thrombospondin repeats (type 1 and type 1-like), transmembrane domain (tm) and short cytoplasmic domain, (semaphorin) 5b, robo2 - roundabout homolog 2, tmem106bb - transmembrane protein 106bb, zdhhc17 - zinc finger, dhhc-type containing 17, slitrk4 - slit and trk like 4 protein, si:dkey-193b15.3 -…
GO:0080090	regulation of primary metabolic process	0.000241	0.00929	1.22	14227	2087	1414	253	[nfe2l1a - nuclear factor, erythroid derived 2,-like 1a, shc2 - shc (src homology 2 domain containing) transforming protein 2, ptpra - protein tyrosine phosphatase, receptor type, a, tob1a - transducer of erbb2, 1a, creb3l3 - camp responsive element binding protein 3-like 3, mecom - mds1 and evi1 complex locus, cebpa - ccaat/enhancer binding protein (c/ebp), alpha, cebpd - ccaat/enhancer binding …
GO:0006812	cation transport	0.000242	0.00929	1.55	14227	415	1414	64	[atp2c1 - atpase, ca++ transporting, type 2c, member 1, atp2b2 - atpase, ca++ transporting, plasma membrane 2, slc8a4a - solute carrier family 8 (sodium/calcium exchanger), member 4a, rhcga - rhesus blood group, c glycoprotein a, cacng8a - calcium channel, voltage-dependent, gamma subunit 8a, steap4 - steap family member 4, LOC563228 - novel protein similar to vertebrate potassium channel, subfam…
GO:0007389	pattern specification process	0.000243	0.00927	1.61	14227	351	1414	56	[pax2a - paired box gene 2a, tob1a - transducer of erbb2, 1a, slc8a4a - solute carrier family 8 (sodium/calcium exchanger), member 4a, fn1b - fibronectin 1b, mecom - mds1 and evi1 complex locus, myo1d - myosin id, robo3 - roundabout homolog 3, bmp1a - bone morphogenetic protein 1a, ptk7a - protein tyrosine kinase 7a, dusp6 - dual specificity phosphatase 6, furina - furin (paired basic amino acid …
GO:0006355	regulation of transcription, DNA-templated	0.00025	0.0095	1.28	14227	1393	1414	177	[nfe2l1a - nuclear factor, erythroid derived 2,-like 1a, pax2a - paired box gene 2a, casz1 - castor zinc finger 1, tob1a - transducer of erbb2, 1a, nkx3.3 - nk3 homeobox 3, mecom - mds1 and evi1 complex locus, creb3l3 - camp responsive element binding protein 3-like 3, cebpa - ccaat/enhancer binding protein (c/ebp), alpha, pax7b - paired box gene 7b, cebpd - ccaat/enhancer binding protein (c/ebp)…
GO:1903506	regulation of nucleic acid-templated transcription	0.000259	0.00981	1.28	14227	1394	1414	177	[nfe2l1a - nuclear factor, erythroid derived 2,-like 1a, pax2a - paired box gene 2a, casz1 - castor zinc finger 1, tob1a - transducer of erbb2, 1a, nkx3.3 - nk3 homeobox 3, mecom - mds1 and evi1 complex locus, creb3l3 - camp responsive element binding protein 3-like 3, cebpa - ccaat/enhancer binding protein (c/ebp), alpha, pax7b - paired box gene 7b, cebpd - ccaat/enhancer binding protein (c/ebp)…
GO:0070838	divalent metal ion transport	0.000264	0.00997	2.1	14227	120	1414	25	[atp2c1 - atpase, ca++ transporting, type 2c, member 1, atp2b2 - atpase, ca++ transporting, plasma membrane 2, slc8a4a - solute carrier family 8 (sodium/calcium exchanger), member 4a, itpr1 - inositol 1,4,5-triphosphate receptor, type 1, cacng8a - calcium channel, voltage-dependent, gamma subunit 8a, atp2b4 - atpase, ca++ transporting, plasma membrane 4, itpr1a - inositol 1,4,5-triphosphate recep…
GO:0072511	divalent inorganic cation transport	0.000264	0.00992	2.1	14227	120	1414	25	[atp2c1 - atpase, ca++ transporting, type 2c, member 1, atp2b2 - atpase, ca++ transporting, plasma membrane 2, slc8a4a - solute carrier family 8 (sodium/calcium exchanger), member 4a, itpr1 - inositol 1,4,5-triphosphate receptor, type 1, cacng8a - calcium channel, voltage-dependent, gamma subunit 8a, atp2b4 - atpase, ca++ transporting, plasma membrane 4, itpr1a - inositol 1,4,5-triphosphate recep…
GO:2001141	regulation of RNA biosynthetic process	0.000269	0.01	1.28	14227	1395	1414	177	[nfe2l1a - nuclear factor, erythroid derived 2,-like 1a, pax2a - paired box gene 2a, casz1 - castor zinc finger 1, tob1a - transducer of erbb2, 1a, nkx3.3 - nk3 homeobox 3, mecom - mds1 and evi1 complex locus, creb3l3 - camp responsive element binding protein 3-like 3, cebpa - ccaat/enhancer binding protein (c/ebp), alpha, pax7b - paired box gene 7b, cebpd - ccaat/enhancer binding protein (c/ebp)…
GO:0090090	negative regulation of canonical Wnt signaling pathway	0.00027	0.01	3.1	14227	39	1414	12	[lzts2a - leucine zipper, putative tumor suppressor 2a, ptk7a - protein tyrosine kinase 7a, foxo3b - forkhead box o3b, sfrp1a - secreted frizzled-related protein 1a, aes - amino-terminal enhancer of split, gpc3 - glypican 3, fzd5 - frizzled homolog 5, tcf7l1a - transcription factor 7-like 1a (t-cell specific, hmg-box), apc - adenomatosis polyposis coli, vangl2 - vang-like 2 (van gogh, drosophila)…
GO:0003002	regionalization	0.000271	0.01	1.75	14227	236	1414	41	[pax2a - paired box gene 2a, ptpn21 - protein tyrosine phosphatase, non-receptor type 21, tob1a - transducer of erbb2, 1a, fn1b - fibronectin 1b, mecom - mds1 and evi1 complex locus, tcf7l1a - transcription factor 7-like 1a (t-cell specific, hmg-box), gli2a - gli-kruppel family member gli2a, robo3 - roundabout homolog 3, bmp1a - bone morphogenetic protein 1a, ptk7a - protein tyrosine kinase 7a, d…
GO:1990138	neuron projection extension	0.000297	0.0109	3.26	14227	34	1414	11	[sema5a - sema domain, seven thrombospondin repeats (type 1 and type 1-like), transmembrane domain (tm) and short cytoplasmic domain, (semaphorin) 5a, grnb - granulin b, appb - amyloid beta (a4) precursor protein b, cntn2 - contactin 2, myo9al1 - myosin ixa-like 1, plxna3 - plexin a3, kif1b - kinesin family member 1b, thsd7a - thrombospondin, type i, domain containing 7a, sema5b - sema domain, se…
GO:0030111	regulation of Wnt signaling pathway	0.000339	0.0124	2.1	14227	115	1414	24	[gpc3 - glypican 3, rc3 - rabconnectin 3, fzd5 - frizzled homolog 5, tcf7l1a - transcription factor 7-like 1a (t-cell specific, hmg-box), LOC100334698 - reversion-inducing cysteine-rich protein with kazal motifs-like, zranb1b - zinc finger, ran-binding domain containing 1b, grb10b - growth factor receptor-bound protein 10b, csnk1db - casein kinase 1, delta b, ppm1ab - protein phosphatase, mg2+/mn…
GO:0042127	regulation of cell proliferation	0.000344	0.0126	1.8	14227	201	1414	36	[alk - anaplastic lymphoma kinase (ki-1), tnc - tenascin c, tob1a - transducer of erbb2, 1a, tob1b - transducer of erbb2, 1b, il23r - interleukin 23 receptor, tcf7l1a - transcription factor 7-like 1a (t-cell specific, hmg-box), dner - delta/notch-like egf repeat containing, tmem127 - transmembrane protein 127, tnfrsf21 - tumor necrosis factor receptor superfamily, member 21, btg2 - b-cell translo…
GO:0009888	tissue development	0.00035	0.0127	1.57	14227	372	1414	58	[tnc - tenascin c, rarga - retinoic acid receptor gamma a, slc8a4a - solute carrier family 8 (sodium/calcium exchanger), member 4a, mecom - mds1 and evi1 complex locus, gfra3 - gdnf family receptor alpha 3, stat3 - signal transduction and activation of transcription 3, mpp5a - membrane protein, palmitoylated 5a (maguk p55 subfamily member 5a), bcl9l - b-cell cll/lymphoma 9-like, vdrb - vitamin d …
GO:0034330	cell junction organization	0.000409	0.0148	2.6	14227	58	1414	15	[cdh7 - cadherin 7, type 2, ctnnd2a - catenin (cadherin-associated protein), delta 2a, cdh13 - cadherin 13, h-cadherin (heart), LOC565459 - tight junction protein zo-1-like, arvcfb - armadillo repeat gene deleted in velocardiofacial syndrome b, cdh6 - cadherin 6, muc13b - mucin 13b, cell surface associated, mpp5a - membrane protein, palmitoylated 5a (maguk p55 subfamily member 5a), LOC799850 - un…
GO:0051963	regulation of synapse assembly	0.000417	0.015	6.29	14227	8	1414	5	[tnc - tenascin c, clstn3 - calsyntenin 3, lrrc4b - leucine rich repeat containing 4b, clstn1 - calsyntenin 1, clstn2 - calsyntenin 2]
GO:0019228	neuronal action potential	0.000417	0.0149	6.29	14227	8	1414	5	[scn8aa - sodium channel, voltage-gated, type viii, alpha a, cacna1g - calcium channel, voltage-dependent, t type, alpha 1g subunit, scn8ab - sodium channel, voltage-gated, type viii, alpha b, scn4ab - sodium channel, voltage-gated, type iv, alpha, b, scn1lab - sodium channel, voltage-gated, type i like, alpha b]
GO:0031114	regulation of microtubule depolymerization	0.000417	0.0149	6.29	14227	8	1414	5	[camsap2 - calmodulin regulated spectrin-associated protein family, member 2, map1aa - microtubule-associated protein 1aa, camsap1a - calmodulin regulated spectrin-associated protein 1a, apc - adenomatosis polyposis coli, si:dkey-193b15.3 - si:dkey-193b15.3]
GO:0060079	excitatory postsynaptic potential	0.000417	0.0148	6.29	14227	8	1414	5	[grin2da - glutamate receptor, ionotropic, n-methyl d-aspartate 2d, a, grin2aa - glutamate receptor, ionotropic, n-methyl d-aspartate 2a, a, grin2ab - glutamate receptor, ionotropic, n-methyl d-aspartate 2a, b, npas4a - neuronal pas domain protein 4a, LOC559976 - glutamate [nmda] receptor subunit epsilon-2-like]
GO:0010770	positive regulation of cell morphogenesis involved in differentiation	0.000431	0.0152	3.62	14227	25	1414	9	[slit1a - slit homolog 1a (drosophila), cntn2 - contactin 2, si:dkey-164k14.1 - si:dkey-164k14.1, lims1 - lim and senescent cell antigen-like domains 1, plxna3 - plexin a3, plxnb2a - plexin b2a, nadl1.1 - neural adhesion molecule l1.1, nadl1.2 - neural adhesion molecule l1.2, plxna4 - plexin a4]
GO:0048666	neuron development	0.000442	0.0156	2.06	14227	117	1414	24	[alk - anaplastic lymphoma kinase (ki-1), odz2 - odz, odd oz/ten-m homolog 2 (drosophila), prox1a - prospero-related homeobox gene 1a, pax2a - paired box gene 2a, otpa - orthopedia homolog a, otpb - orthopedia homolog b, nr4a2b - nuclear receptor subfamily 4, group a, member 2b, lrsam1 - leucine rich repeat and sterile alpha motif containing 1, gpr98 - g protein-coupled receptor 98, lrp5 - low de…
GO:0006569	tryptophan catabolic process	0.000447	0.0157	8.05	14227	5	1414	4	[tdo2b - tryptophan 2,3-dioxygenase b, kmo - kynurenine 3-monooxygenase, haao - 3-hydroxyanthranilate 3,4-dioxygenase, ido1 - indoleamine 2,3-dioxygenase 1]
GO:0006568	tryptophan metabolic process	0.000447	0.0156	8.05	14227	5	1414	4	[tdo2b - tryptophan 2,3-dioxygenase b, kmo - kynurenine 3-monooxygenase, haao - 3-hydroxyanthranilate 3,4-dioxygenase, ido1 - indoleamine 2,3-dioxygenase 1]
GO:0006586	indolalkylamine metabolic process	0.000447	0.0156	8.05	14227	5	1414	4	[tdo2b - tryptophan 2,3-dioxygenase b, kmo - kynurenine 3-monooxygenase, haao - 3-hydroxyanthranilate 3,4-dioxygenase, ido1 - indoleamine 2,3-dioxygenase 1]
GO:0070571	negative regulation of neuron projection regeneration	0.000447	0.0155	8.05	14227	5	1414	4	[socs3a - suppressor of cytokine signaling 3a, epha4a - eph receptor a4a, epha4b - eph receptor a4b, rgma - rgm domain family, member a]
GO:0042436	indole-containing compound catabolic process	0.000447	0.0154	8.05	14227	5	1414	4	[tdo2b - tryptophan 2,3-dioxygenase b, kmo - kynurenine 3-monooxygenase, haao - 3-hydroxyanthranilate 3,4-dioxygenase, ido1 - indoleamine 2,3-dioxygenase 1]
GO:0046218	indolalkylamine catabolic process	0.000447	0.0154	8.05	14227	5	1414	4	[tdo2b - tryptophan 2,3-dioxygenase b, kmo - kynurenine 3-monooxygenase, haao - 3-hydroxyanthranilate 3,4-dioxygenase, ido1 - indoleamine 2,3-dioxygenase 1]
GO:0048681	negative regulation of axon regeneration	0.000447	0.0153	8.05	14227	5	1414	4	[socs3a - suppressor of cytokine signaling 3a, epha4a - eph receptor a4a, epha4b - eph receptor a4b, rgma - rgm domain family, member a]
GO:0010468	regulation of gene expression	0.000451	0.0154	1.24	14227	1683	1414	207	[nfe2l1a - nuclear factor, erythroid derived 2,-like 1a, tob1a - transducer of erbb2, 1a, tob1b - transducer of erbb2, 1b, creb3l3 - camp responsive element binding protein 3-like 3, mecom - mds1 and evi1 complex locus, cebpa - ccaat/enhancer binding protein (c/ebp), alpha, cebpd - ccaat/enhancer binding protein (c/ebp), delta, pax7b - paired box gene 7b, disp2 - dispatched homolog 2 (drosophila)…
GO:0030155	regulation of cell adhesion	0.000464	0.0157	2.41	14227	71	1414	17	[si:dkey-164k14.1 - si:dkey-164k14.1, lama4 - laminin, alpha 4, si:dkey-6n6.1 - si:dkey-6n6.1, mmrn2a - multimerin 2a, plxna3 - plexin a3, mecom - mds1 and evi1 complex locus, tnfrsf21 - tumor necrosis factor receptor superfamily, member 21, plxna4 - plexin a4, podxl - podocalyxin-like, emilin1b - elastin microfibril interfacer 1b, rhoua - ras homolog gene family, member ua, zeb1b - zinc finger e…
GO:0030004	cellular monovalent inorganic cation homeostasis	0.000487	0.0164	2.78	14227	47	1414	13	[slc9a6a - solute carrier family 9 (sodium/hydrogen exchanger), member 6a, atp1a1a.1 - atpase, na+/k+ transporting, alpha 1a polypeptide, tandem duplicate 1, rc3 - rabconnectin 3, slc4a1b - solute carrier family 4, anion exchanger, member 1b, slc4a4b - solute carrier family 4, sodium bicarbonate cotransporter, member 4b, atp1a1a.4 - atpase, na+/k+ transporting, alpha 1a polypeptide, tandem duplic…
GO:0000902	cell morphogenesis	0.000512	0.0172	2.21	14227	91	1414	20	[lama4 - laminin, alpha 4, col14a1a - collagen, type xiv, alpha 1a, lamc3 - laminin, gamma 3, cdh7 - cadherin 7, type 2, fryb - furry homolog b (drosophila), mecom - mds1 and evi1 complex locus, cdh13 - cadherin 13, h-cadherin (heart), cdh6 - cadherin 6, col6a3 - collagen, type vi, alpha 3, col6a1 - collagen, type vi, alpha 1, cdh4 - cadherin 4, retinal, cdh17 - cadherin 17, li cadherin (liver-in…
GO:0006885	regulation of pH	0.000517	0.0173	3.07	14227	36	1414	11	[slc4a2a - solute carrier family 4, anion exchanger, member 2a, slc4a2b - solute carrier family 4, anion exchanger, member 2b, slc9a6a - solute carrier family 9 (sodium/hydrogen exchanger), member 6a, slc4a4a - solute carrier family 4, member 4a, rc3 - rabconnectin 3, ca2 - carbonic anhydrase ii, slc4a1b - solute carrier family 4, anion exchanger, member 1b, atp6ap1a - atpase, h+ transporting, ly…
GO:0071709	membrane assembly	0.00052	0.0173	5.03	14227	12	1414	6	[nlgn3b - neuroligin 3b, nlgn2b - neuroligin 2b, nlgn4a - neuroligin 4a, nlgn4b - neuroligin 4b, nlgn2a - neuroligin 2a, cel.1 - carboxyl ester lipase, tandem duplicate 1]
GO:0014068	positive regulation of phosphatidylinositol 3-kinase signaling	0.00052	0.0173	5.03	14227	12	1414	6	[insrb - insulin receptor b, igf1ra - insulin-like growth factor 1a receptor, insra - insulin receptor a, ntrk3b - neurotrophic tyrosine kinase, receptor, type 3b, ntrk3a - neurotrophic tyrosine kinase, receptor, type 3a, kdr - kinase insert domain receptor (a type iii receptor tyrosine kinase)]
GO:0014066	regulation of phosphatidylinositol 3-kinase signaling	0.00052	0.0172	5.03	14227	12	1414	6	[insrb - insulin receptor b, igf1ra - insulin-like growth factor 1a receptor, insra - insulin receptor a, ntrk3b - neurotrophic tyrosine kinase, receptor, type 3b, ntrk3a - neurotrophic tyrosine kinase, receptor, type 3a, kdr - kinase insert domain receptor (a type iii receptor tyrosine kinase)]
GO:0048670	regulation of collateral sprouting	0.00052	0.0171	5.03	14227	12	1414	6	[epha4a - eph receptor a4a, plxna3 - plexin a3, epha4b - eph receptor a4b, clstn1 - calsyntenin 1, robo2 - roundabout homolog 2, LOC561737 - phosphatidylinositol 4,5-bisphosphate 3-kinase catalytic subunit alpha isoform-like]
GO:0007413	axonal fasciculation	0.00052	0.017	5.03	14227	12	1414	6	[tnc - tenascin c, amigo1 - adhesion molecule with ig-like domain 1, erbb2 - v-erb-b2 erythroblastic leukemia viral oncogene homolog 2, neuro/glioblastoma derived oncogene homolog, robo2 - roundabout homolog 2, sema3d - semaphorin 3d, cdh2 - cadherin 2, neuronal]
GO:0106030	neuron projection fasciculation	0.00052	0.017	5.03	14227	12	1414	6	[tnc - tenascin c, amigo1 - adhesion molecule with ig-like domain 1, erbb2 - v-erb-b2 erythroblastic leukemia viral oncogene homolog 2, neuro/glioblastoma derived oncogene homolog, robo2 - roundabout homolog 2, sema3d - semaphorin 3d, cdh2 - cadherin 2, neuronal]
GO:0046942	carboxylic acid transport	0.000537	0.0175	2.16	14227	98	1414	21	[si:dkey-246g23.4 - si:dkey-246g23.4, slc43a2a - solute carrier family 43, member 2a, slc32a1 - solute carrier family 32 (gaba vesicular transporter), member 1, slc27a4 - solute carrier family 27 (fatty acid transporter), member 4, slc25a1b - slc25a1 solute carrier family 25 (mitochondrial carrier; citrate transporter), member 1b, si:dkey-5g7.3 - si:dkey-5g7.3, slc38a4 - solute carrier family 38,…
GO:0009719	response to endogenous stimulus	0.000573	0.0186	2.03	14227	119	1414	24	[pck1 - phosphoenolpyruvate carboxykinase 1 (soluble), timp2a - tissue inhibitor of metalloproteinase 2a, LOC571591 - arg8-vasotocin receptor-like, socs1a - suppressor of cytokine signaling 1a, nr4a2b - nuclear receptor subfamily 4, group a, member 2b, ntrk3b - neurotrophic tyrosine kinase, receptor, type 3b, ntrk3a - neurotrophic tyrosine kinase, receptor, type 3a, glra1 - glycine receptor, alph…
GO:0006357	regulation of transcription by RNA polymerase II	0.000576	0.0186	1.36	14227	767	1414	104	[tob1a - transducer of erbb2, 1a, creb3l3 - camp responsive element binding protein 3-like 3, npas4a - neuronal pas domain protein 4a, stat3 - signal transduction and activation of transcription 3, atxn1b - ataxin 1b, bcl9l - b-cell cll/lymphoma 9-like, elk1 - elk1, member of ets oncogene family, si:dkeyp-66g8.1 - si:dkeyp-66g8.1, stat5.2 - signal transducer and activator of transcription 5.2, vd…
GO:0016049	cell growth	0.000577	0.0186	2.87	14227	42	1414	12	[sema5a - sema domain, seven thrombospondin repeats (type 1 and type 1-like), transmembrane domain (tm) and short cytoplasmic domain, (semaphorin) 5a, grnb - granulin b, appb - amyloid beta (a4) precursor protein b, cntn2 - contactin 2, myo9al1 - myosin ixa-like 1, plxna3 - plexin a3, kif1b - kinesin family member 1b, nos1 - nitric oxide synthase 1 (neuronal), thsd7a - thrombospondin, type i, dom…
GO:0050772	positive regulation of axonogenesis	0.000581	0.0186	3.83	14227	21	1414	8	[slit1a - slit homolog 1a (drosophila), si:dkey-164k14.1 - si:dkey-164k14.1, cntn2 - contactin 2, plxna3 - plexin a3, plxnb2a - plexin b2a, nadl1.1 - neural adhesion molecule l1.1, nadl1.2 - neural adhesion molecule l1.2, plxna4 - plexin a4]
GO:0042221	response to chemical	0.000602	0.0192	1.48	14227	462	1414	68	[LOC571591 - arg8-vasotocin receptor-like, rarga - retinoic acid receptor gamma a, slc27a4 - solute carrier family 27 (fatty acid transporter), member 4, jund - jun d proto-oncogene, cpb1 - carboxypeptidase b1 (tissue), syt2a - synaptotagmin iia, syt1a - synaptotagmin ia, stat3 - signal transduction and activation of transcription 3, adcy5 - adenylate cyclase 5, stat5.2 - signal transducer and ac…
GO:0055067	monovalent inorganic cation homeostasis	0.000606	0.0193	2.52	14227	60	1414	15	[slc12a5b - solute carrier family 12 (potassium/chloride transporter), member 5b, atp1a1a.1 - atpase, na+/k+ transporting, alpha 1a polypeptide, tandem duplicate 1, slc9a6a - solute carrier family 9 (sodium/hydrogen exchanger), member 6a, rc3 - rabconnectin 3, ca2 - carbonic anhydrase ii, slc4a1b - solute carrier family 4, anion exchanger, member 1b, slc4a4b - solute carrier family 4, sodium bica…
GO:0015849	organic acid transport	0.000619	0.0196	2.13	14227	99	1414	21	[si:dkey-246g23.4 - si:dkey-246g23.4, slc43a2a - solute carrier family 43, member 2a, slc32a1 - solute carrier family 32 (gaba vesicular transporter), member 1, slc27a4 - solute carrier family 27 (fatty acid transporter), member 4, slc25a1b - slc25a1 solute carrier family 25 (mitochondrial carrier; citrate transporter), member 1b, si:dkey-5g7.3 - si:dkey-5g7.3, slc38a4 - solute carrier family 38,…
GO:0019219	regulation of nucleobase-containing compound metabolic process	0.000672	0.0212	1.24	14227	1558	1414	192	[nfe2l1a - nuclear factor, erythroid derived 2,-like 1a, casz1 - castor zinc finger 1, pax2a - paired box gene 2a, tob1a - transducer of erbb2, 1a, nkx3.3 - nk3 homeobox 3, mecom - mds1 and evi1 complex locus, creb3l3 - camp responsive element binding protein 3-like 3, cebpa - ccaat/enhancer binding protein (c/ebp), alpha, pax7b - paired box gene 7b, cebpd - ccaat/enhancer binding protein (c/ebp)…
GO:0034220	ion transmembrane transport	0.000675	0.0212	1.52	14227	398	1414	60	[atp2c1 - atpase, ca++ transporting, type 2c, member 1, atp2b2 - atpase, ca++ transporting, plasma membrane 2, rhcga - rhesus blood group, c glycoprotein a, cacng8a - calcium channel, voltage-dependent, gamma subunit 8a, steap4 - steap family member 4, LOC563228 - novel protein similar to vertebrate potassium channel, subfamily k, member 10 (kcnk10), slc7a1 - solute carrier family 7 (cationic ami…
GO:0045785	positive regulation of cell adhesion	0.000748	0.0234	4.14	14227	17	1414	7	[emilin1b - elastin microfibril interfacer 1b, lims1 - lim and senescent cell antigen-like domains 1, si:dkey-6n6.1 - si:dkey-6n6.1, mmrn2a - multimerin 2a, gata3 - gata-binding protein 3, podxl - podocalyxin-like, robo4 - roundabout homolog 4]
GO:0009889	regulation of biosynthetic process	0.00081	0.0253	1.23	14227	1573	1414	193	[nfe2l1a - nuclear factor, erythroid derived 2,-like 1a, tob1a - transducer of erbb2, 1a, creb3l3 - camp responsive element binding protein 3-like 3, mecom - mds1 and evi1 complex locus, cebpa - ccaat/enhancer binding protein (c/ebp), alpha, cebpd - ccaat/enhancer binding protein (c/ebp), delta, pax7b - paired box gene 7b, stat3 - signal transduction and activation of transcription 3, elk1 - elk1…
GO:0051056	regulation of small GTPase mediated signal transduction	0.000824	0.0256	1.95	14227	129	1414	25	[arhgef2 - rho/rac guanine nucleotide exchange factor (gef) 2, itsn1 - intersectin 1 (sh3 domain protein), shoc2 - soc-2 suppressor of clear homolog (c. elegans), prex1 - phosphatidylinositol-3,4,5-trisphosphate-dependent rac exchange factor 1, LOC798252 - epidermal growth factor receptor kinase substrate 8-like protein 2-like, si:ch211-234p18.3 - si:ch211-234p18.3, bcr - breakpoint cluster regio…
GO:0031326	regulation of cellular biosynthetic process	0.000845	0.0262	1.24	14227	1556	1414	191	[nfe2l1a - nuclear factor, erythroid derived 2,-like 1a, casz1 - castor zinc finger 1, pax2a - paired box gene 2a, tob1a - transducer of erbb2, 1a, nkx3.3 - nk3 homeobox 3, mecom - mds1 and evi1 complex locus, creb3l3 - camp responsive element binding protein 3-like 3, cebpa - ccaat/enhancer binding protein (c/ebp), alpha, pax7b - paired box gene 7b, cebpd - ccaat/enhancer binding protein (c/ebp)…
GO:0033564	anterior/posterior axon guidance	0.000861	0.0266	5.59	14227	9	1414	5	[vangl2 - vang-like 2 (van gogh, drosophila), robo2 - roundabout homolog 2, unc5b - unc-5 homolog b (c. elegans), slit2 - slit (drosophila) homolog 2, lhx1a - lim homeobox 1a]
GO:2000112	regulation of cellular macromolecule biosynthetic process	0.000886	0.0272	1.24	14227	1530	1414	188	[nfe2l1a - nuclear factor, erythroid derived 2,-like 1a, pax2a - paired box gene 2a, casz1 - castor zinc finger 1, tob1a - transducer of erbb2, 1a, nkx3.3 - nk3 homeobox 3, mecom - mds1 and evi1 complex locus, creb3l3 - camp responsive element binding protein 3-like 3, cebpa - ccaat/enhancer binding protein (c/ebp), alpha, cebpd - ccaat/enhancer binding protein (c/ebp), delta, pax7b - paired box …
GO:0031323	regulation of cellular metabolic process	0.000919	0.0281	1.19	14227	2124	1414	252	[nfe2l1a - nuclear factor, erythroid derived 2,-like 1a, shc2 - shc (src homology 2 domain containing) transforming protein 2, ptpra - protein tyrosine phosphatase, receptor type, a, tob1a - transducer of erbb2, 1a, creb3l3 - camp responsive element binding protein 3-like 3, mecom - mds1 and evi1 complex locus, cebpa - ccaat/enhancer binding protein (c/ebp), alpha, cebpd - ccaat/enhancer binding …
GO:0048703	embryonic viscerocranium morphogenesis	0.000971	0.0296	2.21	14227	82	1414	18	[itga8 - integrin, alpha 8, mecom - mds1 and evi1 complex locus, si:dkeyp-93d12.1 - si:dkeyp-93d12.1, sphk2 - sphingosine kinase 2, lrp5 - low density lipoprotein receptor-related protein 5, shhb - sonic hedgehog b, tinagl1 - tubulointerstitial nephritis antigen-like 1, LOC100535149 - cysteine-rich secretory protein lccl domain-containing 2-like, spns2 - spinster homolog 2 (drosophila), aldh1l1 -…
GO:0034627	'de novo' NAD biosynthetic process	0.00098	0.0298	10.06	14227	3	1414	3	[kmo - kynurenine 3-monooxygenase, haao - 3-hydroxyanthranilate 3,4-dioxygenase, ido1 - indoleamine 2,3-dioxygenase 1]
GO:2000650	negative regulation of sodium ion transmembrane transporter activity	0.00098	0.0296	10.06	14227	3	1414	3	[nedd4l - neural precursor cell expressed, developmentally down-regulated 4-like, hecw1 - hect, c2 and ww domain containing e3 ubiquitin protein ligase 1, hecw2a - hect, c2 and ww domain containing e3 ubiquitin protein ligase 2a]
GO:0006547	histidine metabolic process	0.00098	0.0295	10.06	14227	3	1414	3	[uroc1 - urocanate hydratase 1, hal - histidine ammonia-lyase, amdhd1 - amidohydrolase domain containing 1]
GO:0006548	histidine catabolic process	0.00098	0.0294	10.06	14227	3	1414	3	[uroc1 - urocanate hydratase 1, hal - histidine ammonia-lyase, amdhd1 - amidohydrolase domain containing 1]
GO:0034354	'de novo' NAD biosynthetic process from tryptophan	0.00098	0.0293	10.06	14227	3	1414	3	[kmo - kynurenine 3-monooxygenase, haao - 3-hydroxyanthranilate 3,4-dioxygenase, ido1 - indoleamine 2,3-dioxygenase 1]
GO:0003404	optic vesicle morphogenesis	0.00098	0.0292	10.06	14227	3	1414	3	[epha4a - eph receptor a4a, efnb2a - ephrin b2a, efnb1 - ephrin b1]
GO:0007026	negative regulation of microtubule depolymerization	0.00098	0.0291	10.06	14227	3	1414	3	[camsap2 - calmodulin regulated spectrin-associated protein family, member 2, camsap1a - calmodulin regulated spectrin-associated protein 1a, apc - adenomatosis polyposis coli]
GO:0060397	JAK-STAT cascade involved in growth hormone signaling pathway	0.00098	0.029	10.06	14227	3	1414	3	[stat5.2 - signal transducer and activator of transcription 5.2, stat5.1 - signal transducer and activator of transcription 5.1, stat3 - signal transduction and activation of transcription 3]

## Sheet: Down in Cort at 5dpf
GO Term	Description	P-value	FDR q-value	Enrichment	N	B	n	b	Genes
GO:0006412	translation	1.02e-75	8.27e-72	5.68	14229	219	1557	136	[rps8a - ribosomal protein s8a, zgc:92868 - zgc:92868, rpl13a - ribosomal protein l13a, mrpl35 - mitochondrial ribosomal protein l35, rps4x - ribosomal protein s4, x-linked, rpl22l1 - ribosomal protein l22-like 1, rps23 - ribosomal protein s23, mrpl14 - mitochondrial ribosomal protein l14, mrps34 - mitochondrial ribosomal protein s34, rpl35a - ribosomal protein l35a, rpl23 - ribosomal protein l23…
GO:0043043	peptide biosynthetic process	6.86e-74	2.79e-70	5.55	14229	224	1557	136	[rps8a - ribosomal protein s8a, zgc:92868 - zgc:92868, rpl13a - ribosomal protein l13a, mrpl35 - mitochondrial ribosomal protein l35, rps4x - ribosomal protein s4, x-linked, rpl22l1 - ribosomal protein l22-like 1, rps23 - ribosomal protein s23, mrpl14 - mitochondrial ribosomal protein l14, mrps34 - mitochondrial ribosomal protein s34, rpl35a - ribosomal protein l35a, rpl23 - ribosomal protein l23…
GO:0034641	cellular nitrogen compound metabolic process	7.28e-74	1.98e-70	2.36	14229	1621	1557	419	[snrnp70 - small nuclear ribonucleoprotein 70 (u1), rps8a - ribosomal protein s8a, rpl13a - ribosomal protein l13a, mrpl35 - mitochondrial ribosomal protein l35, pelo - pelota homolog (drosophila), mrpl14 - mitochondrial ribosomal protein l14, atp5ib - atp synthase, h+ transporting, mitochondrial f0 complex, subunit e, duplicate b, ddx51 - dead (asp-glu-ala-asp) box polypeptide 51, zgc:55512 - zg…
GO:0006518	peptide metabolic process	9.98e-68	2.03e-64	4.78	14229	281	1557	147	[rps8a - ribosomal protein s8a, zgc:92868 - zgc:92868, rpl13a - ribosomal protein l13a, mrpl35 - mitochondrial ribosomal protein l35, rps4x - ribosomal protein s4, x-linked, rpl22l1 - ribosomal protein l22-like 1, rps23 - ribosomal protein s23, mrpl14 - mitochondrial ribosomal protein l14, mrps34 - mitochondrial ribosomal protein s34, rpl35a - ribosomal protein l35a, rpl23 - ribosomal protein l23…
GO:0043604	amide biosynthetic process	2.84e-64	4.63e-61	4.74	14229	272	1557	141	[rps8a - ribosomal protein s8a, zgc:92868 - zgc:92868, rpl13a - ribosomal protein l13a, mrpl35 - mitochondrial ribosomal protein l35, rps4x - ribosomal protein s4, x-linked, rpl22l1 - ribosomal protein l22-like 1, rps23 - ribosomal protein s23, mrpl14 - mitochondrial ribosomal protein l14, mrps34 - mitochondrial ribosomal protein s34, rpl35a - ribosomal protein l35a, rpl23 - ribosomal protein l23…
GO:0044271	cellular nitrogen compound biosynthetic process	1.28e-63	1.74e-60	3.16	14229	670	1557	232	[rps8a - ribosomal protein s8a, rpl13a - ribosomal protein l13a, mrpl35 - mitochondrial ribosomal protein l35, polr2l - polymerase (rna) ii (dna directed) polypeptide l, rps23 - ribosomal protein s23, mrpl14 - mitochondrial ribosomal protein l14, atp5ib - atp synthase, h+ transporting, mitochondrial f0 complex, subunit e, duplicate b, rpl35a - ribosomal protein l35a, uba52 - ubiquitin a-52 residu…
GO:0034645	cellular macromolecule biosynthetic process	6.58e-62	7.65e-59	3.57	14229	492	1557	192	[zgc:92868 - zgc:92868, rps8a - ribosomal protein s8a, rpl13a - ribosomal protein l13a, rpa2 - replication protein a2, rpl22l1 - ribosomal protein l22-like 1, rps4x - ribosomal protein s4, x-linked, mrpl35 - mitochondrial ribosomal protein l35, polr2l - polymerase (rna) ii (dna directed) polypeptide l, rps23 - ribosomal protein s23, prim1 - primase polypeptide 1, mrpl14 - mitochondrial ribosomal …
GO:0009059	macromolecule biosynthetic process	1.65e-60	1.67e-57	3.43	14229	528	1557	198	[rps8a - ribosomal protein s8a, rpl13a - ribosomal protein l13a, mrpl35 - mitochondrial ribosomal protein l35, polr2l - polymerase (rna) ii (dna directed) polypeptide l, rps23 - ribosomal protein s23, mrpl14 - mitochondrial ribosomal protein l14, rpl35a - ribosomal protein l35a, uba52 - ubiquitin a-52 residue ribosomal protein fusion product 1, rpl38 - ribosomal protein l38, LOC557789 - 39s ribos…
GO:1901566	organonitrogen compound biosynthetic process	3.62e-57	3.27e-54	3.17	14229	603	1557	209	[rps8a - ribosomal protein s8a, rpl13a - ribosomal protein l13a, mrpl35 - mitochondrial ribosomal protein l35, rps23 - ribosomal protein s23, mrpl14 - mitochondrial ribosomal protein l14, atp5ib - atp synthase, h+ transporting, mitochondrial f0 complex, subunit e, duplicate b, rpl35a - ribosomal protein l35a, uba52 - ubiquitin a-52 residue ribosomal protein fusion product 1, rpl38 - ribosomal pro…
GO:0044249	cellular biosynthetic process	9.74e-53	7.93e-50	2.48	14229	1046	1557	284	[rps8a - ribosomal protein s8a, rpl13a - ribosomal protein l13a, polr2l - polymerase (rna) ii (dna directed) polypeptide l, mrpl35 - mitochondrial ribosomal protein l35, rps23 - ribosomal protein s23, mrpl14 - mitochondrial ribosomal protein l14, atp5ib - atp synthase, h+ transporting, mitochondrial f0 complex, subunit e, duplicate b, rpl35a - ribosomal protein l35a, uba52 - ubiquitin a-52 residu…
GO:0043603	cellular amide metabolic process	9.05e-51	6.69e-48	3.6	14229	396	1557	156	[zgc:92868 - zgc:92868, rps8a - ribosomal protein s8a, rpl13a - ribosomal protein l13a, rps4x - ribosomal protein s4, x-linked, rpl22l1 - ribosomal protein l22-like 1, mrpl35 - mitochondrial ribosomal protein l35, rps23 - ribosomal protein s23, mrpl14 - mitochondrial ribosomal protein l14, mrps34 - mitochondrial ribosomal protein s34, rpl23 - ribosomal protein l23, rpl35a - ribosomal protein l35a…
GO:1901576	organic substance biosynthetic process	1.59e-49	1.08e-46	2.37	14229	1123	1557	291	[rps8a - ribosomal protein s8a, rpl13a - ribosomal protein l13a, polr2l - polymerase (rna) ii (dna directed) polypeptide l, mrpl35 - mitochondrial ribosomal protein l35, rps23 - ribosomal protein s23, mrpl14 - mitochondrial ribosomal protein l14, atp5ib - atp synthase, h+ transporting, mitochondrial f0 complex, subunit e, duplicate b, rpl35a - ribosomal protein l35a, uba52 - ubiquitin a-52 residu…
GO:0009058	biosynthetic process	7.62e-48	4.77e-45	2.31	14229	1167	1557	295	[rps8a - ribosomal protein s8a, rpl13a - ribosomal protein l13a, polr2l - polymerase (rna) ii (dna directed) polypeptide l, mrpl35 - mitochondrial ribosomal protein l35, rps23 - ribosomal protein s23, mrpl14 - mitochondrial ribosomal protein l14, atp5ib - atp synthase, h+ transporting, mitochondrial f0 complex, subunit e, duplicate b, rpl35a - ribosomal protein l35a, uba52 - ubiquitin a-52 residu…
GO:0044237	cellular metabolic process	7.56e-46	4.39e-43	1.57	14229	3957	1557	679	[zgc:63907 - zgc:63907, snrnp70 - small nuclear ribonucleoprotein 70 (u1), rps8a - ribosomal protein s8a, spata18 - spermatogenesis associated 18, rpl13a - ribosomal protein l13a, mrpl35 - mitochondrial ribosomal protein l35, esco2 - establishment of cohesion 1 homolog 2, pelo - pelota homolog (drosophila), mrpl14 - mitochondrial ribosomal protein l14, atp5ib - atp synthase, h+ transporting, mito…
unit, atpase, 5, fxn - frataxin, apex1 - apex nuclease (multifunctional dna repair enzyme) 1, acp1 - acid phosphatase 1, soluble, zgc:92606 - zgc:92606, naa20 - n(alpha)-acetyltransferase 20, natb catalytic subunit, sdf2l1 - stromal cell-derived factor 2-like 1, ubiad1 - ubia prenyltransferase domain containing 1, ufc1 - ubiquitin-fold modifier conjugating enzyme 1, dcaf13 - ddb1 and cul4 associa…
GO:0008152	metabolic process	3.79e-36	2.06e-33	1.44	14229	4658	1557	734	[zgc:63907 - zgc:63907, snrnp70 - small nuclear ribonucleoprotein 70 (u1), rps8a - ribosomal protein s8a, spata18 - spermatogenesis associated 18, rpl13a - ribosomal protein l13a, mrpl35 - mitochondrial ribosomal protein l35, esco2 - establishment of cohesion 1 homolog 2, pelo - pelota homolog (drosophila), mrpl14 - mitochondrial ribosomal protein l14, atp5ib - atp synthase, h+ transporting, mito…
3420, cdc6 - cell division cycle 6 homolog (s. cerevisiae), cox6a1 - cytochrome c oxidase subunit via polypeptide 1, pank2 - pantothenate kinase 2, ube2na - ubiquitin-conjugating enzyme e2na, pop7 - processing of precursor 7, ribonuclease p family, psenen - presenilin enhancer 2 homolog, tmem165 - transmembrane protein 165, zgc:193538 - zgc:193538, skiv2l2 - superkiller viralicidic activity 2-lik…
GO:0006807	nitrogen compound metabolic process	2.51e-33	1.27e-30	1.51	14229	3657	1557	603	[zgc:63907 - zgc:63907, snrnp70 - small nuclear ribonucleoprotein 70 (u1), rps8a - ribosomal protein s8a, spata18 - spermatogenesis associated 18, rpl13a - ribosomal protein l13a, mrpl35 - mitochondrial ribosomal protein l35, esco2 - establishment of cohesion 1 homolog 2, pelo - pelota homolog (drosophila), mrpl14 - mitochondrial ribosomal protein l14, atp5ib - atp synthase, h+ transporting, mito…
GO:0046483	heterocycle metabolic process	1.61e-32	7.7e-30	1.98	14229	1312	1557	284	[rbm39a - rna binding motif protein 39a, rps8a - ribosomal protein s8a, snrnp70 - small nuclear ribonucleoprotein 70 (u1), txnl4b - thioredoxin-like 4b, polr2l - polymerase (rna) ii (dna directed) polypeptide l, ube2v1 - ubiquitin-conjugating enzyme e2 variant 1, pelo - pelota homolog (drosophila), atp5ib - atp synthase, h+ transporting, mitochondrial f0 complex, subunit e, duplicate b, zgc:55512…
GO:0006139	nucleobase-containing compound metabolic process	4.38e-32	1.98e-29	2	14229	1240	1557	272	[rbm39a - rna binding motif protein 39a, rps8a - ribosomal protein s8a, snrnp70 - small nuclear ribonucleoprotein 70 (u1), txnl4b - thioredoxin-like 4b, polr2l - polymerase (rna) ii (dna directed) polypeptide l, ube2v1 - ubiquitin-conjugating enzyme e2 variant 1, pelo - pelota homolog (drosophila), atp5ib - atp synthase, h+ transporting, mitochondrial f0 complex, subunit e, duplicate b, zgc:55512…
GO:0006725	cellular aromatic compound metabolic process	4.51e-32	1.93e-29	1.96	14229	1326	1557	285	[rbm39a - rna binding motif protein 39a, rps8a - ribosomal protein s8a, snrnp70 - small nuclear ribonucleoprotein 70 (u1), txnl4b - thioredoxin-like 4b, polr2l - polymerase (rna) ii (dna directed) polypeptide l, ube2v1 - ubiquitin-conjugating enzyme e2 variant 1, pelo - pelota homolog (drosophila), atp5ib - atp synthase, h+ transporting, mitochondrial f0 complex, subunit e, duplicate b, zgc:55512…
GO:1901360	organic cyclic compound metabolic process	2.39e-29	9.74e-27	1.89	14229	1400	1557	289	[rbm39a - rna binding motif protein 39a, rps8a - ribosomal protein s8a, snrnp70 - small nuclear ribonucleoprotein 70 (u1), txnl4b - thioredoxin-like 4b, polr2l - polymerase (rna) ii (dna directed) polypeptide l, ube2v1 - ubiquitin-conjugating enzyme e2 variant 1, pelo - pelota homolog (drosophila), atp5ib - atp synthase, h+ transporting, mitochondrial f0 complex, subunit e, duplicate b, zgc:55512…
GO:0090304	nucleic acid metabolic process	1.96e-28	7.58e-26	2.11	14229	942	1557	217	[rps8a - ribosomal protein s8a, rbm39a - rna binding motif protein 39a, snrnp70 - small nuclear ribonucleoprotein 70 (u1), txnl4b - thioredoxin-like 4b, polr2l - polymerase (rna) ii (dna directed) polypeptide l, ube2v1 - ubiquitin-conjugating enzyme e2 variant 1, pelo - pelota homolog (drosophila), ddx51 - dead (asp-glu-ala-asp) box polypeptide 51, zgc:55512 - zgc:55512, ngdn - neuroguidin, eif4e…
GO:0043170	macromolecule metabolic process	4.22e-27	1.56e-24	1.5	14229	3134	1557	516	[zgc:63907 - zgc:63907, rps8a - ribosomal protein s8a, snrnp70 - small nuclear ribonucleoprotein 70 (u1), spata18 - spermatogenesis associated 18, rpl13a - ribosomal protein l13a, mrpl35 - mitochondrial ribosomal protein l35, esco2 - establishment of cohesion 1 homolog 2, pelo - pelota homolog (drosophila), mrpl14 - mitochondrial ribosomal protein l14, fbxo5 - f-box protein 5, nccrp1 - nonspecifi…
GO:0071704	organic substance metabolic process	5.12e-27	1.81e-24	1.4	14229	4243	1557	652	[zgc:63907 - zgc:63907, snrnp70 - small nuclear ribonucleoprotein 70 (u1), rps8a - ribosomal protein s8a, spata18 - spermatogenesis associated 18, rpl13a - ribosomal protein l13a, mrpl35 - mitochondrial ribosomal protein l35, esco2 - establishment of cohesion 1 homolog 2, pelo - pelota homolog (drosophila), mrpl14 - mitochondrial ribosomal protein l14, atp5ib - atp synthase, h+ transporting, mito…
GO:0044238	primary metabolic process	2.01e-25	6.82e-23	1.41	14229	4003	1557	617	[zgc:63907 - zgc:63907, snrnp70 - small nuclear ribonucleoprotein 70 (u1), rps8a - ribosomal protein s8a, spata18 - spermatogenesis associated 18, rpl13a - ribosomal protein l13a, mrpl35 - mitochondrial ribosomal protein l35, esco2 - establishment of cohesion 1 homolog 2, pelo - pelota homolog (drosophila), mrpl14 - mitochondrial ribosomal protein l14, atp5ib - atp synthase, h+ transporting, mito…
GO:0016070	RNA metabolic process	6.55e-25	2.13e-22	2.26	14229	658	1557	163	[snrnp70 - small nuclear ribonucleoprotein 70 (u1), rps8a - ribosomal protein s8a, rbm39a - rna binding motif protein 39a, txnl4b - thioredoxin-like 4b, polr2l - polymerase (rna) ii (dna directed) polypeptide l, syf2 - syf2 homolog, rna splicing factor (s. cerevisiae), pelo - pelota homolog (drosophila), prim1 - primase polypeptide 1, apobec2a - apolipoprotein b mrna editing enzyme, catalytic pol…
GO:0044260	cellular macromolecule metabolic process	1.92e-24	6.02e-22	1.58	14229	2353	1557	406	[rps8a - ribosomal protein s8a, spata18 - spermatogenesis associated 18, zgc:63907 - zgc:63907, rpl13a - ribosomal protein l13a, mrpl35 - mitochondrial ribosomal protein l35, esco2 - establishment of cohesion 1 homolog 2, pelo - pelota homolog (drosophila), mrpl14 - mitochondrial ribosomal protein l14, fbxo5 - f-box protein 5, nccrp1 - nonspecific cytotoxic cell receptor protein 1, zgc:55512 - zg…
GO:0034622	cellular protein-containing complex assembly	2.25e-24	6.79e-22	2.81	14229	348	1557	107	[setb - set translocation (myeloid leukemia-associated) b, rps10 - ribosomal protein s10, zgc:123218 - zgc:123218, ruvbl2 - ruvb-like 2 (e. coli), ruvbl1 - ruvb-like 1 (e. coli), rsl24d1 - ribosomal l24 domain containing 1, polr2d - polymerase (rna) ii (dna directed) polypeptide d, eif3i - eukaryotic translation initiation factor 3, subunit i, pomp - proteasome maturation protein, rpf2 - ribosome…
GO:0022618	ribonucleoprotein complex assembly	3.06e-22	8.89e-20	4.07	14229	128	1557	57	[rplp0 - ribosomal protein, large, p0, snrpe - small nuclear ribonucleoprotein polypeptide e, eif3g - eukaryotic translation initiation factor 3, subunit g, rps10 - ribosomal protein s10, gemin2 - gem (nuclear organelle) associated protein 2, rpl5b - ribosomal protein l5b, ruvbl2 - ruvb-like 2 (e. coli), ruvbl1 - ruvb-like 1 (e. coli), rsl24d1 - ribosomal l24 domain containing 1, polr2d - polymer…
GO:0006396	RNA processing	4.99e-22	1.4e-19	2.54	14229	414	1557	115	[rps8a - ribosomal protein s8a, snrnp70 - small nuclear ribonucleoprotein 70 (u1), rbm39a - rna binding motif protein 39a, txnl4b - thioredoxin-like 4b, syf2 - syf2 homolog, rna splicing factor (s. cerevisiae), ddx51 - dead (asp-glu-ala-asp) box polypeptide 51, thoc7 - tho complex 7, ngdn - neuroguidin, eif4e binding protein, smx5 - smx5, esrp1 - epithelial splicing regulatory protein 1, rpf2 - r…
GO:0071826	ribonucleoprotein complex subunit organization	7.11e-22	1.93e-19	3.91	14229	138	1557	59	[rplp0 - ribosomal protein, large, p0, snrpe - small nuclear ribonucleoprotein polypeptide e, eif3g - eukaryotic translation initiation factor 3, subunit g, pelo - pelota homolog (drosophila), rps10 - ribosomal protein s10, gemin2 - gem (nuclear organelle) associated protein 2, rpl5b - ribosomal protein l5b, ruvbl2 - ruvb-like 2 (e. coli), ruvbl1 - ruvb-like 1 (e. coli), rsl24d1 - ribosomal l24 d…
GO:0006364	rRNA processing	1.09e-18	2.86e-16	4.02	14229	109	1557	48	[rps8a - ribosomal protein s8a, rpl7l1 - ribosomal protein l7-like 1, nop2 - nop2 nucleolar protein homolog (yeast), wdr18 - wd repeat domain 18, rpl10a - ribosomal protein l10a, rps14 - ribosomal protein s14, trmt112 - trna methyltransferase 11-2 homolog (s. cerevisiae), exosc9 - exosome component 9, rps21 - ribosomal protein s21, eri1 - exoribonuclease 1, mrto4 - mrna turnover 4 homolog (s. cer…
GO:0065003	protein-containing complex assembly	1.01e-17	2.58e-15	2.26	14229	465	1557	115	[setb - set translocation (myeloid leukemia-associated) b, rps10 - ribosomal protein s10, zgc:123218 - zgc:123218, ruvbl2 - ruvb-like 2 (e. coli), ruvbl1 - ruvb-like 1 (e. coli), rsl24d1 - ribosomal l24 domain containing 1, polr2d - polymerase (rna) ii (dna directed) polypeptide d, rpf2 - ribosome production factor 2 homolog (s. cerevisiae), pomp - proteasome maturation protein, eif3i - eukaryoti…
GO:0016072	rRNA metabolic process	1.43e-17	3.54e-15	3.76	14229	119	1557	49	[rps8a - ribosomal protein s8a, pelo - pelota homolog (drosophila), exosc9 - exosome component 9, ddx51 - dead (asp-glu-ala-asp) box polypeptide 51, pes - pescadillo, ngdn - neuroguidin, eif4e binding protein, rpf2 - ribosome production factor 2 homolog (s. cerevisiae), si:zfos-90c9.2 - si:zfos-90c9.2, fbl - fibrillarin, gnl3l - guanine nucleotide binding protein-like 3 (nucleolar)-like, c1d - c1…
GO:0022900	electron transport chain	6.83e-17	1.63e-14	5.64	14229	47	1557	29	[uqcrh - ubiquinol-cytochrome c reductase hinge protein, ndufa7 - nadh dehydrogenase (ubiquinone) 1 alpha subcomplex, 7, sdhb - succinate dehydrogenase complex, subunit b, iron sulfur (ip), ndufa8 - nadh dehydrogenase (ubiquinone) 1 alpha subcomplex, 8, uqcrq - ubiquinol-cytochrome c reductase, complex iii subunit vii, ndufs8a - nadh dehydrogenase (ubiquinone) fe-s protein 8a, cyc1 - cytochrome c…
GO:0022904	respiratory electron transport chain	9.9e-16	2.3e-13	5.61	14229	44	1557	27	[uqcrh - ubiquinol-cytochrome c reductase hinge protein, ndufa7 - nadh dehydrogenase (ubiquinone) 1 alpha subcomplex, 7, sdhb - succinate dehydrogenase complex, subunit b, iron sulfur (ip), uqcrq - ubiquinol-cytochrome c reductase, complex iii subunit vii, ndufa8 - nadh dehydrogenase (ubiquinone) 1 alpha subcomplex, 8, ndufs8a - nadh dehydrogenase (ubiquinone) fe-s protein 8a, cyc1 - cytochrome c…
GO:0043933	protein-containing complex subunit organization	2.8e-15	6.32e-13	2.04	14229	556	1557	124	[setb - set translocation (myeloid leukemia-associated) b, pelo - pelota homolog (drosophila), znhit1 - zinc finger, hit-type containing 1, rps10 - ribosomal protein s10, zgc:123218 - zgc:123218, ruvbl2 - ruvb-like 2 (e. coli), ruvbl1 - ruvb-like 1 (e. coli), rsl24d1 - ribosomal l24 domain containing 1, polr2d - polymerase (rna) ii (dna directed) polypeptide d, rpf2 - ribosome production factor 2…
GO:0008380	RNA splicing	7.27e-15	1.6e-12	3.35	14229	131	1557	48	[snrnp70 - small nuclear ribonucleoprotein 70 (u1), lsm8 - lsm8 homolog, u6 small nuclear rna associated, txnl4b - thioredoxin-like 4b, snrpe - small nuclear ribonucleoprotein polypeptide e, snw1 - snw domain containing 1, syf2 - syf2 homolog, rna splicing factor (s. cerevisiae), sf3b5 - splicing factor 3b, subunit 5, snrpd3l - small nuclear ribonucleoprotein d3 polypeptide, like, zgc:65772 - zgc…
GO:0006091	generation of precursor metabolites and energy	1.09e-14	2.33e-12	3.53	14229	114	1557	44	[uqcrh - ubiquinol-cytochrome c reductase hinge protein, zgc:153910 - zgc:153910, ndufa7 - nadh dehydrogenase (ubiquinone) 1 alpha subcomplex, 7, sdhb - succinate dehydrogenase complex, subunit b, iron sulfur (ip), gapdh - glyceraldehyde-3-phosphate dehydrogenase, ndufa8 - nadh dehydrogenase (ubiquinone) 1 alpha subcomplex, 8, uqcrq - ubiquinol-cytochrome c reductase, complex iii subunit vii, bpg…
GO:0034470	ncRNA processing	2.31e-14	4.82e-12	2.78	14229	204	1557	62	[rps8a - ribosomal protein s8a, exosc9 - exosome component 9, zgc:136564 - zgc:136564, pes - pescadillo, ddx51 - dead (asp-glu-ala-asp) box polypeptide 51, ngdn - neuroguidin, eif4e binding protein, mettl1 - methyltransferase like 1, rpf2 - ribosome production factor 2 homolog (s. cerevisiae), si:zfos-90c9.2 - si:zfos-90c9.2, fbl - fibrillarin, gnl3l - guanine nucleotide binding protein-like 3 (n…
GO:0044267	cellular protein metabolic process	5.71e-14	1.16e-11	1.52	14229	1654	1557	275	[zgc:63907 - zgc:63907, rps8a - ribosomal protein s8a, spata18 - spermatogenesis associated 18, rpl13a - ribosomal protein l13a, mrpl35 - mitochondrial ribosomal protein l35, ppifb - peptidylprolyl isomerase fb, rps23 - ribosomal protein s23, esco2 - establishment of cohesion 1 homolog 2, ube2v1 - ubiquitin-conjugating enzyme e2 variant 1, mrpl14 - mitochondrial ribosomal protein l14, fbxo5 - f-b…
GO:0002181	cytoplasmic translation	9.08e-14	1.8e-11	7.15	14229	23	1557	18	[zgc:92868 - zgc:92868, rplp0 - ribosomal protein, large, p0, eif4h - eukaryotic translation initiation factor 4h, rps21 - ribosomal protein s21, rpl35a - ribosomal protein l35a, rplp1 - ribosomal protein, large, p1, rps28 - ribosomal protein s28, drg2 - developmentally regulated gtp binding protein 2, rpl8 - ribosomal protein l8, hspa14 - heat shock protein 14, rpl17 - ribosomal protein l17, rpl…
GO:1901564	organonitrogen compound metabolic process	1.11e-13	2.15e-11	1.37	14229	2806	1557	420	[rps8a - ribosomal protein s8a, spata18 - spermatogenesis associated 18, zgc:63907 - zgc:63907, rpl13a - ribosomal protein l13a, mrpl35 - mitochondrial ribosomal protein l35, esco2 - establishment of cohesion 1 homolog 2, mrpl14 - mitochondrial ribosomal protein l14, fbxo5 - f-box protein 5, atp5ib - atp synthase, h+ transporting, mitochondrial f0 complex, subunit e, duplicate b, nccrp1 - nonspec…
GO:0018130	heterocycle biosynthetic process	4.54e-13	8.58e-11	2.11	14229	415	1557	96	[isca1 - iron-sulfur cluster assembly 1, rrm2b - ribonucleotide reductase m2 b, polr2l - polymerase (rna) ii (dna directed) polypeptide l, polr2eb - polymerase (rna) ii (dna directed) polypeptide e, b, nme2a - nme/nm23 nucleoside diphosphate kinase 2a, gapdh - glyceraldehyde-3-phosphate dehydrogenase, bpgm - 2,3-bisphosphoglycerate mutase, prim1 - primase polypeptide 1, atp5ib - atp synthase, h+ …
GO:0019438	aromatic compound biosynthetic process	4.54e-13	8.39e-11	2.11	14229	415	1557	96	[isca1 - iron-sulfur cluster assembly 1, rrm2b - ribonucleotide reductase m2 b, polr2l - polymerase (rna) ii (dna directed) polypeptide l, polr2eb - polymerase (rna) ii (dna directed) polypeptide e, b, nme2a - nme/nm23 nucleoside diphosphate kinase 2a, gapdh - glyceraldehyde-3-phosphate dehydrogenase, bpgm - 2,3-bisphosphoglycerate mutase, prim1 - primase polypeptide 1, atp5ib - atp synthase, h+ …
GO:0009205	purine ribonucleoside triphosphate metabolic process	4.7e-13	8.5e-11	4.17	14229	68	1557	31	[nme2a - nme/nm23 nucleoside diphosphate kinase 2a, gapdh - glyceraldehyde-3-phosphate dehydrogenase, bpgm - 2,3-bisphosphoglycerate mutase, mbip - map3k12 binding inhibitory protein 1, atp5ib - atp synthase, h+ transporting, mitochondrial f0 complex, subunit e, duplicate b, cyc1 - cytochrome c-1, pgk1 - phosphoglycerate kinase 1, atp5d - atp synthase, h+ transporting, mitochondrial f1 complex, d…
GO:0034660	ncRNA metabolic process	4.77e-13	8.44e-11	2.45	14229	261	1557	70	[rps8a - ribosomal protein s8a, exosc9 - exosome component 9, pelo - pelota homolog (drosophila), hars - histidyl-trna synthetase, zgc:136564 - zgc:136564, ddx51 - dead (asp-glu-ala-asp) box polypeptide 51, pes - pescadillo, mettl1 - methyltransferase like 1, ngdn - neuroguidin, eif4e binding protein, rpf2 - ribosome production factor 2 homolog (s. cerevisiae), si:zfos-90c9.2 - si:zfos-90c9.2, fb…
GO:0009144	purine nucleoside triphosphate metabolic process	7.65e-13	1.32e-10	4.11	14229	69	1557	31	[nme2a - nme/nm23 nucleoside diphosphate kinase 2a, gapdh - glyceraldehyde-3-phosphate dehydrogenase, bpgm - 2,3-bisphosphoglycerate mutase, mbip - map3k12 binding inhibitory protein 1, atp5ib - atp synthase, h+ transporting, mitochondrial f0 complex, subunit e, duplicate b, cyc1 - cytochrome c-1, pgk1 - phosphoglycerate kinase 1, atp5d - atp synthase, h+ transporting, mitochondrial f1 complex, d…
GO:0016071	mRNA metabolic process	3.93e-12	6.66e-10	2.48	14229	232	1557	63	[snrnp70 - small nuclear ribonucleoprotein 70 (u1), rbm39a - rna binding motif protein 39a, snrpe - small nuclear ribonucleoprotein polypeptide e, txnl4b - thioredoxin-like 4b, syf2 - syf2 homolog, rna splicing factor (s. cerevisiae), sf3b5 - splicing factor 3b, subunit 5, exosc9 - exosome component 9, pelo - pelota homolog (drosophila), pnrc2 - proline-rich nuclear receptor coactivator 2, cpsf3 …
GO:0009206	purine ribonucleoside triphosphate biosynthetic process	4.88e-12	8.1e-10	4.33	14229	57	1557	27	[gapdh - glyceraldehyde-3-phosphate dehydrogenase, nme2a - nme/nm23 nucleoside diphosphate kinase 2a, bpgm - 2,3-bisphosphoglycerate mutase, atp5ib - atp synthase, h+ transporting, mitochondrial f0 complex, subunit e, duplicate b, cyc1 - cytochrome c-1, pgk1 - phosphoglycerate kinase 1, atp5d - atp synthase, h+ transporting, mitochondrial f1 complex, delta subunit, eno1a - enolase 1a, (alpha), at…
GO:0009145	purine nucleoside triphosphate biosynthetic process	4.88e-12	7.94e-10	4.33	14229	57	1557	27	[gapdh - glyceraldehyde-3-phosphate dehydrogenase, nme2a - nme/nm23 nucleoside diphosphate kinase 2a, bpgm - 2,3-bisphosphoglycerate mutase, atp5ib - atp synthase, h+ transporting, mitochondrial f0 complex, subunit e, duplicate b, cyc1 - cytochrome c-1, pgk1 - phosphoglycerate kinase 1, atp5d - atp synthase, h+ transporting, mitochondrial f1 complex, delta subunit, eno1a - enolase 1a, (alpha), at…
GO:0006397	mRNA processing	5.53e-12	8.82e-10	2.71	14229	179	1557	53	[rbm39a - rna binding motif protein 39a, snrnp70 - small nuclear ribonucleoprotein 70 (u1), txnl4b - thioredoxin-like 4b, snrpe - small nuclear ribonucleoprotein polypeptide e, syf2 - syf2 homolog, rna splicing factor (s. cerevisiae), sf3b5 - splicing factor 3b, subunit 5, cpsf3 - cleavage and polyadenylation specific factor 3, thoc7 - tho complex 7, gemin2 - gem (nuclear organelle) associated pr…
GO:0006754	ATP biosynthetic process	6.57e-12	1.03e-09	4.57	14229	50	1557	25	[gapdh - glyceraldehyde-3-phosphate dehydrogenase, bpgm - 2,3-bisphosphoglycerate mutase, atp5ib - atp synthase, h+ transporting, mitochondrial f0 complex, subunit e, duplicate b, cyc1 - cytochrome c-1, pgk1 - phosphoglycerate kinase 1, atp5d - atp synthase, h+ transporting, mitochondrial f1 complex, delta subunit, eno1a - enolase 1a, (alpha), atp5l - atp synthase, h+ transporting, mitochondrial …
GO:0046034	ATP metabolic process	8.18e-12	1.26e-09	4.25	14229	58	1557	27	[gapdh - glyceraldehyde-3-phosphate dehydrogenase, bpgm - 2,3-bisphosphoglycerate mutase, atp5ib - atp synthase, h+ transporting, mitochondrial f0 complex, subunit e, duplicate b, cyc1 - cytochrome c-1, pgk1 - phosphoglycerate kinase 1, atp5d - atp synthase, h+ transporting, mitochondrial f1 complex, delta subunit, eno1a - enolase 1a, (alpha), atp5l - atp synthase, h+ transporting, mitochondrial …
GO:1901362	organic cyclic compound biosynthetic process	8.42e-12	1.27e-09	1.98	14229	467	1557	101	[rrm2b - ribonucleotide reductase m2 b, polr2l - polymerase (rna) ii (dna directed) polypeptide l, gapdh - glyceraldehyde-3-phosphate dehydrogenase, prim1 - primase polypeptide 1, atp5ib - atp synthase, h+ transporting, mitochondrial f0 complex, subunit e, duplicate b, umps - uridine monophosphate synthetase, eno1a - enolase 1a, (alpha), nme5 - non-metastatic cells 5, protein expressed in (nucleo…
GO:0015985	energy coupled proton transport, down electrochemical gradient	9.18e-12	1.36e-09	7.21	14229	19	1557	15	[atp5e - atp synthase, h+ transporting, mitochondrial f1 complex, epsilon subunit, cox5b2 - cytochrome c oxidase subunit vb 2, cyc1 - cytochrome c-1, atp5ib - atp synthase, h+ transporting, mitochondrial f0 complex, subunit e, duplicate b, zgc:86599 - zgc:86599, atp5d - atp synthase, h+ transporting, mitochondrial f1 complex, delta subunit, atp5l - atp synthase, h+ transporting, mitochondrial f0 …
GO:0015986	ATP synthesis coupled proton transport	9.18e-12	1.33e-09	7.21	14229	19	1557	15	[atp5e - atp synthase, h+ transporting, mitochondrial f1 complex, epsilon subunit, cox5b2 - cytochrome c oxidase subunit vb 2, cyc1 - cytochrome c-1, atp5ib - atp synthase, h+ transporting, mitochondrial f0 complex, subunit e, duplicate b, zgc:86599 - zgc:86599, atp5d - atp synthase, h+ transporting, mitochondrial f1 complex, delta subunit, atp5l - atp synthase, h+ transporting, mitochondrial f0 …
GO:0000377	RNA splicing, via transesterification reactions with bulged adenosine as nucleophile	1.11e-11	1.59e-09	3.53	14229	88	1557	34	[snrnp70 - small nuclear ribonucleoprotein 70 (u1), lsm8 - lsm8 homolog, u6 small nuclear rna associated, snrpe - small nuclear ribonucleoprotein polypeptide e, txnl4b - thioredoxin-like 4b, syf2 - syf2 homolog, rna splicing factor (s. cerevisiae), snw1 - snw domain containing 1, sf3b5 - splicing factor 3b, subunit 5, zgc:65772 - zgc:65772, srsf2a - serine/arginine-rich splicing factor 2a, prp19 …
GO:0000375	RNA splicing, via transesterification reactions	1.11e-11	1.56e-09	3.53	14229	88	1557	34	[snrnp70 - small nuclear ribonucleoprotein 70 (u1), lsm8 - lsm8 homolog, u6 small nuclear rna associated, snrpe - small nuclear ribonucleoprotein polypeptide e, txnl4b - thioredoxin-like 4b, syf2 - syf2 homolog, rna splicing factor (s. cerevisiae), snw1 - snw domain containing 1, sf3b5 - splicing factor 3b, subunit 5, zgc:65772 - zgc:65772, prp19 - prp19/pso4 homolog (s. cerevisiae), srsf2a - ser…
GO:0000398	mRNA splicing, via spliceosome	1.11e-11	1.53e-09	3.53	14229	88	1557	34	[snrnp70 - small nuclear ribonucleoprotein 70 (u1), lsm8 - lsm8 homolog, u6 small nuclear rna associated, snrpe - small nuclear ribonucleoprotein polypeptide e, txnl4b - thioredoxin-like 4b, syf2 - syf2 homolog, rna splicing factor (s. cerevisiae), snw1 - snw domain containing 1, sf3b5 - splicing factor 3b, subunit 5, zgc:65772 - zgc:65772, prp19 - prp19/pso4 homolog (s. cerevisiae), srsf2a - ser…
GO:0006413	translational initiation	1.16e-11	1.57e-09	4.48	14229	51	1557	25	[eif1axa - eukaryotic translation initiation factor 1a, x-linked, a, zgc:56676 - zgc:56676, eif1axb - eukaryotic translation initiation factor 1a, x-linked, b, eif3g - eukaryotic translation initiation factor 3, subunit g, eif4e1c - eukaryotic translation initiation factor 4e family member 1c, eif3d - eukaryotic translation initiation factor 3, subunit d, eif4ebp2 - eukaryotic translation initiat…
GO:0000027	ribosomal large subunit assembly	1.65e-11	2.21e-09	7.53	14229	17	1557	14	[rplp0 - ribosomal protein, large, p0, rpl12 - ribosomal protein l12, rpl23a - ribosomal protein l23a, mrpl11 - mitochondrial ribosomal protein l11, mrto4 - mrna turnover 4 homolog (s. cerevisiae), rpl5a - ribosomal protein l5a, rpl5b - ribosomal protein l5b, rpl11 - ribosomal protein l11, rpl10 - ribosomal protein l10, rsl24d1 - ribosomal l24 domain containing 1, rpl6 - ribosomal protein l6, rpf…
GO:0009199	ribonucleoside triphosphate metabolic process	1.71e-11	2.24e-09	3.73	14229	76	1557	31	[nme2a - nme/nm23 nucleoside diphosphate kinase 2a, gapdh - glyceraldehyde-3-phosphate dehydrogenase, bpgm - 2,3-bisphosphoglycerate mutase, mbip - map3k12 binding inhibitory protein 1, atp5ib - atp synthase, h+ transporting, mitochondrial f0 complex, subunit e, duplicate b, cyc1 - cytochrome c-1, pgk1 - phosphoglycerate kinase 1, atp5d - atp synthase, h+ transporting, mitochondrial f1 complex, d…
GO:0022613	ribonucleoprotein complex biogenesis	3.55e-11	4.58e-09	4.17	14229	57	1557	26	[rplp0 - ribosomal protein, large, p0, mrto4 - mrna turnover 4 homolog (s. cerevisiae), rpl35a - ribosomal protein l35a, pwp2h - pwp2 periodic tryptophan protein homolog (yeast), ddx51 - dead (asp-glu-ala-asp) box polypeptide 51, pes - pescadillo, rsl24d1 - ribosomal l24 domain containing 1, ltv1 - ltv1 homolog (s. cerevisiae), pak1ip1 - pak1 interacting protein 1, eif6 - eukaryotic translation i…
GO:0044085	cellular component biogenesis	3.55e-11	4.51e-09	4.17	14229	57	1557	26	[rplp0 - ribosomal protein, large, p0, mrto4 - mrna turnover 4 homolog (s. cerevisiae), rpl35a - ribosomal protein l35a, pwp2h - pwp2 periodic tryptophan protein homolog (yeast), ddx51 - dead (asp-glu-ala-asp) box polypeptide 51, pes - pescadillo, ltv1 - ltv1 homolog (s. cerevisiae), rsl24d1 - ribosomal l24 domain containing 1, pak1ip1 - pak1 interacting protein 1, eif6 - eukaryotic translation i…
GO:0009141	nucleoside triphosphate metabolic process	4.78e-11	5.99e-09	3.52	14229	83	1557	32	[nme2a - nme/nm23 nucleoside diphosphate kinase 2a, gapdh - glyceraldehyde-3-phosphate dehydrogenase, bpgm - 2,3-bisphosphoglycerate mutase, mbip - map3k12 binding inhibitory protein 1, atp5ib - atp synthase, h+ transporting, mitochondrial f0 complex, subunit e, duplicate b, cyc1 - cytochrome c-1, pgk1 - phosphoglycerate kinase 1, atp5d - atp synthase, h+ transporting, mitochondrial f1 complex, d…
GO:0034654	nucleobase-containing compound biosynthetic process	7.14e-11	8.8e-09	2.06	14229	368	1557	83	[polr2l - polymerase (rna) ii (dna directed) polypeptide l, rrm2b - ribonucleotide reductase m2 b, polr2eb - polymerase (rna) ii (dna directed) polypeptide e, b, nme2a - nme/nm23 nucleoside diphosphate kinase 2a, gapdh - glyceraldehyde-3-phosphate dehydrogenase, bpgm - 2,3-bisphosphoglycerate mutase, prim1 - primase polypeptide 1, atp5ib - atp synthase, h+ transporting, mitochondrial f0 complex, …
GO:0009142	nucleoside triphosphate biosynthetic process	7.38e-11	8.96e-09	3.73	14229	71	1557	29	[nme2a - nme/nm23 nucleoside diphosphate kinase 2a, gapdh - glyceraldehyde-3-phosphate dehydrogenase, bpgm - 2,3-bisphosphoglycerate mutase, atp5ib - atp synthase, h+ transporting, mitochondrial f0 complex, subunit e, duplicate b, cyc1 - cytochrome c-1, pgk1 - phosphoglycerate kinase 1, atp5d - atp synthase, h+ transporting, mitochondrial f1 complex, delta subunit, eno1a - enolase 1a, (alpha), at…
GO:0009124	nucleoside monophosphate biosynthetic process	1.63e-10	1.95e-08	3.31	14229	91	1557	33	[adsl - adenylosuccinate lyase, gapdh - glyceraldehyde-3-phosphate dehydrogenase, bpgm - 2,3-bisphosphoglycerate mutase, atp5ib - atp synthase, h+ transporting, mitochondrial f0 complex, subunit e, duplicate b, cyc1 - cytochrome c-1, pgk1 - phosphoglycerate kinase 1, atp5d - atp synthase, h+ transporting, mitochondrial f1 complex, delta subunit, umps - uridine monophosphate synthetase, eno1a - en…
GO:0009201	ribonucleoside triphosphate biosynthetic process	2.1e-10	2.48e-08	3.8	14229	65	1557	27	[nme2a - nme/nm23 nucleoside diphosphate kinase 2a, gapdh - glyceraldehyde-3-phosphate dehydrogenase, bpgm - 2,3-bisphosphoglycerate mutase, atp5ib - atp synthase, h+ transporting, mitochondrial f0 complex, subunit e, duplicate b, cyc1 - cytochrome c-1, pgk1 - phosphoglycerate kinase 1, atp5d - atp synthase, h+ transporting, mitochondrial f1 complex, delta subunit, eno1a - enolase 1a, (alpha), at…
GO:0000028	ribosomal small subunit assembly	2.82e-10	3.28e-08	8.38	14229	12	1557	11	[rps5 - ribosomal protein s5, rps28 - ribosomal protein s28, rps14 - ribosomal protein s14, rps10 - ribosomal protein s10, rps27.1 - ribosomal protein s27, isoform 1, rps15 - ribosomal protein s15, rpsa - ribosomal protein sa, rps27.2 - ribosomal protein s27, isoform 2, pwp2h - pwp2 periodic tryptophan protein homolog (yeast), mrps11 - mitochondrial ribosomal protein s11, rps19 - ribosomal protei…
GO:0009156	ribonucleoside monophosphate biosynthetic process	2.84e-10	3.25e-08	3.32	14229	88	1557	32	[adsl - adenylosuccinate lyase, gapdh - glyceraldehyde-3-phosphate dehydrogenase, bpgm - 2,3-bisphosphoglycerate mutase, atp5ib - atp synthase, h+ transporting, mitochondrial f0 complex, subunit e, duplicate b, cyc1 - cytochrome c-1, pgk1 - phosphoglycerate kinase 1, atp5d - atp synthase, h+ transporting, mitochondrial f1 complex, delta subunit, umps - uridine monophosphate synthetase, eno1a - en…
GO:0009127	purine nucleoside monophosphate biosynthetic process	3.55e-10	4.01e-08	3.53	14229	75	1557	29	[adsl - adenylosuccinate lyase, gapdh - glyceraldehyde-3-phosphate dehydrogenase, bpgm - 2,3-bisphosphoglycerate mutase, atp5ib - atp synthase, h+ transporting, mitochondrial f0 complex, subunit e, duplicate b, cyc1 - cytochrome c-1, pgk1 - phosphoglycerate kinase 1, atp5d - atp synthase, h+ transporting, mitochondrial f1 complex, delta subunit, eno1a - enolase 1a, (alpha), atp5l - atp synthase, …
GO:0009168	purine ribonucleoside monophosphate biosynthetic process	3.55e-10	3.96e-08	3.53	14229	75	1557	29	[adsl - adenylosuccinate lyase, gapdh - glyceraldehyde-3-phosphate dehydrogenase, bpgm - 2,3-bisphosphoglycerate mutase, atp5ib - atp synthase, h+ transporting, mitochondrial f0 complex, subunit e, duplicate b, cyc1 - cytochrome c-1, pgk1 - phosphoglycerate kinase 1, atp5d - atp synthase, h+ transporting, mitochondrial f1 complex, delta subunit, eno1a - enolase 1a, (alpha), atp5l - atp synthase, …
GO:0006457	protein folding	3.63e-10	3.99e-08	3.11	14229	103	1557	35	[cct8 - chaperonin containing tcp1, subunit 8 (theta), nktr - natural killer-tumor recognition sequence, ppifb - peptidylprolyl isomerase fb, grpel1 - grpe-like 1, mitochondrial, ppih - peptidylprolyl isomerase h (cyclophilin h), pfdn2 - prefoldin subunit 2, pfdn5 - prefoldin 5, cct7 - chaperonin containing tcp1, subunit 7 (eta), cct3 - chaperonin containing tcp1, subunit 3 (gamma), hspa8 - heat …
GO:0019538	protein metabolic process	5.2e-10	5.64e-08	1.35	14229	2237	1557	331	[zgc:63907 - zgc:63907, spata18 - spermatogenesis associated 18, rps8a - ribosomal protein s8a, rpl13a - ribosomal protein l13a, ppifb - peptidylprolyl isomerase fb, mrpl35 - mitochondrial ribosomal protein l35, rps23 - ribosomal protein s23, esco2 - establishment of cohesion 1 homolog 2, ube2v1 - ubiquitin-conjugating enzyme e2 variant 1, mrpl14 - mitochondrial ribosomal protein l14, fbxo5 - f-b…
GO:0009060	aerobic respiration	6.84e-10	7.33e-08	6.4	14229	20	1557	14	[uqcrh - ubiquinol-cytochrome c reductase hinge protein, ND4 - nadh dehydrogenase subunit 4, zgc:153910 - zgc:153910, sdhb - succinate dehydrogenase complex, subunit b, iron sulfur (ip), cox5b2 - cytochrome c oxidase subunit vb 2, ndufs8a - nadh dehydrogenase (ubiquinone) fe-s protein 8a, uqcrb - ubiquinol-cytochrome c reductase binding protein, zgc:86599 - zgc:86599, ND1 - nadh dehydrogenase sub…
GO:0043009	chordate embryonic development	1.21e-09	1.27e-07	3.3	14229	83	1557	30	[rpl28 - ribosomal protein l28, rps8a - ribosomal protein s8a, rplp0 - ribosomal protein, large, p0, rps4x - ribosomal protein s4, x-linked, rps14 - ribosomal protein s14, tiprl - tip41, tor signaling pathway regulator-like (s. cerevisiae), rplp2l - ribosomal protein, large p2, like, rpl35a - ribosomal protein l35a, rpl38 - ribosomal protein l38, rps3a - ribosomal protein s3a, sumo1 - smt3 suppre…
GO:0010499	proteasomal ubiquitin-independent protein catabolic process	1.85e-09	1.93e-07	6.09	14229	21	1557	14	[psma3 - proteasome (prosome, macropain) subunit, alpha type, 3, psmb4 - proteasome (prosome, macropain) subunit, beta type, 4, psma2 - proteasome (prosome, macropain) subunit, alpha type, 2, zgc:92716 - zgc:92716, psma8 - proteasome (prosome, macropain) subunit, alpha type, 8, psma4 - proteasome (prosome, macropain) subunit, alpha type, 4, psmb3 - proteasome (prosome, macropain) subunit, beta ty…
GO:0022607	cellular component assembly	2.16e-09	2.23e-07	1.57	14229	917	1557	158	[setb - set translocation (myeloid leukemia-associated) b, rps10 - ribosomal protein s10, zgc:123218 - zgc:123218, arl3 - adp-ribosylation factor-like 3, tmod4 - tropomodulin 4 (muscle), ruvbl2 - ruvb-like 2 (e. coli), ruvbl1 - ruvb-like 1 (e. coli), rsl24d1 - ribosomal l24 domain containing 1, polr2d - polymerase (rna) ii (dna directed) polypeptide d, pomp - proteasome maturation protein, mapre1…
GO:0009790	embryo development	2.33e-09	2.37e-07	3.23	14229	85	1557	30	[rpl28 - ribosomal protein l28, rps8a - ribosomal protein s8a, rplp0 - ribosomal protein, large, p0, rps4x - ribosomal protein s4, x-linked, rps14 - ribosomal protein s14, tiprl - tip41, tor signaling pathway regulator-like (s. cerevisiae), rplp2l - ribosomal protein, large p2, like, rpl35a - ribosomal protein l35a, rpl38 - ribosomal protein l38, rps3a - ribosomal protein s3a, sumo1 - smt3 suppre…
GO:0009792	embryo development ending in birth or egg hatching	2.33e-09	2.34e-07	3.23	14229	85	1557	30	[rpl28 - ribosomal protein l28, rps8a - ribosomal protein s8a, rplp0 - ribosomal protein, large, p0, rps4x - ribosomal protein s4, x-linked, rps14 - ribosomal protein s14, tiprl - tip41, tor signaling pathway regulator-like (s. cerevisiae), rplp2l - ribosomal protein, large p2, like, rpl35a - ribosomal protein l35a, rpl38 - ribosomal protein l38, rps3a - ribosomal protein s3a, sumo1 - smt3 suppre…
GO:0009123	nucleoside monophosphate metabolic process	4.77e-09	4.73e-07	2.96	14229	102	1557	33	[adsl - adenylosuccinate lyase, gapdh - glyceraldehyde-3-phosphate dehydrogenase, bpgm - 2,3-bisphosphoglycerate mutase, cyc1 - cytochrome c-1, atp5ib - atp synthase, h+ transporting, mitochondrial f0 complex, subunit e, duplicate b, pgk1 - phosphoglycerate kinase 1, umps - uridine monophosphate synthetase, atp5d - atp synthase, h+ transporting, mitochondrial f1 complex, delta subunit, atp5l - at…
GO:0009161	ribonucleoside monophosphate metabolic process	6.3e-09	6.17e-07	2.98	14229	98	1557	32	[adsl - adenylosuccinate lyase, gapdh - glyceraldehyde-3-phosphate dehydrogenase, bpgm - 2,3-bisphosphoglycerate mutase, cyc1 - cytochrome c-1, atp5ib - atp synthase, h+ transporting, mitochondrial f0 complex, subunit e, duplicate b, pgk1 - phosphoglycerate kinase 1, umps - uridine monophosphate synthetase, atp5d - atp synthase, h+ transporting, mitochondrial f1 complex, delta subunit, atp5l - at…
GO:0000470	maturation of LSU-rRNA	1.04e-08	1e-06	6.45	14229	17	1557	12	[rpl35 - ribosomal protein l35, rpl7l1 - ribosomal protein l7-like 1, mrpl1 - mitochondrial ribosomal protein l1, rpl10a - ribosomal protein l10a, rpf2 - ribosome production factor 2 homolog (s. cerevisiae), nhp2 - nhp2 ribonucleoprotein homolog (yeast), si:zfos-90c9.2 - si:zfos-90c9.2, nhp2l1b - nhp2 non-histone chromosome protein 2-like 1b (s. cerevisiae), rpl7a - ribosomal protein l7a, rpl7 - …
GO:0009126	purine nucleoside monophosphate metabolic process	1.05e-08	1e-06	3.12	14229	85	1557	29	[adsl - adenylosuccinate lyase, gapdh - glyceraldehyde-3-phosphate dehydrogenase, bpgm - 2,3-bisphosphoglycerate mutase, atp5ib - atp synthase, h+ transporting, mitochondrial f0 complex, subunit e, duplicate b, cyc1 - cytochrome c-1, pgk1 - phosphoglycerate kinase 1, atp5d - atp synthase, h+ transporting, mitochondrial f1 complex, delta subunit, eno1a - enolase 1a, (alpha), atp5l - atp synthase, …
GO:0009167	purine ribonucleoside monophosphate metabolic process	1.05e-08	9.89e-07	3.12	14229	85	1557	29	[adsl - adenylosuccinate lyase, gapdh - glyceraldehyde-3-phosphate dehydrogenase, bpgm - 2,3-bisphosphoglycerate mutase, atp5ib - atp synthase, h+ transporting, mitochondrial f0 complex, subunit e, duplicate b, cyc1 - cytochrome c-1, pgk1 - phosphoglycerate kinase 1, atp5d - atp synthase, h+ transporting, mitochondrial f1 complex, delta subunit, eno1a - enolase 1a, (alpha), atp5l - atp synthase, …
GO:0045333	cellular respiration	1.75e-08	1.64e-06	5.08	14229	27	1557	15	[uqcrh - ubiquinol-cytochrome c reductase hinge protein, ND4 - nadh dehydrogenase subunit 4, ndufv1 - nadh dehydrogenase (ubiquinone) flavoprotein 1, zgc:153910 - zgc:153910, sdhb - succinate dehydrogenase complex, subunit b, iron sulfur (ip), cox5b2 - cytochrome c oxidase subunit vb 2, ndufs8a - nadh dehydrogenase (ubiquinone) fe-s protein 8a, uqcrb - ubiquinol-cytochrome c reductase binding pro…
GO:0006120	mitochondrial electron transport, NADH to ubiquinone	2.34e-08	2.17e-06	6.7	14229	15	1557	11	[ndufb6 - nadh dehydrogenase (ubiquinone) 1 beta subcomplex, 6, ndufv1 - nadh dehydrogenase (ubiquinone) flavoprotein 1, ND4 - nadh dehydrogenase subunit 4, ndufa7 - nadh dehydrogenase (ubiquinone) 1 alpha subcomplex, 7, ndufa8 - nadh dehydrogenase (ubiquinone) 1 alpha subcomplex, 8, ndufs8a - nadh dehydrogenase (ubiquinone) fe-s protein 8a, ndufa10 - nadh dehydrogenase (ubiquinone) 1 alpha subco…
GO:0009987	cellular process	4.27e-08	3.9e-06	1.11	14229	8119	1557	987	[spata18 - spermatogenesis associated 18, rps8a - ribosomal protein s8a, rpl13a - ribosomal protein l13a, znhit1 - zinc finger, hit-type containing 1, nccrp1 - nonspecific cytotoxic cell receptor protein 1, ccl-c5a - chemokine ccl-c5a, ckmb - creatine kinase, muscle b, ngdn - neuroguidin, eif4e binding protein, ckma - creatine kinase, muscle a, eif4a1a - eukaryotic translation initiation factor 4…
c. elegans), rps15 - ribosomal protein s15, atp5f1 - atp synthase, h+ transporting, mitochondrial f0 complex, subunit b, isoform 1, polr3glb - polymerase (rna) iii (dna directed) polypeptide g like b, lsm4 - lsm4 homolog, u6 small nuclear rna associated (s. cerevisiae), LOC100334599 - hemoglobin alpha embryonic-1-like, tuba8l2 - tubulin, alpha 8 like 2, zgc:153031 - zgc:153031, glrx - glutaredoxi…
GO:0033108	mitochondrial respiratory chain complex assembly	6.31e-08	5.7e-06	4.73	14229	29	1557	15	[samm50 - sorting and assembly machinery component 50 homolog (s. cerevisiae), zgc:73238 - zgc:73238, ndufs8a - nadh dehydrogenase (ubiquinone) fe-s protein 8a, acn9 - acn9 homolog (s. cerevisiae), uqcrb - ubiquinol-cytochrome c reductase binding protein, cox17 - cox17 cytochrome c oxidase assembly homolog (s. cerevisiae), ndufs7 - nadh dehydrogenase (ubiquinone) fe-s protein 7, (nadh-coenzyme q …
GO:0042254	ribosome biogenesis	7.35e-08	6.58e-06	3.86	14229	45	1557	19	[rplp0 - ribosomal protein, large, p0, polr1c - polymerase (rna) i polypeptide c, rpf1 - ribosome production factor 1 homolog (s. cerevisiae), nhp2 - nhp2 ribonucleoprotein homolog (yeast), mrto4 - mrna turnover 4 homolog (s. cerevisiae), rpl7a - ribosomal protein l7a, ddx51 - dead (asp-glu-ala-asp) box polypeptide 51, pwp2h - pwp2 periodic tryptophan protein homolog (yeast), pes - pescadillo, pa…
GO:0006259	DNA metabolic process	8.95e-08	7.91e-06	1.93	14229	312	1557	66	[rpa2 - replication protein a2, fancg - fanconi anemia, complementation group g, ube2v1 - ubiquitin-conjugating enzyme e2 variant 1, ube2t - ubiquitin-conjugating enzyme e2t (putative), apobec2a - apolipoprotein b mrna editing enzyme, catalytic polypeptide-like 2a, prim1 - primase polypeptide 1, ercc8 - excision repair cross-complementing rodent repair deficiency, complementation group 8, zgc:555…
GO:0055114	oxidation-reduction process	1.09e-07	9.52e-06	1.67	14229	552	1557	101	[echs1 - enoyl coenzyme a hydratase, short chain, 1, mitochondrial, ndufa7 - nadh dehydrogenase (ubiquinone) 1 alpha subcomplex, 7, rrm2b - ribonucleotide reductase m2 b, gapdh - glyceraldehyde-3-phosphate dehydrogenase, uqcrq - ubiquinol-cytochrome c reductase, complex iii subunit vii, alkbh6 - alkb, alkylation repair homolog 6 (e. coli), gpd1c - glycerol-3-phosphate dehydrogenase 1c, cryl1 - cr…
GO:0072522	purine-containing compound biosynthetic process	1.14e-07	9.91e-06	2.51	14229	131	1557	36	[adsl - adenylosuccinate lyase, mthfd1l - methylenetetrahydrofolate dehydrogenase (nadp+ dependent) 1-like, gapdh - glyceraldehyde-3-phosphate dehydrogenase, nme2a - nme/nm23 nucleoside diphosphate kinase 2a, bpgm - 2,3-bisphosphoglycerate mutase, cyc1 - cytochrome c-1, atp5ib - atp synthase, h+ transporting, mitochondrial f0 complex, subunit e, duplicate b, pgk1 - phosphoglycerate kinase 1, atp5…
GO:0071840	cellular component organization or biogenesis	2.13e-07	1.83e-05	1.3	14229	2164	1557	307	[spata18 - spermatogenesis associated 18, ppifb - peptidylprolyl isomerase fb, setb - set translocation (myeloid leukemia-associated) b, esco2 - establishment of cohesion 1 homolog 2, pelo - pelota homolog (drosophila), rps10 - ribosomal protein s10, znhit1 - zinc finger, hit-type containing 1, zgc:123218 - zgc:123218, fbxo5 - f-box protein 5, rpl35a - ribosomal protein l35a, ddx51 - dead (asp-gl…
GO:0017144	drug metabolic process	2.54e-07	2.15e-05	2.03	14229	243	1557	54	[gapdh - glyceraldehyde-3-phosphate dehydrogenase, bpgm - 2,3-bisphosphoglycerate mutase, atp5ib - atp synthase, h+ transporting, mitochondrial f0 complex, subunit e, duplicate b, mdh2 - malate dehydrogenase 2, nad (mitochondrial), atp5d - atp synthase, h+ transporting, mitochondrial f1 complex, delta subunit, eno1a - enolase 1a, (alpha), amd1 - adenosylmethionine decarboxylase 1, atp5j - atp syn…
GO:0006164	purine nucleotide biosynthetic process	3.75e-07	3.15e-05	2.51	14229	120	1557	33	[adsl - adenylosuccinate lyase, gapdh - glyceraldehyde-3-phosphate dehydrogenase, nme2a - nme/nm23 nucleoside diphosphate kinase 2a, bpgm - 2,3-bisphosphoglycerate mutase, cyc1 - cytochrome c-1, atp5ib - atp synthase, h+ transporting, mitochondrial f0 complex, subunit e, duplicate b, pgk1 - phosphoglycerate kinase 1, atp5d - atp synthase, h+ transporting, mitochondrial f1 complex, delta subunit, …
GO:0046390	ribose phosphate biosynthetic process	5.35e-07	4.45e-05	2.4	14229	133	1557	35	[adsl - adenylosuccinate lyase, gapdh - glyceraldehyde-3-phosphate dehydrogenase, nme2a - nme/nm23 nucleoside diphosphate kinase 2a, bpgm - 2,3-bisphosphoglycerate mutase, cyc1 - cytochrome c-1, atp5ib - atp synthase, h+ transporting, mitochondrial f0 complex, subunit e, duplicate b, pgk1 - phosphoglycerate kinase 1, umps - uridine monophosphate synthetase, atp5d - atp synthase, h+ transporting, …
GO:1901293	nucleoside phosphate biosynthetic process	6.29e-07	5.17e-05	2.24	14229	163	1557	40	[rrm2b - ribonucleotide reductase m2 b, adsl - adenylosuccinate lyase, gapdh - glyceraldehyde-3-phosphate dehydrogenase, nme2a - nme/nm23 nucleoside diphosphate kinase 2a, bpgm - 2,3-bisphosphoglycerate mutase, cyc1 - cytochrome c-1, atp5ib - atp synthase, h+ transporting, mitochondrial f0 complex, subunit e, duplicate b, pgk1 - phosphoglycerate kinase 1, atp5d - atp synthase, h+ transporting, mi…
GO:0009152	purine ribonucleotide biosynthetic process	6.42e-07	5.22e-05	2.5	14229	117	1557	32	[adsl - adenylosuccinate lyase, gapdh - glyceraldehyde-3-phosphate dehydrogenase, nme2a - nme/nm23 nucleoside diphosphate kinase 2a, bpgm - 2,3-bisphosphoglycerate mutase, cyc1 - cytochrome c-1, atp5ib - atp synthase, h+ transporting, mitochondrial f0 complex, subunit e, duplicate b, pgk1 - phosphoglycerate kinase 1, atp5d - atp synthase, h+ transporting, mitochondrial f1 complex, delta subunit, …
GO:0009260	ribonucleotide biosynthetic process	9.04e-07	7.29e-05	2.39	14229	130	1557	34	[adsl - adenylosuccinate lyase, gapdh - glyceraldehyde-3-phosphate dehydrogenase, nme2a - nme/nm23 nucleoside diphosphate kinase 2a, bpgm - 2,3-bisphosphoglycerate mutase, cyc1 - cytochrome c-1, atp5ib - atp synthase, h+ transporting, mitochondrial f0 complex, subunit e, duplicate b, pgk1 - phosphoglycerate kinase 1, umps - uridine monophosphate synthetase, atp5d - atp synthase, h+ transporting, …
GO:0009165	nucleotide biosynthetic process	1.04e-06	8.29e-05	2.23	14229	160	1557	39	[rrm2b - ribonucleotide reductase m2 b, adsl - adenylosuccinate lyase, gapdh - glyceraldehyde-3-phosphate dehydrogenase, nme2a - nme/nm23 nucleoside diphosphate kinase 2a, bpgm - 2,3-bisphosphoglycerate mutase, cyc1 - cytochrome c-1, atp5ib - atp synthase, h+ transporting, mitochondrial f0 complex, subunit e, duplicate b, pgk1 - phosphoglycerate kinase 1, umps - uridine monophosphate synthetase, …
GO:0051186	cofactor metabolic process	1.1e-06	8.66e-05	1.97	14229	241	1557	52	[isca1 - iron-sulfur cluster assembly 1, coq3 - coenzyme q3 homolog, methyltransferase (yeast), gapdh - glyceraldehyde-3-phosphate dehydrogenase, bpgm - 2,3-bisphosphoglycerate mutase, gpd1c - glycerol-3-phosphate dehydrogenase 1c, eno1a - enolase 1a, (alpha), hmbsa - hydroxymethylbilane synthase a, gpd1a - glycerol-3-phosphate dehydrogenase 1a, prdx5 - peroxiredoxin 5, pgam2 - phosphoglycerate m…
GO:1990542	mitochondrial transmembrane transport	1.34e-06	0.000104	3.43	14229	48	1557	18	[grpel1 - grpe-like 1, mitochondrial, agk - acylglycerol kinase, cox5b2 - cytochrome c oxidase subunit vb 2, timm13 - translocase of inner mitochondrial membrane 13 homolog (yeast), zgc:73345 - zgc:73345, cyc1 - cytochrome c-1, vdac2 - voltage-dependent anion channel 2, zgc:86599 - zgc:86599, mpc1 - mitochondrial pyruvate carrier 1, tomm7 - translocase of outer mitochondrial membrane 7 homolog (y…
GO:1902600	proton transmembrane transport	1.64e-06	0.000127	3.15	14229	58	1557	20	[ND4 - nadh dehydrogenase subunit 4, atp6v1f - atpase, h+ transporting, v1 subunit f, atp5e - atp synthase, h+ transporting, mitochondrial f1 complex, epsilon subunit, cox5b2 - cytochrome c oxidase subunit vb 2, atp5ib - atp synthase, h+ transporting, mitochondrial f0 complex, subunit e, duplicate b, cyc1 - cytochrome c-1, zgc:86599 - zgc:86599, ndufs7 - nadh dehydrogenase (ubiquinone) fe-s prote…
GO:0042273	ribosomal large subunit biogenesis	2.64e-06	0.000202	5.87	14229	14	1557	9	[heatr3 - heat repeat containing 3, pak1ip1 - pak1 interacting protein 1, ebna1bp2 - ebna1 binding protein 2, eif6 - eukaryotic translation initiation factor 6, nip7 - nuclear import 7 homolog (s. cerevisiae), aamp - angio-associated, migratory cell protein, nop16 - nop16 nucleolar protein homolog (yeast), mrto4 - mrna turnover 4 homolog (s. cerevisiae), rpl35a - ribosomal protein l35a]
GO:0051236	establishment of RNA localization	2.66e-06	0.000202	3.29	14229	50	1557	18	[phax - phosphorylated adaptor for rna export, nup35 - nucleoporin 35, znf593 - zinc finger protein 593, eny2 - enhancer of yellow 2 homolog (drosophila), thoc7 - tho complex 7, abce1 - atp-binding cassette, sub-family e (oabp), member 1, nup107 - nucleoporin 107, magoh - mago-nashi homolog, proliferation-associated (drosophila), nxt2 - nuclear transport factor 2-like export factor 2, ltv1 - ltv1…
GO:1901137	carbohydrate derivative biosynthetic process	2.81e-06	0.000211	1.88	14229	268	1557	55	[rrm2b - ribonucleotide reductase m2 b, gapdh - glyceraldehyde-3-phosphate dehydrogenase, nme2a - nme/nm23 nucleoside diphosphate kinase 2a, bpgm - 2,3-bisphosphoglycerate mutase, atp5ib - atp synthase, h+ transporting, mitochondrial f0 complex, subunit e, duplicate b, zgc:86586 - zgc:86586, si:dkey-175m17.6 - si:dkey-175m17.6, umps - uridine monophosphate synthetase, atp5d - atp synthase, h+ tra…
GO:0006839	mitochondrial transport	2.89e-06	0.000215	3.16	14229	55	1557	19	[samm50 - sorting and assembly machinery component 50 homolog (s. cerevisiae), grpel1 - grpe-like 1, mitochondrial, agk - acylglycerol kinase, cox5b2 - cytochrome c oxidase subunit vb 2, timm13 - translocase of inner mitochondrial membrane 13 homolog (yeast), zgc:73345 - zgc:73345, cyc1 - cytochrome c-1, vdac2 - voltage-dependent anion channel 2, zgc:86599 - zgc:86599, mpc1 - mitochondrial pyruva…
GO:0009057	macromolecule catabolic process	3.32e-06	0.000245	1.71	14229	385	1557	72	[zgc:63907 - zgc:63907, spata18 - spermatogenesis associated 18, psmc4 - proteasome (prosome, macropain) 26s subunit, atpase, 4, psmd4b - proteasome (prosome, macropain) 26s subunit, non-atpase, 4b, ndfip1 - nedd4 family interacting protein 1, pelo - pelota homolog (drosophila), exosc9 - exosome component 9, pnrc2 - proline-rich nuclear receptor coactivator 2, ercc8 - excision repair cross-comple…
GO:0006974	cellular response to DNA damage stimulus	3.55e-06	0.000261	1.86	14229	270	1557	55	[spata18 - spermatogenesis associated 18, rpa2 - replication protein a2, rrm2b - ribonucleotide reductase m2 b, fancg - fanconi anemia, complementation group g, ube2v1 - ubiquitin-conjugating enzyme e2 variant 1, tp53 - tumor protein p53, ube2t - ubiquitin-conjugating enzyme e2t (putative), ercc8 - excision repair cross-complementing rodent repair deficiency, complementation group 8, zgc:55512 - …
GO:0000463	maturation of LSU-rRNA from tricistronic rRNA transcript (SSU-rRNA, 5.8S rRNA, LSU-rRNA)	5.47e-06	0.000397	7.11	14229	9	1557	7	[rpl35 - ribosomal protein l35, rpl7l1 - ribosomal protein l7-like 1, rpf2 - ribosome production factor 2 homolog (s. cerevisiae), si:zfos-90c9.2 - si:zfos-90c9.2, pes - pescadillo, rpl7 - ribosomal protein l7, wdr12 - wd repeat domain 12]
GO:0070585	protein localization to mitochondrion	6.28e-06	0.000452	4.22	14229	26	1557	12	[tomm7 - translocase of outer mitochondrial membrane 7 homolog (yeast), samm50 - sorting and assembly machinery component 50 homolog (s. cerevisiae), zgc:110046 - zgc:110046, zgc:158228 - zgc:158228, grpel1 - grpe-like 1, mitochondrial, agk - acylglycerol kinase, timm13 - translocase of inner mitochondrial membrane 13 homolog (yeast), tomm40 - translocase of outer mitochondrial membrane 40 homolo…
GO:0072655	establishment of protein localization to mitochondrion	6.28e-06	0.000448	4.22	14229	26	1557	12	[tomm7 - translocase of outer mitochondrial membrane 7 homolog (yeast), samm50 - sorting and assembly machinery component 50 homolog (s. cerevisiae), zgc:110046 - zgc:110046, zgc:158228 - zgc:158228, agk - acylglycerol kinase, grpel1 - grpe-like 1, mitochondrial, timm13 - translocase of inner mitochondrial membrane 13 homolog (yeast), tomm40 - translocase of outer mitochondrial membrane 40 homolo…
GO:0051726	regulation of cell cycle	6.32e-06	0.000447	1.83	14229	275	1557	55	[rps8a - ribosomal protein s8a, ccnb3 - cyclin b3, tp53 - tumor protein p53, fbxo5 - f-box protein 5, mad2l1 - mad2 mitotic arrest deficient-like 1 (yeast), chmp4b - chromatin modifying protein 4b, pes - pescadillo, cdkn1c - cyclin-dependent kinase inhibitor 1c, zwilch - zwilch, kinetochore associated, homolog (drosophila), ccng1 - cyclin g1, mdka - midkine-related growth factor, mdm4 - transform…
GO:0006163	purine nucleotide metabolic process	7.09e-06	0.000497	2.09	14229	166	1557	38	[adsl - adenylosuccinate lyase, gapdh - glyceraldehyde-3-phosphate dehydrogenase, nme2a - nme/nm23 nucleoside diphosphate kinase 2a, mbip - map3k12 binding inhibitory protein 1, guk1b - guanylate kinase 1b, bpgm - 2,3-bisphosphoglycerate mutase, cyc1 - cytochrome c-1, atp5ib - atp synthase, h+ transporting, mitochondrial f0 complex, subunit e, duplicate b, pgk1 - phosphoglycerate kinase 1, atp5d …
GO:0019693	ribose phosphate metabolic process	7.35e-06	0.000511	2.03	14229	185	1557	41	[adsl - adenylosuccinate lyase, gapdh - glyceraldehyde-3-phosphate dehydrogenase, nme2a - nme/nm23 nucleoside diphosphate kinase 2a, mbip - map3k12 binding inhibitory protein 1, bpgm - 2,3-bisphosphoglycerate mutase, cyc1 - cytochrome c-1, atp5ib - atp synthase, h+ transporting, mitochondrial f0 complex, subunit e, duplicate b, pgk1 - phosphoglycerate kinase 1, atp5d - atp synthase, h+ transporti…
GO:0006281	DNA repair	7.66e-06	0.000529	1.98	14229	198	1557	43	[tdg - thymine-dna glycosylase, rpa2 - replication protein a2, sfr1 - swi5-dependent recombination repair 1, fancg - fanconi anemia, complementation group g, pcna - proliferating cell nuclear antigen, ube2v1 - ubiquitin-conjugating enzyme e2 variant 1, polr2i - polymerase (rna) ii (dna directed) polypeptide i, ube2t - ubiquitin-conjugating enzyme e2t (putative), ercc8 - excision repair cross-comp…
GO:0009117	nucleotide metabolic process	8.34e-06	0.00057	1.9	14229	231	1557	48	[adsl - adenylosuccinate lyase, rrm2b - ribonucleotide reductase m2 b, nme2a - nme/nm23 nucleoside diphosphate kinase 2a, gapdh - glyceraldehyde-3-phosphate dehydrogenase, guk1b - guanylate kinase 1b, mbip - map3k12 binding inhibitory protein 1, bpgm - 2,3-bisphosphoglycerate mutase, cyc1 - cytochrome c-1, atp5ib - atp synthase, h+ transporting, mitochondrial f0 complex, subunit e, duplicate b, p…
GO:0015980	energy derivation by oxidation of organic compounds	8.95e-06	0.000607	3.17	14229	49	1557	17	[uqcrh - ubiquinol-cytochrome c reductase hinge protein, ND4 - nadh dehydrogenase subunit 4, ndufv1 - nadh dehydrogenase (ubiquinone) flavoprotein 1, zgc:153910 - zgc:153910, sdhb - succinate dehydrogenase complex, subunit b, iron sulfur (ip), mrap2a - melanocortin 2 receptor accessory protein 2a, cox5b2 - cytochrome c oxidase subunit vb 2, ndufs8a - nadh dehydrogenase (ubiquinone) fe-s protein 8…
GO:0050658	RNA transport	8.95e-06	0.000602	3.17	14229	49	1557	17	[phax - phosphorylated adaptor for rna export, nup35 - nucleoporin 35, znf593 - zinc finger protein 593, eny2 - enhancer of yellow 2 homolog (drosophila), thoc7 - tho complex 7, abce1 - atp-binding cassette, sub-family e (oabp), member 1, nup107 - nucleoporin 107, magoh - mago-nashi homolog, proliferation-associated (drosophila), nxt2 - nuclear transport factor 2-like export factor 2, ltv1 - ltv1…
GO:0050657	nucleic acid transport	8.95e-06	0.000597	3.17	14229	49	1557	17	[phax - phosphorylated adaptor for rna export, nup35 - nucleoporin 35, znf593 - zinc finger protein 593, eny2 - enhancer of yellow 2 homolog (drosophila), thoc7 - tho complex 7, abce1 - atp-binding cassette, sub-family e (oabp), member 1, nup107 - nucleoporin 107, magoh - mago-nashi homolog, proliferation-associated (drosophila), nxt2 - nuclear transport factor 2-like export factor 2, ltv1 - ltv1…
GO:0009259	ribonucleotide metabolic process	9.19e-06	0.000608	2.05	14229	174	1557	39	[adsl - adenylosuccinate lyase, gapdh - glyceraldehyde-3-phosphate dehydrogenase, nme2a - nme/nm23 nucleoside diphosphate kinase 2a, mbip - map3k12 binding inhibitory protein 1, bpgm - 2,3-bisphosphoglycerate mutase, cyc1 - cytochrome c-1, atp5ib - atp synthase, h+ transporting, mitochondrial f0 complex, subunit e, duplicate b, pgk1 - phosphoglycerate kinase 1, umps - uridine monophosphate synthe…
GO:0006122	mitochondrial electron transport, ubiquinol to cytochrome c	1.08e-05	0.000709	7.83	14229	7	1557	6	[uqcrh - ubiquinol-cytochrome c reductase hinge protein, uqcrq - ubiquinol-cytochrome c reductase, complex iii subunit vii, uqcrc1 - ubiquinol-cytochrome c reductase core protein i, cyc1 - cytochrome c-1, uqcrb - ubiquinol-cytochrome c reductase binding protein, CYTB - cytochrome b]
GO:0090151	establishment of protein localization to mitochondrial membrane	1.08e-05	0.000703	7.83	14229	7	1557	6	[samm50 - sorting and assembly machinery component 50 homolog (s. cerevisiae), zgc:110046 - zgc:110046, agk - acylglycerol kinase, timm13 - translocase of inner mitochondrial membrane 13 homolog (yeast), zgc:73345 - zgc:73345, timm10 - translocase of inner mitochondrial membrane 10 homolog (yeast)]
GO:0017038	protein import	1.12e-05	0.000724	2.74	14229	70	1557	21	[nutf2l - nuclear transport factor 2, like, samm50 - sorting and assembly machinery component 50 homolog (s. cerevisiae), heatr3 - heat repeat containing 3, nup35 - nucleoporin 35, agk - acylglycerol kinase, grpel1 - grpe-like 1, mitochondrial, timm13 - translocase of inner mitochondrial membrane 13 homolog (yeast), zgc:73345 - zgc:73345, pttg1ipb - pituitary tumor-transforming 1 interacting prot…
GO:0044265	cellular macromolecule catabolic process	1.13e-05	0.000724	1.7	14229	349	1557	65	[spata18 - spermatogenesis associated 18, zgc:63907 - zgc:63907, psmd4b - proteasome (prosome, macropain) 26s subunit, non-atpase, 4b, ndfip1 - nedd4 family interacting protein 1, exosc9 - exosome component 9, pelo - pelota homolog (drosophila), ercc8 - excision repair cross-complementing rodent repair deficiency, complementation group 8, pnrc2 - proline-rich nuclear receptor coactivator 2, nccrp…
GO:0006753	nucleoside phosphate metabolic process	1.35e-05	0.000858	1.87	14229	235	1557	48	[adsl - adenylosuccinate lyase, rrm2b - ribonucleotide reductase m2 b, nme2a - nme/nm23 nucleoside diphosphate kinase 2a, gapdh - glyceraldehyde-3-phosphate dehydrogenase, guk1b - guanylate kinase 1b, mbip - map3k12 binding inhibitory protein 1, bpgm - 2,3-bisphosphoglycerate mutase, cyc1 - cytochrome c-1, atp5ib - atp synthase, h+ transporting, mitochondrial f0 complex, subunit e, duplicate b, p…
GO:0016043	cellular component organization	1.5e-05	0.000946	1.25	14229	2118	1557	289	[spata18 - spermatogenesis associated 18, ppifb - peptidylprolyl isomerase fb, setb - set translocation (myeloid leukemia-associated) b, esco2 - establishment of cohesion 1 homolog 2, pelo - pelota homolog (drosophila), rps10 - ribosomal protein s10, znhit1 - zinc finger, hit-type containing 1, zgc:123218 - zgc:123218, fbxo5 - f-box protein 5, mier1a - mesoderm induction early response 1 homolog …
GO:0045039	protein import into mitochondrial inner membrane	1.56e-05	0.000976	9.14	14229	5	1557	5	[zgc:110046 - zgc:110046, agk - acylglycerol kinase, timm13 - translocase of inner mitochondrial membrane 13 homolog (yeast), zgc:73345 - zgc:73345, timm10 - translocase of inner mitochondrial membrane 10 homolog (yeast)]
GO:0044743	protein transmembrane import into intracellular organelle	1.67e-05	0.00104	4.19	14229	24	1557	11	[tomm7 - translocase of outer mitochondrial membrane 7 homolog (yeast), zgc:110046 - zgc:110046, zgc:158228 - zgc:158228, grpel1 - grpe-like 1, mitochondrial, agk - acylglycerol kinase, timm13 - translocase of inner mitochondrial membrane 13 homolog (yeast), tomm40 - translocase of outer mitochondrial membrane 40 homolog (yeast), zgc:73345 - zgc:73345, timm17a - translocase of inner mitochondrial…
GO:0009150	purine ribonucleotide metabolic process	1.83e-05	0.00113	2.06	14229	160	1557	36	[adsl - adenylosuccinate lyase, gapdh - glyceraldehyde-3-phosphate dehydrogenase, nme2a - nme/nm23 nucleoside diphosphate kinase 2a, mbip - map3k12 binding inhibitory protein 1, bpgm - 2,3-bisphosphoglycerate mutase, cyc1 - cytochrome c-1, atp5ib - atp synthase, h+ transporting, mitochondrial f0 complex, subunit e, duplicate b, pgk1 - phosphoglycerate kinase 1, atp5d - atp synthase, h+ transporti…
GO:0072521	purine-containing compound metabolic process	1.89e-05	0.00116	1.95	14229	192	1557	41	[mthfd1l - methylenetetrahydrofolate dehydrogenase (nadp+ dependent) 1-like, adsl - adenylosuccinate lyase, gapdh - glyceraldehyde-3-phosphate dehydrogenase, nme2a - nme/nm23 nucleoside diphosphate kinase 2a, bpgm - 2,3-bisphosphoglycerate mutase, mbip - map3k12 binding inhibitory protein 1, guk1b - guanylate kinase 1b, cyc1 - cytochrome c-1, atp5ib - atp synthase, h+ transporting, mitochondrial …
GO:0016999	antibiotic metabolic process	2.19e-05	0.00133	2.99	14229	52	1557	17	[LOC100334599 - hemoglobin alpha embryonic-1-like, esd - esterase d/formylglutathione hydrolase, sdhb - succinate dehydrogenase complex, subunit b, iron sulfur (ip), idh3b - isocitrate dehydrogenase 3 (nad+) beta, adh5 - alcohol dehydrogenase 5, zgc:113076 - zgc:113076, prdx1 - peroxiredoxin 1, mdh2 - malate dehydrogenase 2, nad (mitochondrial), sdhc - succinate dehydrogenase complex, subunit c, …
GO:0007007	inner mitochondrial membrane organization	2.36e-05	0.00142	4.84	14229	17	1557	9	[samm50 - sorting and assembly machinery component 50 homolog (s. cerevisiae), zgc:110046 - zgc:110046, agk - acylglycerol kinase, timm13 - translocase of inner mitochondrial membrane 13 homolog (yeast), dnajc11 - dnaj (hsp40) homolog, subfamily c, member 11, zgc:73345 - zgc:73345, si:dkey-78l4.14 - si:dkey-78l4.14, timm10 - translocase of inner mitochondrial membrane 10 homolog (yeast), taz - ta…
GO:0030163	protein catabolic process	2.6e-05	0.00156	1.94	14229	188	1557	40	[spata18 - spermatogenesis associated 18, psma3 - proteasome (prosome, macropain) subunit, alpha type, 3, psmc4 - proteasome (prosome, macropain) 26s subunit, atpase, 4, ngly1 - n-glycanase 1, psmd4b - proteasome (prosome, macropain) 26s subunit, non-atpase, 4b, rnf7 - ring finger protein 7, psmb4 - proteasome (prosome, macropain) subunit, beta type, 4, ercc8 - excision repair cross-complementing…
GO:0000413	protein peptidyl-prolyl isomerization	2.71e-05	0.00161	4.35	14229	21	1557	10	[ppifa - peptidylprolyl isomerase fa, nktr - natural killer-tumor recognition sequence, ppifb - peptidylprolyl isomerase fb, ppih - peptidylprolyl isomerase h (cyclophilin h), ppiaa - peptidylprolyl isomerase aa (cyclophilin a), fkbp1aa - fk506 binding protein 1aa, fkbp1b - fk506 binding protein 1b, ppil1 - peptidylprolyl isomerase (cyclophilin)-like 1, zgc:86715 - zgc:86715, ppib - peptidylproly…
GO:0006979	response to oxidative stress	2.78e-05	0.00164	3.19	14229	43	1557	15	[zgc:123339 - zgc:123339, ndufa6 - nadh dehydrogenase (ubiquinone) 1 alpha subcomplex, 6, ppifb - peptidylprolyl isomerase fb, zgc:73345 - zgc:73345, gpx7 - glutathione peroxidase 7, prdx3 - peroxiredoxin 3, prdx1 - peroxiredoxin 1, si:dkey-221h15.1 - si:dkey-221h15.1, msrb3 - methionine sulfoxide reductase b3, ndufa12 - nadh dehydrogenase (ubiquinone) 1 alpha subcomplex, 12, anxa1a - annexin a1a…
GO:0001732	formation of cytoplasmic translation initiation complex	3.3e-05	0.00193	5.22	14229	14	1557	8	[eif3g - eukaryotic translation initiation factor 3, subunit g, eif3i - eukaryotic translation initiation factor 3, subunit i, eif3k - eukaryotic translation initiation factor 3, subunit k, eif3d - eukaryotic translation initiation factor 3, subunit d, eif3eb - eukaryotic translation initiation factor 3, subunit e, b, eif3ea - eukaryotic translation initiation factor 3, subunit e, a, eif2s2 - euk…
GO:0055086	nucleobase-containing small molecule metabolic process	5.56e-05	0.00323	1.71	14229	289	1557	54	[rrm2b - ribonucleotide reductase m2 b, gapdh - glyceraldehyde-3-phosphate dehydrogenase, nme2a - nme/nm23 nucleoside diphosphate kinase 2a, bpgm - 2,3-bisphosphoglycerate mutase, guk1b - guanylate kinase 1b, atp5ib - atp synthase, h+ transporting, mitochondrial f0 complex, subunit e, duplicate b, gpd1c - glycerol-3-phosphate dehydrogenase 1c, umps - uridine monophosphate synthetase, atp5d - atp …
GO:0033365	protein localization to organelle	6.29e-05	0.00363	1.95	14229	169	1557	36	[grpel1 - grpe-like 1, mitochondrial, agk - acylglycerol kinase, arl5a - adp-ribosylation factor-like 5a, timm13 - translocase of inner mitochondrial membrane 13 homolog (yeast), zgc:64116 - zgc:64116, zgc:73345 - zgc:73345, ift20 - intraflagellar transport protein 20, terfa - telomeric repeat binding factor a, pmm2 - phosphomannomutase 2, nxt2 - nuclear transport factor 2-like export factor 2, f…
GO:0032774	RNA biosynthetic process	6.45e-05	0.0037	2.01	14229	150	1557	33	[polr2l - polymerase (rna) ii (dna directed) polypeptide l, polr2eb - polymerase (rna) ii (dna directed) polypeptide e, b, ilf2 - interleukin enhancer binding factor 2, polr2i - polymerase (rna) ii (dna directed) polypeptide i, prim1 - primase polypeptide 1, polr2k - polymerase (rna) ii (dna directed) polypeptide k, znrd1 - zinc ribbon domain containing 1, polr3f - polymerase (rna) iii (dna direc…
GO:0006417	regulation of translation	6.64e-05	0.00378	2.22	14229	107	1557	26	[cirbp - cold inducible rna binding protein, rpl13a - ribosomal protein l13a, mrpl13 - mitochondrial ribosomal protein l13, cnbpb - cchc-type zinc finger, nucleic acid binding protein b, eif4ebp2 - eukaryotic translation initiation factor 4e binding protein 2, larp6 - la ribonucleoprotein domain family, member 6, ngdn - neuroguidin, eif4e binding protein, rpl10 - ribosomal protein l10, cnbpa - cc…
GO:0045292	mRNA cis splicing, via spliceosome	7.3e-05	0.00412	4.33	14229	19	1557	9	[srsf1a - serine/arginine-rich splicing factor 1a, srsf5b - serine/arginine-rich splicing factor 5b, srsf7a - serine/arginine-rich splicing factor 7a, zgc:65772 - zgc:65772, sfrs3b - splicing factor, arginine/serine-rich 3b, srsf2a - serine/arginine-rich splicing factor 2a, zgc:86607 - zgc:86607, rbm4.1 - rna binding motif protein 4.1, sfrs3a - splicing factor, arginine/serine-rich 3a]
GO:0033554	cellular response to stress	8.11e-05	0.00455	1.52	14229	481	1557	80	[spata18 - spermatogenesis associated 18, rpa2 - replication protein a2, fancg - fanconi anemia, complementation group g, rrm2b - ribonucleotide reductase m2 b, ppifb - peptidylprolyl isomerase fb, ube2v1 - ubiquitin-conjugating enzyme e2 variant 1, ube2t - ubiquitin-conjugating enzyme e2t (putative), tp53 - tumor protein p53, ercc8 - excision repair cross-complementing rodent repair deficiency, …
GO:0090407	organophosphate biosynthetic process	8.85e-05	0.00493	1.72	14229	266	1557	50	[rrm2b - ribonucleotide reductase m2 b, gapdh - glyceraldehyde-3-phosphate dehydrogenase, nme2a - nme/nm23 nucleoside diphosphate kinase 2a, fitm1 - fat storage-inducing transmembrane protein 1, bpgm - 2,3-bisphosphoglycerate mutase, atp5ib - atp synthase, h+ transporting, mitochondrial f0 complex, subunit e, duplicate b, umps - uridine monophosphate synthetase, atp5d - atp synthase, h+ transport…
GO:0034248	regulation of cellular amide metabolic process	0.000109	0.00602	2.16	14229	110	1557	26	[cirbp - cold inducible rna binding protein, rpl13a - ribosomal protein l13a, mrpl13 - mitochondrial ribosomal protein l13, cnbpb - cchc-type zinc finger, nucleic acid binding protein b, eif4ebp2 - eukaryotic translation initiation factor 4e binding protein 2, larp6 - la ribonucleoprotein domain family, member 6, ngdn - neuroguidin, eif4e binding protein, rpl10 - ribosomal protein l10, cnbpa - cc…
GO:0043484	regulation of RNA splicing	0.000119	0.00655	2.57	14229	64	1557	18	[cirbp - cold inducible rna binding protein, khdrbs1b - kh domain containing, rna binding, signal transduction associated 1b, srsf1a - serine/arginine-rich splicing factor 1a, srsf7a - serine/arginine-rich splicing factor 7a, sfrs3b - splicing factor, arginine/serine-rich 3b, zgc:65772 - zgc:65772, srsf2a - serine/arginine-rich splicing factor 2a, tra2a - transformer-2 alpha, khdrbs1a - kh domain…
GO:0045454	cell redox homeostasis	0.000121	0.00662	2.98	14229	43	1557	14	[txnl1 - thioredoxin-like 1, tmx2a - thioredoxin-related transmembrane protein 2a, txn2 - thioredoxin 2, ptgesl - prostaglandin e synthase 2-like, glrx - glutaredoxin (thioltransferase), glrx5 - glutaredoxin 5 homolog (s. cerevisiae), prdx3 - peroxiredoxin 3, prdx1 - peroxiredoxin 1, txndc12 - thioredoxin domain containing 12 (endoplasmic reticulum), zgc:153284 - zgc:153284, txn - thioredoxin, zg…
GO:0034655	nucleobase-containing compound catabolic process	0.000135	0.00733	2.04	14229	130	1557	29	[gapdh - glyceraldehyde-3-phosphate dehydrogenase, pelo - pelota homolog (drosophila), exosc9 - exosome component 9, eri1 - exoribonuclease 1, bpgm - 2,3-bisphosphoglycerate mutase, pnrc2 - proline-rich nuclear receptor coactivator 2, mrto4 - mrna turnover 4 homolog (s. cerevisiae), exosc8 - exosome component 8, pgk1 - phosphoglycerate kinase 1, eno1a - enolase 1a, (alpha), polr2d - polymerase (r…
GO:0018208	peptidyl-proline modification	0.000138	0.00745	3.47	14229	29	1557	11	[ppifa - peptidylprolyl isomerase fa, ntmt1 - n-terminal xaa-pro-lys n-methyltransferase 1, nktr - natural killer-tumor recognition sequence, ppifb - peptidylprolyl isomerase fb, ppih - peptidylprolyl isomerase h (cyclophilin h), ppiaa - peptidylprolyl isomerase aa (cyclophilin a), fkbp1aa - fk506 binding protein 1aa, fkbp1b - fk506 binding protein 1b, ppil1 - peptidylprolyl isomerase (cyclophili…
GO:0010608	posttranscriptional regulation of gene expression	0.00017	0.00913	1.99	14229	138	1557	30	[rpl13a - ribosomal protein l13a, cirbp - cold inducible rna binding protein, mrpl13 - mitochondrial ribosomal protein l13, cnbpb - cchc-type zinc finger, nucleic acid binding protein b, csdc2a - cold shock domain containing c2, rna binding a, eif4ebp2 - eukaryotic translation initiation factor 4e binding protein 2, hnrnpa0a - heterogeneous nuclear ribonucleoprotein a0a, larp6 - la ribonucleoprot…
GO:0006301	postreplication repair	0.000175	0.00931	4.92	14229	13	1557	7	[msh2 - muts homolog 2 (e. coli), pcna - proliferating cell nuclear antigen, ube2v1 - ubiquitin-conjugating enzyme e2 variant 1, ube2v2 - ubiquitin-conjugating enzyme e2 variant 2, zgc:123274 - zgc:123274, ube2nb - ubiquitin-conjugating enzyme e2nb, ube2na - ubiquitin-conjugating enzyme e2na]
GO:0000462	maturation of SSU-rRNA from tricistronic rRNA transcript (SSU-rRNA, 5.8S rRNA, LSU-rRNA)	0.000189	0.01	3.92	14229	21	1557	9	[rps8a - ribosomal protein s8a, ngdn - neuroguidin, eif4e binding protein, dcaf13 - ddb1 and cul4 associated factor 13, rps14 - ribosomal protein s14, rps8b - ribosomal protein s8b, tbl3 - transducin (beta)-like 3, mrps11 - mitochondrial ribosomal protein s11, pwp2h - pwp2 periodic tryptophan protein homolog (yeast), rps16 - ribosomal protein s16]
GO:0030490	maturation of SSU-rRNA	0.000197	0.0103	3.35	14229	30	1557	11	[rps8a - ribosomal protein s8a, ngdn - neuroguidin, eif4e binding protein, rps28 - ribosomal protein s28, dcaf13 - ddb1 and cul4 associated factor 13, rps14 - ribosomal protein s14, lsm6 - lsm6 homolog, u6 small nuclear rna associated (s. cerevisiae), rps8b - ribosomal protein s8b, tbl3 - transducin (beta)-like 3, mrps11 - mitochondrial ribosomal protein s11, pwp2h - pwp2 periodic tryptophan prot…
GO:0034599	cellular response to oxidative stress	0.000198	0.0103	4.3	14229	17	1557	8	[si:dkey-221h15.1 - si:dkey-221h15.1, msrb3 - methionine sulfoxide reductase b3, ppifb - peptidylprolyl isomerase fb, anxa1a - annexin a1a, sirt2 - sirtuin 2 (silent mating type information regulation 2, homolog) 2 (s. cerevisiae), zgc:73345 - zgc:73345, prdx5 - peroxiredoxin 5, prdx3 - peroxiredoxin 3]
GO:0042026	protein refolding	0.000198	0.0102	4.3	14229	17	1557	8	[ppifa - peptidylprolyl isomerase fa, nktr - natural killer-tumor recognition sequence, ppifb - peptidylprolyl isomerase fb, hspa14 - heat shock protein 14, hspa8 - heat shock protein 8, ppih - peptidylprolyl isomerase h (cyclophilin h), ppiaa - peptidylprolyl isomerase aa (cyclophilin a), ppib - peptidylprolyl isomerase b (cyclophilin b)]
GO:0006310	DNA recombination	0.000212	0.0109	2.28	14229	84	1557	21	[rpa2 - replication protein a2, sfr1 - swi5-dependent recombination repair 1, hmgb3a - high-mobility group box 3a, hmgb2a - high-mobility group box 2a, hmgb3b - high-mobility group box 3b, mcm5 - mcm5 minichromosome maintenance deficient 5 (s. cerevisiae), h2afx - h2a histone family, member x, ube2nb - ubiquitin-conjugating enzyme e2nb, trip13 - thyroid hormone receptor interactor 13, ercc1 - exc…
GO:0006351	transcription, DNA-templated	0.000234	0.012	2.07	14229	115	1557	26	[polr2l - polymerase (rna) ii (dna directed) polypeptide l, polr2eb - polymerase (rna) ii (dna directed) polypeptide e, b, ilf2 - interleukin enhancer binding factor 2, polr2i - polymerase (rna) ii (dna directed) polypeptide i, polr2k - polymerase (rna) ii (dna directed) polypeptide k, znrd1 - zinc ribbon domain containing 1, polr3f - polymerase (rna) iii (dna directed) polypeptide f, polr3k - po…
GO:0097659	nucleic acid-templated transcription	0.000234	0.0119	2.07	14229	115	1557	26	[polr2l - polymerase (rna) ii (dna directed) polypeptide l, polr2eb - polymerase (rna) ii (dna directed) polypeptide e, b, ilf2 - interleukin enhancer binding factor 2, polr2i - polymerase (rna) ii (dna directed) polypeptide i, polr2k - polymerase (rna) ii (dna directed) polypeptide k, znrd1 - zinc ribbon domain containing 1, polr3f - polymerase (rna) iii (dna directed) polypeptide f, polr3k - po…
GO:0015931	nucleobase-containing compound transport	0.000255	0.0129	2.51	14229	62	1557	17	[phax - phosphorylated adaptor for rna export, nup35 - nucleoporin 35, znf593 - zinc finger protein 593, eny2 - enhancer of yellow 2 homolog (drosophila), thoc7 - tho complex 7, abce1 - atp-binding cassette, sub-family e (oabp), member 1, nup107 - nucleoporin 107, magoh - mago-nashi homolog, proliferation-associated (drosophila), nxt2 - nuclear transport factor 2-like export factor 2, ltv1 - ltv1…
GO:0031125	rRNA 3'-end processing	0.000271	0.0136	6.53	14229	7	1557	5	[exosc2 - exosome component 2, exosc9 - exosome component 9, rps21 - ribosomal protein s21, eri1 - exoribonuclease 1, exosc8 - exosome component 8]
GO:0006405	RNA export from nucleus	0.000275	0.0137	3.24	14229	31	1557	11	[nup107 - nucleoporin 107, phax - phosphorylated adaptor for rna export, ltv1 - ltv1 homolog (s. cerevisiae), znf593 - zinc finger protein 593, polr2d - polymerase (rna) ii (dna directed) polypeptide d, eif6 - eukaryotic translation initiation factor 6, eny2 - enhancer of yellow 2 homolog (drosophila), thoc7 - tho complex 7, shfm1 - split hand/foot malformation (ectrodactyly) type 1, pcid2 - pci …
GO:0009132	nucleoside diphosphate metabolic process	0.000284	0.0141	2.9	14229	41	1557	13	[ak1 - adenylate kinase 1, pgam2 - phosphoglycerate mutase 2 (muscle), tpi1b - triosephosphate isomerase 1b, gapdh - glyceraldehyde-3-phosphate dehydrogenase, nme2a - nme/nm23 nucleoside diphosphate kinase 2a, bpgm - 2,3-bisphosphoglycerate mutase, ak2 - adenylate kinase 2, aldoaa - aldolase a, fructose-bisphosphate, a, pgk1 - phosphoglycerate kinase 1, eno1a - enolase 1a, (alpha), nme5 - non-met…
GO:0048024	regulation of mRNA splicing, via spliceosome	0.000287	0.0142	2.57	14229	57	1557	16	[cirbp - cold inducible rna binding protein, khdrbs1b - kh domain containing, rna binding, signal transduction associated 1b, srsf1a - serine/arginine-rich splicing factor 1a, sfrs3b - splicing factor, arginine/serine-rich 3b, srsf7a - serine/arginine-rich splicing factor 7a, zgc:65772 - zgc:65772, srsf2a - serine/arginine-rich splicing factor 2a, khdrbs1a - kh domain containing, rna binding, sig…
GO:0006099	tricarboxylic acid cycle	0.00029	0.0142	3.74	14229	22	1557	9	[sdhc - succinate dehydrogenase complex, subunit c, integral membrane protein, idh3a - isocitrate dehydrogenase 3 (nad+) alpha, sdhb - succinate dehydrogenase complex, subunit b, iron sulfur (ip), suclg1 - succinate-coa ligase, gdp-forming, alpha subunit, idh3b - isocitrate dehydrogenase 3 (nad+) beta, zgc:113076 - zgc:113076, sdhdb - succinate dehydrogenase complex, subunit d, integral membrane …
GO:0006101	citrate metabolic process	0.00029	0.0141	3.74	14229	22	1557	9	[sdhc - succinate dehydrogenase complex, subunit c, integral membrane protein, idh3a - isocitrate dehydrogenase 3 (nad+) alpha, sdhb - succinate dehydrogenase complex, subunit b, iron sulfur (ip), suclg1 - succinate-coa ligase, gdp-forming, alpha subunit, idh3b - isocitrate dehydrogenase 3 (nad+) beta, zgc:113076 - zgc:113076, dlst - dihydrolipoamide s-succinyltransferase, sdhdb - succinate dehyd…
GO:0072350	tricarboxylic acid metabolic process	0.00029	0.014	3.74	14229	22	1557	9	[sdhc - succinate dehydrogenase complex, subunit c, integral membrane protein, idh3a - isocitrate dehydrogenase 3 (nad+) alpha, sdhb - succinate dehydrogenase complex, subunit b, iron sulfur (ip), suclg1 - succinate-coa ligase, gdp-forming, alpha subunit, idh3b - isocitrate dehydrogenase 3 (nad+) beta, zgc:113076 - zgc:113076, sdhdb - succinate dehydrogenase complex, subunit d, integral membrane …
GO:0030150	protein import into mitochondrial matrix	0.000317	0.0153	4.57	14229	14	1557	7	[tomm7 - translocase of outer mitochondrial membrane 7 homolog (yeast), zgc:158228 - zgc:158228, grpel1 - grpe-like 1, mitochondrial, tomm40 - translocase of outer mitochondrial membrane 40 homolog (yeast), zgc:73345 - zgc:73345, timm17a - translocase of inner mitochondrial membrane 17 homolog a (yeast), dnajc15 - dnaj (hsp40) homolog, subfamily c, member 15]
GO:0043248	proteasome assembly	0.000317	0.0152	4.57	14229	14	1557	7	[psmd13 - proteasome (prosome, macropain) 26s subunit, non-atpase, 13, psmd4b - proteasome (prosome, macropain) 26s subunit, non-atpase, 4b, adrm1 - adhesion regulating molecule 1, pomp - proteasome maturation protein, psmg2 - proteasome (prosome, macropain) assembly chaperone 2, psmd10 - proteasome (prosome, macropain) 26s subunit, non-atpase, 10, shfm1 - split hand/foot malformation (ectrodacty…
GO:0000387	spliceosomal snRNP assembly	0.000322	0.0153	4.06	14229	18	1557	8	[lsm4 - lsm4 homolog, u6 small nuclear rna associated (s. cerevisiae), snrpe - small nuclear ribonucleoprotein polypeptide e, snrpd3l - small nuclear ribonucleoprotein d3 polypeptide, like, snrpd2 - small nuclear ribonucleoprotein d2 polypeptide, snrpc - small nuclear ribonucleoprotein polypeptide c, snrpd1 - small nuclear ribonucleoprotein d1 polypeptide, snrpd3 - small nuclear ribonucleoprotein…
GO:0007006	mitochondrial membrane organization	0.000349	0.0165	3.38	14229	27	1557	10	[samm50 - sorting and assembly machinery component 50 homolog (s. cerevisiae), ppifb - peptidylprolyl isomerase fb, zgc:110046 - zgc:110046, agk - acylglycerol kinase, timm13 - translocase of inner mitochondrial membrane 13 homolog (yeast), dnajc11 - dnaj (hsp40) homolog, subfamily c, member 11, zgc:73345 - zgc:73345, si:dkey-78l4.14 - si:dkey-78l4.14, timm10 - translocase of inner mitochondrial …
GO:0007005	mitochondrion organization	0.000414	0.0195	2.14	14229	94	1557	22	[spata18 - spermatogenesis associated 18, samm50 - sorting and assembly machinery component 50 homolog (s. cerevisiae), zgc:153910 - zgc:153910, ppifb - peptidylprolyl isomerase fb, agk - acylglycerol kinase, timm13 - translocase of inner mitochondrial membrane 13 homolog (yeast), dnajc11 - dnaj (hsp40) homolog, subfamily c, member 11, fxn - frataxin, si:dkey-78l4.14 - si:dkey-78l4.14, zgc:73345 …
GO:0072594	establishment of protein localization to organelle	0.000414	0.0194	2	14229	119	1557	26	[agk - acylglycerol kinase, grpel1 - grpe-like 1, mitochondrial, timm13 - translocase of inner mitochondrial membrane 13 homolog (yeast), zgc:73345 - zgc:73345, pmm2 - phosphomannomutase 2, nxt2 - nuclear transport factor 2-like export factor 2, fam53b - family with sequence similarity 53, member b, ran - ras-related nuclear protein, timm17a - translocase of inner mitochondrial membrane 17 homolo…
GO:0051188	cofactor biosynthetic process	0.000475	0.0221	1.98	14229	120	1557	26	[cox15 - cox15 homolog, cytochrome c oxidase assembly protein (yeast), isca1 - iron-sulfur cluster assembly 1, coq3 - coenzyme q3 homolog, methyltransferase (yeast), mthfd1l - methylenetetrahydrofolate dehydrogenase (nadp+ dependent) 1-like, gapdh - glyceraldehyde-3-phosphate dehydrogenase, bpgm - 2,3-bisphosphoglycerate mutase, mbip - map3k12 binding inhibitory protein 1, pgk1 - phosphoglycerate…
GO:0010498	proteasomal protein catabolic process	0.000477	0.0221	1.82	14229	166	1557	33	[psma3 - proteasome (prosome, macropain) subunit, alpha type, 3, psmd4b - proteasome (prosome, macropain) 26s subunit, non-atpase, 4b, rnf7 - ring finger protein 7, psmb4 - proteasome (prosome, macropain) subunit, beta type, 4, ercc8 - excision repair cross-complementing rodent repair deficiency, complementation group 8, psma2 - proteasome (prosome, macropain) subunit, alpha type, 2, nccrp1 - non…
GO:0000956	nuclear-transcribed mRNA catabolic process	0.000478	0.022	2.76	14229	43	1557	13	[lsm4 - lsm4 homolog, u6 small nuclear rna associated (s. cerevisiae), pelo - pelota homolog (drosophila), exosc9 - exosome component 9, pnrc2 - proline-rich nuclear receptor coactivator 2, mrto4 - mrna turnover 4 homolog (s. cerevisiae), exosc8 - exosome component 8, lsm7 - lsm7 homolog, u6 small nuclear rna associated (s. cerevisiae), magoh - mago-nashi homolog, proliferation-associated (drosop…
GO:0010257	NADH dehydrogenase complex assembly	0.000482	0.0221	4.98	14229	11	1557	6	[ndufaf5 - nadh dehydrogenase (ubiquinone) complex i, assembly factor 5, ndufaf4 - nadh dehydrogenase (ubiquinone) 1 alpha subcomplex, assembly factor 4, ndufs8a - nadh dehydrogenase (ubiquinone) fe-s protein 8a, ndufs5 - nadh dehydrogenase (ubiquinone) fe-s protein 5, ndufs7 - nadh dehydrogenase (ubiquinone) fe-s protein 7, (nadh-coenzyme q reductase), ndufa11 - nadh dehydrogenase (ubiquinone) 1…
GO:0032981	mitochondrial respiratory chain complex I assembly	0.000482	0.0219	4.98	14229	11	1557	6	[ndufaf5 - nadh dehydrogenase (ubiquinone) complex i, assembly factor 5, ndufaf4 - nadh dehydrogenase (ubiquinone) 1 alpha subcomplex, assembly factor 4, ndufs8a - nadh dehydrogenase (ubiquinone) fe-s protein 8a, ndufs5 - nadh dehydrogenase (ubiquinone) fe-s protein 5, ndufs7 - nadh dehydrogenase (ubiquinone) fe-s protein 7, (nadh-coenzyme q reductase), ndufa11 - nadh dehydrogenase (ubiquinone) 1…
GO:0034250	positive regulation of cellular amide metabolic process	0.00049	0.0222	3.26	14229	28	1557	10	[cirbp - cold inducible rna binding protein, cnbpa - cchc-type zinc finger, nucleic acid binding protein a, cnbpb - cchc-type zinc finger, nucleic acid binding protein b, polr2d - polymerase (rna) ii (dna directed) polypeptide d, polr2gl - polymerase (rna) ii (dna directed) polypeptide g-like, usp16 - ubiquitin specific protease 16, zgc:73238 - zgc:73238, c1qbp - complement component 1, q subcomp…
GO:0045727	positive regulation of translation	0.00049	0.0221	3.26	14229	28	1557	10	[cirbp - cold inducible rna binding protein, cnbpa - cchc-type zinc finger, nucleic acid binding protein a, cnbpb - cchc-type zinc finger, nucleic acid binding protein b, polr2d - polymerase (rna) ii (dna directed) polypeptide d, polr2gl - polymerase (rna) ii (dna directed) polypeptide g-like, usp16 - ubiquitin specific protease 16, zgc:73238 - zgc:73238, c1qbp - complement component 1, q subcomp…
GO:0032543	mitochondrial translation	0.000503	0.0225	3.85	14229	19	1557	8	[mrpl16 - mitochondrial ribosomal protein l16, LOC557789 - 39s ribosomal protein l47, mitochondrial-like, chchd1 - coiled-coil-helix-coiled-coil-helix domain containing 1, mrps35 - mitochondrial ribosomal protein s35, hars - histidyl-trna synthetase, mrpl43 - mitochondrial ribosomal protein l43, mrps34 - mitochondrial ribosomal protein s34, si:rp71-1c23.3 - si:rp71-1c23.3]
GO:0016226	iron-sulfur cluster assembly	0.000503	0.0224	3.85	14229	19	1557	8	[isca1 - iron-sulfur cluster assembly 1, si:ch211-191d15.2 - si:ch211-191d15.2, si:ch211-207k7.4 - si:ch211-207k7.4, glrx5 - glutaredoxin 5 homolog (s. cerevisiae), ciao1 - cytosolic iron-sulfur protein assembly 1 homolog (s. cerevisiae), fxn - frataxin, LOC100150438 - iron-sulfur cluster assembly 2 homolog, mitochondrial-like, ndor1 - nadph dependent diflavin oxidoreductase 1]
GO:0031163	metallo-sulfur cluster assembly	0.000503	0.0222	3.85	14229	19	1557	8	[isca1 - iron-sulfur cluster assembly 1, si:ch211-191d15.2 - si:ch211-191d15.2, si:ch211-207k7.4 - si:ch211-207k7.4, glrx5 - glutaredoxin 5 homolog (s. cerevisiae), ciao1 - cytosolic iron-sulfur protein assembly 1 homolog (s. cerevisiae), fxn - frataxin, LOC100150438 - iron-sulfur cluster assembly 2 homolog, mitochondrial-like, ndor1 - nadph dependent diflavin oxidoreductase 1]
GO:0071806	protein transmembrane transport	0.000512	0.0225	3.05	14229	33	1557	11	[tomm7 - translocase of outer mitochondrial membrane 7 homolog (yeast), zgc:110046 - zgc:110046, zgc:158228 - zgc:158228, agk - acylglycerol kinase, grpel1 - grpe-like 1, mitochondrial, timm13 - translocase of inner mitochondrial membrane 13 homolog (yeast), tomm40 - translocase of outer mitochondrial membrane 40 homolog (yeast), zgc:73345 - zgc:73345, timm10 - translocase of inner mitochondrial …
GO:0065002	intracellular protein transmembrane transport	0.000512	0.0224	3.05	14229	33	1557	11	[tomm7 - translocase of outer mitochondrial membrane 7 homolog (yeast), zgc:110046 - zgc:110046, zgc:158228 - zgc:158228, agk - acylglycerol kinase, grpel1 - grpe-like 1, mitochondrial, timm13 - translocase of inner mitochondrial membrane 13 homolog (yeast), tomm40 - translocase of outer mitochondrial membrane 40 homolog (yeast), zgc:73345 - zgc:73345, timm10 - translocase of inner mitochondrial …
GO:0046031	ADP metabolic process	0.000512	0.0223	3.05	14229	33	1557	11	[ak1 - adenylate kinase 1, pgam2 - phosphoglycerate mutase 2 (muscle), eno1a - enolase 1a, (alpha), tpi1b - triosephosphate isomerase 1b, gapdh - glyceraldehyde-3-phosphate dehydrogenase, aldoab - aldolase a, fructose-bisphosphate, b, bpgm - 2,3-bisphosphoglycerate mutase, aldoaa - aldolase a, fructose-bisphosphate, a, ak2 - adenylate kinase 2, eno3 - enolase 3, (beta, muscle), pgk1 - phosphoglyc…
GO:0044281	small molecule metabolic process	0.000519	0.0225	1.34	14229	814	1557	119	[echs1 - enoyl coenzyme a hydratase, short chain, 1, mitochondrial, rrm2b - ribonucleotide reductase m2 b, txn2 - thioredoxin 2, gapdh - glyceraldehyde-3-phosphate dehydrogenase, atp5ib - atp synthase, h+ transporting, mitochondrial f0 complex, subunit e, duplicate b, gpd1c - glycerol-3-phosphate dehydrogenase 1c, umps - uridine monophosphate synthetase, cryl1 - crystallin, lambda 1, eno1a - enol…
GO:0002183	cytoplasmic translational initiation	0.000652	0.0281	7.31	14229	5	1557	4	[eif3d - eukaryotic translation initiation factor 3, subunit d, mcts1 - malignant t cell amplified sequence 1, denr - density-regulated protein, eif3m - eukaryotic translation initiation factor 3, subunit m]
GO:0001765	membrane raft assembly	0.000652	0.0279	7.31	14229	5	1557	4	[zgc:158296 - zgc:158296, cav2 - caveolin 2, cav3 - caveolin 3, zgc:172270 - zgc:172270]
GO:0070836	caveola assembly	0.000652	0.0278	7.31	14229	5	1557	4	[zgc:158296 - zgc:158296, cav2 - caveolin 2, cav3 - caveolin 3, zgc:172270 - zgc:172270]
GO:0044857	plasma membrane raft organization	0.000652	0.0276	7.31	14229	5	1557	4	[zgc:158296 - zgc:158296, cav2 - caveolin 2, cav3 - caveolin 3, zgc:172270 - zgc:172270]
GO:0044854	plasma membrane raft assembly	0.000652	0.0275	7.31	14229	5	1557	4	[zgc:158296 - zgc:158296, cav2 - caveolin 2, zgc:172270 - zgc:172270, cav3 - caveolin 3]
GO:0051782	negative regulation of cell division	0.000652	0.0274	7.31	14229	5	1557	4	[aurkb - aurora kinase b, e2f7 - e2f transcription factor 7, tp53 - tumor protein p53, chmp4b - chromatin modifying protein 4b]
GO:0006123	mitochondrial electron transport, cytochrome c to oxygen	0.000657	0.0274	5.71	14229	8	1557	5	[cox4i1 - cytochrome c oxidase subunit iv isoform 1, cox5b2 - cytochrome c oxidase subunit vb 2, COX3 - cytochrome c oxidase subunit iii, zgc:86599 - zgc:86599, cox6a1 - cytochrome c oxidase subunit via polypeptide 1]
GO:0019646	aerobic electron transport chain	0.000657	0.0273	5.71	14229	8	1557	5	[cox4i1 - cytochrome c oxidase subunit iv isoform 1, cox5b2 - cytochrome c oxidase subunit vb 2, COX3 - cytochrome c oxidase subunit iii, zgc:86599 - zgc:86599, cox6a1 - cytochrome c oxidase subunit via polypeptide 1]
GO:0006165	nucleoside diphosphate phosphorylation	0.000682	0.0282	2.96	14229	34	1557	11	[pgam2 - phosphoglycerate mutase 2 (muscle), eno1a - enolase 1a, (alpha), tpi1b - triosephosphate isomerase 1b, nme5 - non-metastatic cells 5, protein expressed in (nucleoside-diphosphate kinase), gapdh - glyceraldehyde-3-phosphate dehydrogenase, nme2a - nme/nm23 nucleoside diphosphate kinase 2a, aldoab - aldolase a, fructose-bisphosphate, b, bpgm - 2,3-bisphosphoglycerate mutase, aldoaa - aldola…
GO:0046939	nucleotide phosphorylation	0.000682	0.028	2.96	14229	34	1557	11	[pgam2 - phosphoglycerate mutase 2 (muscle), eno1a - enolase 1a, (alpha), tpi1b - triosephosphate isomerase 1b, nme5 - non-metastatic cells 5, protein expressed in (nucleoside-diphosphate kinase), nme2a - nme/nm23 nucleoside diphosphate kinase 2a, gapdh - glyceraldehyde-3-phosphate dehydrogenase, aldoab - aldolase a, fructose-bisphosphate, b, bpgm - 2,3-bisphosphoglycerate mutase, aldoaa - aldola…
GO:0009185	ribonucleoside diphosphate metabolic process	0.000682	0.0279	2.96	14229	34	1557	11	[ak1 - adenylate kinase 1, pgam2 - phosphoglycerate mutase 2 (muscle), eno1a - enolase 1a, (alpha), tpi1b - triosephosphate isomerase 1b, gapdh - glyceraldehyde-3-phosphate dehydrogenase, aldoab - aldolase a, fructose-bisphosphate, b, bpgm - 2,3-bisphosphoglycerate mutase, aldoaa - aldolase a, fructose-bisphosphate, a, ak2 - adenylate kinase 2, eno3 - enolase 3, (beta, muscle), pgk1 - phosphoglyc…
GO:0009179	purine ribonucleoside diphosphate metabolic process	0.000682	0.0278	2.96	14229	34	1557	11	[ak1 - adenylate kinase 1, pgam2 - phosphoglycerate mutase 2 (muscle), eno1a - enolase 1a, (alpha), tpi1b - triosephosphate isomerase 1b, gapdh - glyceraldehyde-3-phosphate dehydrogenase, aldoab - aldolase a, fructose-bisphosphate, b, bpgm - 2,3-bisphosphoglycerate mutase, aldoaa - aldolase a, fructose-bisphosphate, a, ak2 - adenylate kinase 2, eno3 - enolase 3, (beta, muscle), pgk1 - phosphoglyc…
GO:0009135	purine nucleoside diphosphate metabolic process	0.000682	0.0276	2.96	14229	34	1557	11	[ak1 - adenylate kinase 1, pgam2 - phosphoglycerate mutase 2 (muscle), eno1a - enolase 1a, (alpha), tpi1b - triosephosphate isomerase 1b, gapdh - glyceraldehyde-3-phosphate dehydrogenase, aldoab - aldolase a, fructose-bisphosphate, b, bpgm - 2,3-bisphosphoglycerate mutase, aldoaa - aldolase a, fructose-bisphosphate, a, ak2 - adenylate kinase 2, eno3 - enolase 3, (beta, muscle), pgk1 - phosphoglyc…
GO:0006260	DNA replication	0.000699	0.0282	2.25	14229	73	1557	18	[rpa2 - replication protein a2, pcna - proliferating cell nuclear antigen, prim1 - primase polypeptide 1, mcm5 - mcm5 minichromosome maintenance deficient 5 (s. cerevisiae), zgc:123274 - zgc:123274, rfc5 - replication factor c (activator 1) 5, orc5 - origin recognition complex, subunit 5, rrm1 - ribonucleotide reductase m1 polypeptide, gins4 - gins complex subunit 4 (sld5 homolog), rpa3 - replica…
GO:0042744	hydrogen peroxide catabolic process	0.000876	0.0351	4.57	14229	12	1557	6	[LOC100334599 - hemoglobin alpha embryonic-1-like, MGC173646 - hemoglobin subunit beta-like, prdx5 - peroxiredoxin 5, prdx1 - peroxiredoxin 1, hbbe2 - hemoglobin beta embryonic-2, prdx2 - peroxiredoxin 2]
GO:0090501	RNA phosphodiester bond hydrolysis	0.000915	0.0365	3.05	14229	30	1557	10	[exosc2 - exosome component 2, nhp2 - nhp2 ribonucleoprotein homolog (yeast), polr2i - polymerase (rna) ii (dna directed) polypeptide i, exosc9 - exosome component 9, eri1 - exoribonuclease 1, rps21 - ribosomal protein s21, znrd1 - zinc ribbon domain containing 1, exosc8 - exosome component 8, polr3k - polymerase (rna) iii (dna directed) polypeptide k, pop7 - processing of precursor 7, ribonuclea…
GO:0006401	RNA catabolic process	0.000965	0.0383	2.32	14229	63	1557	16	[rnaseh2a - ribonuclease h2, subunit a, lsm4 - lsm4 homolog, u6 small nuclear rna associated (s. cerevisiae), exosc9 - exosome component 9, pelo - pelota homolog (drosophila), pnrc2 - proline-rich nuclear receptor coactivator 2, mrto4 - mrna turnover 4 homolog (s. cerevisiae), exosc8 - exosome component 8, lsm7 - lsm7 homolog, u6 small nuclear rna associated (s. cerevisiae), rnaseh2b - ribonuclea…
