# Supplementary material for: Klf9 is a key feedforward regulator of the transcriptomic response to glucocorticoid receptor activity
Source: Sci Rep. 2020 Jul 10;10:11415. doi: 10.1038/s41598-020-68040-z (PMC7351738; doi:10.1038/s41598-020-68040-z)
Supplement: Supplementary file 6 — Supplementary table S3 [file 41598_2020_68040_MOESM6_ESM.xlsx]

## Sheet: Sheet1
Up in Vehicle-treated VBA- AND Cort-treated VBA+	Down in Vehicle-treated VBA- AND Cort-treated VBA+	Up in Vehicle-treated VBA- AND Down in Cort-treated VBA+	Down in Vehicle-treated VBA- AND Up in Cort-treated VBA+
col6a4a	cycsb	anxa1c	psme4a
adamts15b	si:dkey-151j17.4	cyt1l	klf9
xdh	slc37a4b	paics	hsp90aa1.2
si:ch211-93f2.1	smyd1b	si:ch211-117m20.5	per1a
lamb2l	aldoaa	plin6
slc4a4b	si:dkey-7c18.24	ino80e
slc26a1	ntmt1	klf2b
pkhd1l1	got2b	zgc:174938
chdh	krt17	si:dkey-31g6.6
mybpc2a	hars	cd9b
cyp2aa1	efhd1	im:7150988
si:ch73-217n20.1	nmrk2	cst14b.1
hao2	oaz2b	ppil1
fam83ha	ptp4a3	ANXA1_(1_of_many)
trpv6	tmem41ab	si:dkeyp-86h10.3
wwc1	sdhb	krt4
igfbp5a	srsf3a	b3gnt3.3
fmodb	chrne	pon3.2
frem1a	phkg1b	b3gnt3.1
cxadr	si:dkey-223p19.1	cxcl14
nid1b	syngr2b	s100a11
CABZ01030862.1	bzw2	gch2
notch2	impg2b	zgc:162193
zgc:92040	sirt7
vdrb	gpib
si:dkey-239b22.2	si:ch211-235e9.8
kmo	CABZ01070747.1
frem2b	higd1a
postna	si:ch211-236l14.1
nos1	cabp2b
si:dkey-242g16.2	gng13b
arid3c	CR749162.1
cyp4v7	CABZ01072309.1
si:ch211-264f5.6	camkk1b
c1qtnf12	AL772241.1
zgc:158222
epha2b
sema3e
stk38a
itgb1b.1
zgc:91849
tpm1
si:ch211-288g17.4
tnfaip8l1
muc13a
atp8b1
egfra
ceacam1
serpine2
