# Supplementary material for: Klf9 is a key feedforward regulator of the transcriptomic response to glucocorticoid receptor activity
Source: Sci Rep. 2020 Jul 10;10:11415. doi: 10.1038/s41598-020-68040-z (PMC7351738; doi:10.1038/s41598-020-68040-z)
Supplement: Supplementary file 8 — Supplementary table S5a [file 41598_2020_68040_MOESM8_ESM.xlsx]

## Sheet: Upregulated in Klf9-
GO Term	Description	P-value	FDR q-value	Enrichment	N	B	n	b	Genes
GO:0006956	complement activation	9.42e-10	6.35e-06	24.2	7188	12	198	8	[c3a - complement component c3a, c3b - complement component c3b, cfb - complement factor b, c4 - complement component 4, c8a - complement component 8, alpha polypeptide, LOC563828 - complement factor b-like, c8b - complement component 8, beta polypeptide, c3c - complement component c3c]
GO:0006959	humoral immune response	1.27e-08	4.3e-05	14.6	7188	16	277	9	[c3a - complement component c3a, c3b - complement component c3b, cfb - complement factor b, c4 - complement component 4, c8a - complement component 8, alpha polypeptide, LOC563828 - complement factor b-like, tmsb - thymosin, beta, c8b - complement component 8, beta polypeptide, c3c - complement component c3c]
GO:0072376	protein activation cascade	4.75e-08	0.000107	17.08	7188	17	198	8	[c3a - complement component c3a, c3b - complement component c3b, cfb - complement factor b, c4 - complement component 4, c8a - complement component 8, alpha polypeptide, LOC563828 - complement factor b-like, c8b - complement component 8, beta polypeptide, c3c - complement component c3c]
GO:0055114	oxidation-reduction process	2.76e-07	0.000465	2.72	7188	238	400	36	[hsd3b7 - hydroxy-delta-5-steroid dehydrogenase, 3 beta- and steroid delta-isomerase, ldhbb - lactate dehydrogenase bb, ch25hl1.1 - cholesterol 25-hydroxylase like 1, tandem duplicate 1, rrm2b - ribonucleotide reductase m2 b, uox - urate oxidase, zgc:110783 - zgc:110783, cyp1d1 - cytochrome p450, family 1, subfamily d, polypeptide 1, ugp2a - udp-glucose pyrophosphorylase 2a, cox4i2 - cytochrome c…
GO:0006091	generation of precursor metabolites and energy	3.98e-07	0.000537	5.75	7188	67	280	15	[eno1b - enolase 1b, (alpha), pgam2 - phosphoglycerate mutase 2 (muscle), ppp1r3ca - protein phosphatase 1, regulatory (inhibitor) subunit 3ca, pgm1 - phosphoglucomutase 1, tpi1b - triosephosphate isomerase 1b, ND4L - nadh dehydrogenase subunit 4l, cox5b2 - cytochrome c oxidase subunit vb 2, ugp2a - udp-glucose pyrophosphorylase 2a, cox4i2 - cytochrome c oxidase subunit iv isoform 2, ppp1r3cb - p…
GO:0006955	immune response	4.28e-07	0.000481	4.51	7188	104	291	19	[si:ch211-137i24.12 - si:ch211-137i24.12, caspb - caspase b, cfb - complement factor b, vtnb - vitronectin b, c8a - complement component 8, alpha polypeptide, b2ml - beta-2-microglobulin, like, LOC563828 - complement factor b-like, tmsb - thymosin, beta, c3a - complement component c3a, c3b - complement component c3b, cxcl14 - chemokine (c-x-c motif) ligand 14, si:ch211-66k16.27 - si:ch211-66k16.2…
GO:0044281	small molecule metabolic process	1.66e-06	0.0016	2.31	7188	339	394	43	[ldhbb - lactate dehydrogenase bb, ch25hl1.1 - cholesterol 25-hydroxylase like 1, tandem duplicate 1, rrm2b - ribonucleotide reductase m2 b, nme2a - nme/nm23 nucleoside diphosphate kinase 2a, uox - urate oxidase, agxta - alanine-glyoxylate aminotransferase a, guk1b - guanylate kinase 1b, si:dkey-22n8.3 - si:dkey-22n8.3, ugp2a - udp-glucose pyrophosphorylase 2a, cyp2p8 - cytochrome p450, family 2,…
GO:0009617	response to bacterium	2.65e-06	0.00223	7.86	7188	33	277	10	[f5 - coagulation factor v, pglyrp2 - peptidoglycan recognition protein 2, caspb - caspase b, cfb - complement factor b, lect2l - leukocyte cell-derived chemotaxin 2 like, tnfrsf1a - tumor necrosis factor receptor superfamily, member 1a, zgc:73345 - zgc:73345, tmsb - thymosin, beta, rnasel3 - ribonuclease like 3, npsn - nephrosin]
GO:0009605	response to external stimulus	2.93e-06	0.0022	3.56	7188	140	317	22	[f5 - coagulation factor v, caspb - caspase b, LOC100330105 - microtubule-associated proteins 1a/1b light chain 3c-like, cfb - complement factor b, dap1b - death associated protein 1b, lect2l - leukocyte cell-derived chemotaxin 2 like, opn1mw1 - opsin 1 (cone pigments), medium-wave-sensitive, 1, sesn3 - sestrin 3, zgc:73345 - zgc:73345, tmsb - thymosin, beta, opn1sw2 - opsin 1 (cone pigments), sh…
GO:0042738	exogenous drug catabolic process	3.24e-06	0.00219	15.51	7188	10	278	6	[cyp2p10 - cytochrome p450, family 2, subfamily p, polypeptide 10, cyp2p9 - cytochrome p450, family 2, subfamily p, polypeptide 9, cyp2ad3 - cytochrome p450, family 2, subfamily ad, polypeptide 3, cyp2p7 - cytochrome p450, family 2, subfamily p, polypeptide 7, cyp2x7 - cytochrome p450, family 2, subfamily x, polypeptide 7, cyp2p8 - cytochrome p450, family 2, subfamily p, polypeptide 8]
GO:0002252	immune effector process	3.37e-06	0.00206	20.37	7188	29	73	6	[c3b - complement component c3b, cfb - complement factor b, c4 - complement component 4, c8a - complement component 8, alpha polypeptide, LOC563828 - complement factor b-like, c3c - complement component c3c]
GO:0016584	nucleosome positioning	4.74e-06	0.00266	116.56	7188	5	37	3	[h1fx - h1 histone family, member x, LOC559803 - novel protein similar to swi/snf related, matrix associated, actin dependent regulator of chromatin, subfamily a, member 5 (smarca5), h1f0 - h1 histone family, member 0]
GO:0002253	activation of immune response	7.48e-06	0.00388	17.9	7188	33	73	6	[c3b - complement component c3b, cfb - complement factor b, c4 - complement component 4, c8a - complement component 8, alpha polypeptide, LOC563828 - complement factor b-like, c3c - complement component c3c]
GO:0050896	response to stimulus	7.89e-06	0.0038	1.6	7188	707	650	102	[ccl25b - chemokine (c-c motif) ligand 25b, rrm2b - ribonucleotide reductase m2 b, si:dkey-108d10.2 - si:dkey-108d10.2, opn1sw2 - opsin 1 (cone pigments), short-wave-sensitive 2, LOC563828 - complement factor b-like, ecrg4b - esophageal cancer related gene 4b, stat1a - signal transduction and activation of transcription 1a, cxcl12b - chemokine (c-x-c motif) ligand 12b (stromal cell-derived factor…
GO:0045910	negative regulation of DNA recombination	1.41e-05	0.00636	513.43	7188	4	7	2	[h1fx - h1 histone family, member x, h1f0 - h1 histone family, member 0]
GO:0052548	regulation of endopeptidase activity	1.47e-05	0.0062	7.94	7188	45	181	9	[serpinf2a - serine (or cysteine) peptidase inhibitor, clade f, member 2a, serpina10a - serpin peptidase inhibitor, clade a (alpha-1 antiproteinase, antitrypsin), member 10a, caspb - caspase b, serpinc1 - serine (or cysteine) proteinase inhibitor, clade c (antithrombin), member 1, ahsg - alpha-2-hs-glycoprotein, mul1a - mitochondrial e3 ubiquitin ligase 1a, serpina1l - serine (or cysteine) protei…
GO:0031497	chromatin assembly	1.87e-05	0.00744	83.26	7188	7	37	3	[h1fx - h1 histone family, member x, LOC559803 - novel protein similar to swi/snf related, matrix associated, actin dependent regulator of chromatin, subfamily a, member 5 (smarca5), h1f0 - h1 histone family, member 0]
GO:0002376	immune system process	2.27e-05	0.00849	3.67	7188	168	198	17	[si:ch211-137i24.12 - si:ch211-137i24.12, caspb - caspase b, cfb - complement factor b, ndrg1b - n-myc downstream regulated gene 1b, c8a - complement component 8, alpha polypeptide, b2ml - beta-2-microglobulin, like, LOC563828 - complement factor b-like, c3a - complement component c3a, c3b - complement component c3b, si:ch211-66k16.27 - si:ch211-66k16.27, c4 - complement component 4, c9 - complem…
GO:0005975	carbohydrate metabolic process	2.5e-05	0.00889	5.48	7188	130	121	12	[mpdu1a - mannose-p-dolichol utilization defect 1a, ldhbb - lactate dehydrogenase bb, pgam2 - phosphoglycerate mutase 2 (muscle), pygma - phosphorylase, glycogen (muscle) a, ins - preproinsulin, pgm1 - phosphoglucomutase 1, tpi1b - triosephosphate isomerase 1b, fbp2 - fructose-1,6-bisphosphatase 2, si:ch211-287c22.1 - si:ch211-287c22.1, pfkmb - phosphofructokinase, muscle b, ppp1r3cb - protein ph…
GO:0050778	positive regulation of immune response	2.57e-05	0.00867	14.77	7188	40	73	6	[c3b - complement component c3b, cfb - complement factor b, c4 - complement component 4, c8a - complement component 8, alpha polypeptide, LOC563828 - complement factor b-like, c3c - complement component c3c]
GO:0052547	regulation of peptidase activity	3.05e-05	0.0098	7.29	7188	49	181	9	[serpina10a - serpin peptidase inhibitor, clade a (alpha-1 antiproteinase, antitrypsin), member 10a, serpinf2a - serine (or cysteine) peptidase inhibitor, clade f, member 2a, caspb - caspase b, serpinc1 - serine (or cysteine) proteinase inhibitor, clade c (antithrombin), member 1, mul1a - mitochondrial e3 ubiquitin ligase 1a, ahsg - alpha-2-hs-glycoprotein, serpina1l - serine (or cysteine) protei…
GO:0006006	glucose metabolic process	3.44e-05	0.0105	18.56	7188	16	121	5	[ins - preproinsulin, pgm1 - phosphoglucomutase 1, tpi1b - triosephosphate isomerase 1b, fbp2 - fructose-1,6-bisphosphatase 2, pfkmb - phosphofructokinase, muscle b]
GO:0042742	defense response to bacterium	4.08e-05	0.012	9.08	7188	20	277	7	[pglyrp2 - peptidoglycan recognition protein 2, caspb - caspase b, tnfrsf1a - tumor necrosis factor receptor superfamily, member 1a, zgc:73345 - zgc:73345, rnasel3 - ribonuclease like 3, tmsb - thymosin, beta, npsn - nephrosin]
GO:0000018	regulation of DNA recombination	4.85e-05	0.0136	342.29	7188	6	7	2	[h1fx - h1 histone family, member x, h1f0 - h1 histone family, member 0]
GO:0010951	negative regulation of endopeptidase activity	5.08e-05	0.0137	12.14	7188	24	148	6	[serpina10a - serpin peptidase inhibitor, clade a (alpha-1 antiproteinase, antitrypsin), member 10a, serpinf2a - serine (or cysteine) peptidase inhibitor, clade f, member 2a, serpinc1 - serine (or cysteine) proteinase inhibitor, clade c (antithrombin), member 1, ahsg - alpha-2-hs-glycoprotein, serpina1l - serine (or cysteine) proteinase inhibitor, clade a (alpha-1 antiproteinase, antitrypsin), me…
GO:0006333	chromatin assembly or disassembly	7.62e-05	0.0198	58.28	7188	10	37	3	[h1fx - h1 histone family, member x, LOC559803 - novel protein similar to swi/snf related, matrix associated, actin dependent regulator of chromatin, subfamily a, member 5 (smarca5), h1f0 - h1 histone family, member 0]
GO:0031936	negative regulation of chromatin silencing	7.77e-05	0.0194	293.39	7188	7	7	2	[h1fx - h1 histone family, member x, h1f0 - h1 histone family, member 0]
GO:0003009	skeletal muscle contraction	9.94e-05	0.0239	4.76	7188	22	687	10	[tnni1b - troponin i, skeletal, slow b, si:rp71-17i16.4 - si:rp71-17i16.4, zgc:193865 - zgc:193865, si:dkey-206m15.8 - si:dkey-206m15.8, tnni2b.2 - troponin i, skeletal, fast 2b, tandem duplicate 2, tnnc1b - troponin c type 1b (slow), tnnt2a - troponin t2a, cardiac, tnnt3a - troponin t3a, skeletal, fast, tnnt2e - troponin t2e, cardiac, tnni1c - troponin i, skeletal, slow c]
GO:0031935	regulation of chromatin silencing	0.000107	0.0248	256.71	7188	8	7	2	[h1fx - h1 histone family, member x, h1f0 - h1 histone family, member 0]
GO:0015980	energy derivation by oxidation of organic compounds	0.000109	0.0245	8.34	7188	29	208	7	[pygma - phosphorylase, glycogen (muscle) a, ppp1r3ca - protein phosphatase 1, regulatory (inhibitor) subunit 3ca, pgm1 - phosphoglucomutase 1, cox5b2 - cytochrome c oxidase subunit vb 2, ugp2a - udp-glucose pyrophosphorylase 2a, cox4i2 - cytochrome c oxidase subunit iv isoform 2, ppp1r3cb - protein phosphatase 1, regulatory (inhibitor) subunit 3cb]
GO:0006805	xenobiotic metabolic process	0.000119	0.026	9.7	7188	16	278	6	[cyp2p10 - cytochrome p450, family 2, subfamily p, polypeptide 10, cyp2p9 - cytochrome p450, family 2, subfamily p, polypeptide 9, cyp2ad3 - cytochrome p450, family 2, subfamily ad, polypeptide 3, cyp2p7 - cytochrome p450, family 2, subfamily p, polypeptide 7, cyp2x7 - cytochrome p450, family 2, subfamily x, polypeptide 7, cyp2p8 - cytochrome p450, family 2, subfamily p, polypeptide 8]
GO:0044262	cellular carbohydrate metabolic process	0.000132	0.0279	6.91	7188	40	208	8	[pygma - phosphorylase, glycogen (muscle) a, ppp1r3ca - protein phosphatase 1, regulatory (inhibitor) subunit 3ca, pgm1 - phosphoglucomutase 1, tpi1b - triosephosphate isomerase 1b, fbp2 - fructose-1,6-bisphosphatase 2, ugp2a - udp-glucose pyrophosphorylase 2a, ppp1r3cb - protein phosphatase 1, regulatory (inhibitor) subunit 3cb, inpp5k - inositol polyphosphate-5-phosphatase k]
GO:0030261	chromosome condensation	0.000144	0.0294	228.19	7188	9	7	2	[h1fx - h1 histone family, member x, h1f0 - h1 histone family, member 0]
GO:0006323	DNA packaging	0.000144	0.0285	228.19	7188	9	7	2	[h1fx - h1 histone family, member x, h1f0 - h1 histone family, member 0]
GO:0045815	positive regulation of gene expression, epigenetic	0.000144	0.0277	228.19	7188	9	7	2	[h1fx - h1 histone family, member x, h1f0 - h1 histone family, member 0]
GO:0060969	negative regulation of gene silencing	0.000144	0.0269	228.19	7188	9	7	2	[h1fx - h1 histone family, member x, h1f0 - h1 histone family, member 0]
GO:0010466	negative regulation of peptidase activity	0.000148	0.0269	10.41	7188	28	148	6	[serpinf2a - serine (or cysteine) peptidase inhibitor, clade f, member 2a, serpina10a - serpin peptidase inhibitor, clade a (alpha-1 antiproteinase, antitrypsin), member 10a, serpinc1 - serine (or cysteine) proteinase inhibitor, clade c (antithrombin), member 1, ahsg - alpha-2-hs-glycoprotein, serpina1l - serine (or cysteine) proteinase inhibitor, clade a (alpha-1 antiproteinase, antitrypsin), me…
GO:0050776	regulation of immune response	0.000176	0.0312	10.74	7188	55	73	6	[c3b - complement component c3b, cfb - complement factor b, c4 - complement component 4, c8a - complement component 8, alpha polypeptide, LOC563828 - complement factor b-like, c3c - complement component c3c]
GO:0002684	positive regulation of immune system process	0.000194	0.0336	10.55	7188	56	73	6	[c3b - complement component c3b, cfb - complement factor b, c4 - complement component 4, c8a - complement component 8, alpha polypeptide, LOC563828 - complement factor b-like, c3c - complement component c3c]
GO:0017144	drug metabolic process	0.000201	0.0339	3.59	7188	108	278	15	[eno1b - enolase 1b, (alpha), pgam2 - phosphoglycerate mutase 2 (muscle), tpi1b - triosephosphate isomerase 1b, cyp2p9 - cytochrome p450, family 2, subfamily p, polypeptide 9, agxta - alanine-glyoxylate aminotransferase a, cox5b2 - cytochrome c oxidase subunit vb 2, si:dkey-22n8.3 - si:dkey-22n8.3, cyp2p7 - cytochrome p450, family 2, subfamily p, polypeptide 7, cyp2p8 - cytochrome p450, family 2,…
GO:1905268	negative regulation of chromatin organization	0.000224	0.0368	186.7	7188	11	7	2	[h1fx - h1 histone family, member x, h1f0 - h1 histone family, member 0]
GO:0045861	negative regulation of proteolysis	0.000269	0.0432	9.4	7188	31	148	6	[serpinf2a - serine (or cysteine) peptidase inhibitor, clade f, member 2a, serpina10a - serpin peptidase inhibitor, clade a (alpha-1 antiproteinase, antitrypsin), member 10a, serpinc1 - serine (or cysteine) proteinase inhibitor, clade c (antithrombin), member 1, ahsg - alpha-2-hs-glycoprotein, serpina1l - serine (or cysteine) proteinase inhibitor, clade a (alpha-1 antiproteinase, antitrypsin), me…
GO:0051053	negative regulation of DNA metabolic process	0.000281	0.0441	171.14	7188	12	7	2	[h1fx - h1 histone family, member x, h1f0 - h1 histone family, member 0]
GO:0060968	regulation of gene silencing	0.000281	0.0431	171.14	7188	12	7	2	[h1fx - h1 histone family, member x, h1f0 - h1 histone family, member 0]
GO:0019318	hexose metabolic process	0.000297	0.0445	12.38	7188	24	121	5	[ins - preproinsulin, pgm1 - phosphoglucomutase 1, tpi1b - triosephosphate isomerase 1b, fbp2 - fructose-1,6-bisphosphatase 2, pfkmb - phosphofructokinase, muscle b]
GO:0009991	response to extracellular stimulus	0.0003	0.044	9.33	7188	34	136	6	[fabp11b - fatty acid binding protein 11b, LOC100330105 - microtubule-associated proteins 1a/1b light chain 3c-like, smtlb - somatolactin beta, ins - preproinsulin, nprl2 - nitrogen permease regulator-like 2 (s. cerevisiae), dap1b - death associated protein 1b]
GO:0031667	response to nutrient levels	0.0003	0.043	9.33	7188	34	136	6	[fabp11b - fatty acid binding protein 11b, LOC100330105 - microtubule-associated proteins 1a/1b light chain 3c-like, smtlb - somatolactin beta, ins - preproinsulin, nprl2 - nitrogen permease regulator-like 2 (s. cerevisiae), dap1b - death associated protein 1b]
GO:0050878	regulation of body fluid levels	0.000316	0.0444	20.11	7188	26	55	4	[f5 - coagulation factor v, serpinc1 - serine (or cysteine) proteinase inhibitor, clade c (antithrombin), member 1, plg - plasminogen, habp2 - hyaluronan binding protein 2]
GO:0009201	ribonucleoside triphosphate biosynthetic process	0.000357	0.0491	5.12	7188	36	351	9	[eno1b - enolase 1b, (alpha), pgam2 - phosphoglycerate mutase 2 (muscle), si:dkey-88p24.9 - si:dkey-88p24.9, tpi1b - triosephosphate isomerase 1b, nme2a - nme/nm23 nucleoside diphosphate kinase 2a, cox5b2 - cytochrome c oxidase subunit vb 2, uckl1a - uridine-cytidine kinase 1-like 1a, si:dkey-22n8.3 - si:dkey-22n8.3, pfkmb - phosphofructokinase, muscle b]
GO:0006941	striated muscle contraction	0.000375	0.0505	4.19	7188	25	687	10	[tnni1b - troponin i, skeletal, slow b, si:rp71-17i16.4 - si:rp71-17i16.4, zgc:193865 - zgc:193865, si:dkey-206m15.8 - si:dkey-206m15.8, tnni2b.2 - troponin i, skeletal, fast 2b, tandem duplicate 2, tnnc1b - troponin c type 1b (slow), tnnt2a - troponin t2a, cardiac, tnnt2e - troponin t2e, cardiac, tnnt3a - troponin t3a, skeletal, fast, tnni1c - troponin i, skeletal, slow c]
GO:0016051	carbohydrate biosynthetic process	0.000389	0.0514	12.15	7188	34	87	5	[mpdu1a - mannose-p-dolichol utilization defect 1a, pgm1 - phosphoglucomutase 1, tpi1b - triosephosphate isomerase 1b, fbp2 - fructose-1,6-bisphosphatase 2, ppp1r3cb - protein phosphatase 1, regulatory (inhibitor) subunit 3cb]
GO:0006754	ATP biosynthetic process	0.000397	0.0515	6.75	7188	27	276	7	[eno1b - enolase 1b, (alpha), pgam2 - phosphoglycerate mutase 2 (muscle), si:dkey-88p24.9 - si:dkey-88p24.9, tpi1b - triosephosphate isomerase 1b, cox5b2 - cytochrome c oxidase subunit vb 2, si:dkey-22n8.3 - si:dkey-22n8.3, pfkmb - phosphofructokinase, muscle b]
GO:0071103	DNA conformation change	0.000416	0.053	146.69	7188	14	7	2	[h1fx - h1 histone family, member x, h1f0 - h1 histone family, member 0]
GO:0051707	response to other organism	0.000424	0.053	4.63	7188	56	277	10	[f5 - coagulation factor v, pglyrp2 - peptidoglycan recognition protein 2, caspb - caspase b, cfb - complement factor b, lect2l - leukocyte cell-derived chemotaxin 2 like, tnfrsf1a - tumor necrosis factor receptor superfamily, member 1a, zgc:73345 - zgc:73345, rnasel3 - ribonuclease like 3, tmsb - thymosin, beta, npsn - nephrosin]
GO:0060048	cardiac muscle contraction	0.000427	0.0524	4.48	7188	21	687	9	[tnni1b - troponin i, skeletal, slow b, zgc:193865 - zgc:193865, tnni2b.2 - troponin i, skeletal, fast 2b, tandem duplicate 2, si:dkey-206m15.8 - si:dkey-206m15.8, tnnc1b - troponin c type 1b (slow), tnnt2a - troponin t2a, cardiac, tnnt3a - troponin t3a, skeletal, fast, tnnt2e - troponin t2e, cardiac, tnni1c - troponin i, skeletal, slow c]
GO:0005996	monosaccharide metabolic process	0.000446	0.0537	11.42	7188	26	121	5	[pgm1 - phosphoglucomutase 1, ins - preproinsulin, tpi1b - triosephosphate isomerase 1b, fbp2 - fructose-1,6-bisphosphatase 2, pfkmb - phosphofructokinase, muscle b]
GO:0030162	regulation of proteolysis	0.000462	0.0547	5.26	7188	68	181	9	[serpina10a - serpin peptidase inhibitor, clade a (alpha-1 antiproteinase, antitrypsin), member 10a, serpinf2a - serine (or cysteine) peptidase inhibitor, clade f, member 2a, caspb - caspase b, serpinc1 - serine (or cysteine) proteinase inhibitor, clade c (antithrombin), member 1, mul1a - mitochondrial e3 ubiquitin ligase 1a, ahsg - alpha-2-hs-glycoprotein, serpina1l - serine (or cysteine) protei…
GO:2001251	negative regulation of chromosome organization	0.000491	0.0571	136.91	7188	15	7	2	[h1fx - h1 histone family, member x, h1f0 - h1 histone family, member 0]
GO:0042737	drug catabolic process	0.000517	0.0592	6.46	7188	28	278	7	[cyp2p10 - cytochrome p450, family 2, subfamily p, polypeptide 10, oxct1b - 3-oxoacid coa transferase 1b, cyp2p9 - cytochrome p450, family 2, subfamily p, polypeptide 9, cyp2ad3 - cytochrome p450, family 2, subfamily ad, polypeptide 3, cyp2p7 - cytochrome p450, family 2, subfamily p, polypeptide 7, cyp2x7 - cytochrome p450, family 2, subfamily x, polypeptide 7, cyp2p8 - cytochrome p450, family 2,…
GO:0009142	nucleoside triphosphate biosynthetic process	0.000539	0.0606	4.85	7188	38	351	9	[eno1b - enolase 1b, (alpha), pgam2 - phosphoglycerate mutase 2 (muscle), si:dkey-88p24.9 - si:dkey-88p24.9, tpi1b - triosephosphate isomerase 1b, nme2a - nme/nm23 nucleoside diphosphate kinase 2a, cox5b2 - cytochrome c oxidase subunit vb 2, uckl1a - uridine-cytidine kinase 1-like 1a, si:dkey-22n8.3 - si:dkey-22n8.3, pfkmb - phosphofructokinase, muscle b]
GO:0009206	purine ribonucleoside triphosphate biosynthetic process	0.000601	0.0664	3.74	7188	32	660	11	[eno1b - enolase 1b, (alpha), pgam2 - phosphoglycerate mutase 2 (muscle), impdh1a - inosine 5'-phosphate dehydrogenase 1a, si:dkey-88p24.9 - si:dkey-88p24.9, tpi1b - triosephosphate isomerase 1b, ATP8 - atp synthase 8, nme2a - nme/nm23 nucleoside diphosphate kinase 2a, cox5b2 - cytochrome c oxidase subunit vb 2, bpgm - 2,3-bisphosphoglycerate mutase, si:dkey-22n8.3 - si:dkey-22n8.3, pfkmb - phosp…
GO:0009145	purine nucleoside triphosphate biosynthetic process	0.000601	0.0654	3.74	7188	32	660	11	[eno1b - enolase 1b, (alpha), pgam2 - phosphoglycerate mutase 2 (muscle), impdh1a - inosine 5'-phosphate dehydrogenase 1a, si:dkey-88p24.9 - si:dkey-88p24.9, tpi1b - triosephosphate isomerase 1b, ATP8 - atp synthase 8, nme2a - nme/nm23 nucleoside diphosphate kinase 2a, cox5b2 - cytochrome c oxidase subunit vb 2, bpgm - 2,3-bisphosphoglycerate mutase, si:dkey-22n8.3 - si:dkey-22n8.3, pfkmb - phosp…
GO:0022904	respiratory electron transport chain	0.00061	0.0653	5.62	7188	16	560	7	[si:dkey-88p24.9 - si:dkey-88p24.9, ND4L - nadh dehydrogenase subunit 4l, cox5b2 - cytochrome c oxidase subunit vb 2, COX2 - cytochrome c oxidase subunit ii, cox4i2 - cytochrome c oxidase subunit iv isoform 2, CYTB - cytochrome b, ndufs6 - nadh dehydrogenase (ubiquinone) fe-s protein 6]
GO:0098542	defense response to other organism	0.000639	0.0673	6.26	7188	29	277	7	[pglyrp2 - peptidoglycan recognition protein 2, caspb - caspase b, tnfrsf1a - tumor necrosis factor receptor superfamily, member 1a, zgc:73345 - zgc:73345, tmsb - thymosin, beta, rnasel3 - ribonuclease like 3, npsn - nephrosin]
GO:0006952	defense response	0.000655	0.068	3.8	7188	82	277	12	[pglyrp2 - peptidoglycan recognition protein 2, caspb - caspase b, si:ch211-66k16.27 - si:ch211-66k16.27, tnfrsf1a - tumor necrosis factor receptor superfamily, member 1a, cxcl12a - chemokine (c-x-c motif) ligand 12a (stromal cell-derived factor 1), zgc:73345 - zgc:73345, tac1 - tachykinin 1, rnasel3 - ribonuclease like 3, tmsb - thymosin, beta, npsn - nephrosin, si:ch211-195h23.3 - si:ch211-195h…
GO:0006073	cellular glucan metabolic process	0.00071	0.0725	9.6	7188	18	208	5	[pygma - phosphorylase, glycogen (muscle) a, pgm1 - phosphoglucomutase 1, ppp1r3ca - protein phosphatase 1, regulatory (inhibitor) subunit 3ca, ugp2a - udp-glucose pyrophosphorylase 2a, ppp1r3cb - protein phosphatase 1, regulatory (inhibitor) subunit 3cb]
GO:0005977	glycogen metabolic process	0.00071	0.0715	9.6	7188	18	208	5	[pygma - phosphorylase, glycogen (muscle) a, pgm1 - phosphoglucomutase 1, ppp1r3ca - protein phosphatase 1, regulatory (inhibitor) subunit 3ca, ugp2a - udp-glucose pyrophosphorylase 2a, ppp1r3cb - protein phosphatase 1, regulatory (inhibitor) subunit 3cb]
GO:0044042	glucan metabolic process	0.00071	0.0704	9.6	7188	18	208	5	[pygma - phosphorylase, glycogen (muscle) a, pgm1 - phosphoglucomutase 1, ppp1r3ca - protein phosphatase 1, regulatory (inhibitor) subunit 3ca, ugp2a - udp-glucose pyrophosphorylase 2a, ppp1r3cb - protein phosphatase 1, regulatory (inhibitor) subunit 3cb]
GO:0016052	carbohydrate catabolic process	0.000734	0.0717	10.44	7188	31	111	5	[pgam2 - phosphoglycerate mutase 2 (muscle), pygma - phosphorylase, glycogen (muscle) a, pgm1 - phosphoglucomutase 1, tpi1b - triosephosphate isomerase 1b, pfkmb - phosphofructokinase, muscle b]
GO:0051346	negative regulation of hydrolase activity	0.000766	0.0738	7.88	7188	37	148	6	[serpinf2a - serine (or cysteine) peptidase inhibitor, clade f, member 2a, serpina10a - serpin peptidase inhibitor, clade a (alpha-1 antiproteinase, antitrypsin), member 10a, serpinc1 - serine (or cysteine) proteinase inhibitor, clade c (antithrombin), member 1, ahsg - alpha-2-hs-glycoprotein, serpina1l - serine (or cysteine) proteinase inhibitor, clade a (alpha-1 antiproteinase, antitrypsin), me…
GO:0046034	ATP metabolic process	0.000815	0.0775	6.08	7188	30	276	7	[eno1b - enolase 1b, (alpha), pgam2 - phosphoglycerate mutase 2 (muscle), si:dkey-88p24.9 - si:dkey-88p24.9, tpi1b - triosephosphate isomerase 1b, cox5b2 - cytochrome c oxidase subunit vb 2, si:dkey-22n8.3 - si:dkey-22n8.3, pfkmb - phosphofructokinase, muscle b]
GO:0007599	hemostasis	0.000843	0.079	29.34	7188	21	35	3	[f5 - coagulation factor v, plg - plasminogen, habp2 - hyaluronan binding protein 2]
GO:0006334	nucleosome assembly	0.000852	0.0787	108.09	7188	19	7	2	[h1fx - h1 histone family, member x, h1f0 - h1 histone family, member 0]
GO:0002682	regulation of immune system process	0.00094	0.0857	5.6	7188	107	96	8	[zgc:92326 - zgc:92326, c3b - complement component c3b, cfb - complement factor b, ndrg1b - n-myc downstream regulated gene 1b, c4 - complement component 4, c8a - complement component 8, alpha polypeptide, LOC563828 - complement factor b-like, c3c - complement component c3c]
GO:0043207	response to external biotic stimulus	0.000955	0.0859	4.25	7188	61	277	10	[f5 - coagulation factor v, pglyrp2 - peptidoglycan recognition protein 2, caspb - caspase b, cfb - complement factor b, lect2l - leukocyte cell-derived chemotaxin 2 like, tnfrsf1a - tumor necrosis factor receptor superfamily, member 1a, zgc:73345 - zgc:73345, rnasel3 - ribonuclease like 3, tmsb - thymosin, beta, npsn - nephrosin]
GO:0071391	cellular response to estrogen stimulus	0.000955	0.0848	26.14	7188	15	55	3	[c3b - complement component c3b, serpinc1 - serine (or cysteine) proteinase inhibitor, clade c (antithrombin), member 1, c9 - complement component 9]
GO:0006112	energy reserve metabolic process	0.000957	0.0838	9.09	7188	19	208	5	[pygma - phosphorylase, glycogen (muscle) a, pgm1 - phosphoglucomutase 1, ppp1r3ca - protein phosphatase 1, regulatory (inhibitor) subunit 3ca, ugp2a - udp-glucose pyrophosphorylase 2a, ppp1r3cb - protein phosphatase 1, regulatory (inhibitor) subunit 3cb]
GO:1900046	regulation of hemostasis	0.000958	0.0829	65.35	7188	4	55	2	[serpinc1 - serine (or cysteine) proteinase inhibitor, clade c (antithrombin), member 1, plg - plasminogen]
GO:0030193	regulation of blood coagulation	0.000958	0.0818	65.35	7188	4	55	2	[serpinc1 - serine (or cysteine) proteinase inhibitor, clade c (antithrombin), member 1, plg - plasminogen]

## Sheet: Downregulated in klf9-
GO Term	Description	P-value	FDR q-value	Enrichment	N	B	n	b	Genes
GO:0016126	sterol biosynthetic process	1.5e-11	9.95e-08	43.69	6576	14	86	8	[faxdc2 - fatty acid hydroxylase domain containing 2, sqlea - squalene epoxidase a, ebp - emopamil binding protein (sterol isomerase), tm7sf2 - transmembrane 7 superfamily member 2, sc5d - sterol-c5-desaturase, cyp51 - cytochrome p450, family 51, lss - lanosterol synthase (2,3-oxidosqualene-lanosterol cyclase), msmo1 - methylsterol monooxygenase 1]
GO:0016125	sterol metabolic process	1.55e-10	5.12e-07	27.53	6576	25	86	9	[faxdc2 - fatty acid hydroxylase domain containing 2, sqlea - squalene epoxidase a, ebp - emopamil binding protein (sterol isomerase), tm7sf2 - transmembrane 7 superfamily member 2, sc5d - sterol-c5-desaturase, cyp51 - cytochrome p450, family 51, srebf2 - sterol regulatory element binding transcription factor 2, lss - lanosterol synthase (2,3-oxidosqualene-lanosterol cyclase), msmo1 - methylstero…
GO:0006694	steroid biosynthetic process	4.13e-09	9.12e-06	25.49	6576	24	86	8	[faxdc2 - fatty acid hydroxylase domain containing 2, sqlea - squalene epoxidase a, ebp - emopamil binding protein (sterol isomerase), tm7sf2 - transmembrane 7 superfamily member 2, sc5d - sterol-c5-desaturase, cyp51 - cytochrome p450, family 51, lss - lanosterol synthase (2,3-oxidosqualene-lanosterol cyclase), msmo1 - methylsterol monooxygenase 1]
GO:0008202	steroid metabolic process	8.68e-09	1.44e-05	18.6	6576	37	86	9	[faxdc2 - fatty acid hydroxylase domain containing 2, sqlea - squalene epoxidase a, ebp - emopamil binding protein (sterol isomerase), tm7sf2 - transmembrane 7 superfamily member 2, sc5d - sterol-c5-desaturase, cyp51 - cytochrome p450, family 51, srebf2 - sterol regulatory element binding transcription factor 2, lss - lanosterol synthase (2,3-oxidosqualene-lanosterol cyclase), msmo1 - methylstero…
GO:0044281	small molecule metabolic process	4.4e-08	5.83e-05	1.94	6576	459	575	78	[man2b1 - mannosidase, alpha, class 2b, member 1, ebp - emopamil binding protein (sterol isomerase), gda - guanine deaminase, tat - tyrosine aminotransferase, tdo2b - tryptophan 2,3-dioxygenase b, txn2 - thioredoxin 2, coasy - coenzyme a synthase, gpd1c - glycerol-3-phosphate dehydrogenase 1c, atp5d - atp synthase, h+ transporting, mitochondrial f1 complex, delta subunit, fuca1 - fucosidase, alph…
GO:1902652	secondary alcohol metabolic process	3.75e-07	0.000414	26.99	6576	17	86	6	[sqlea - squalene epoxidase a, ebp - emopamil binding protein (sterol isomerase), sc5d - sterol-c5-desaturase, cyp51 - cytochrome p450, family 51, srebf2 - sterol regulatory element binding transcription factor 2, lss - lanosterol synthase (2,3-oxidosqualene-lanosterol cyclase)]
GO:0008203	cholesterol metabolic process	3.75e-07	0.000354	26.99	6576	17	86	6	[sqlea - squalene epoxidase a, ebp - emopamil binding protein (sterol isomerase), sc5d - sterol-c5-desaturase, cyp51 - cytochrome p450, family 51, srebf2 - sterol regulatory element binding transcription factor 2, lss - lanosterol synthase (2,3-oxidosqualene-lanosterol cyclase)]
GO:1901617	organic hydroxy compound biosynthetic process	7.5e-07	0.000621	14.23	6576	43	86	8	[faxdc2 - fatty acid hydroxylase domain containing 2, sqlea - squalene epoxidase a, ebp - emopamil binding protein (sterol isomerase), tm7sf2 - transmembrane 7 superfamily member 2, sc5d - sterol-c5-desaturase, cyp51 - cytochrome p450, family 51, lss - lanosterol synthase (2,3-oxidosqualene-lanosterol cyclase), msmo1 - methylsterol monooxygenase 1]
GO:0006695	cholesterol biosynthetic process	1.46e-06	0.00108	50.98	6576	6	86	4	[ebp - emopamil binding protein (sterol isomerase), sc5d - sterol-c5-desaturase, cyp51 - cytochrome p450, family 51, lss - lanosterol synthase (2,3-oxidosqualene-lanosterol cyclase)]
GO:1902653	secondary alcohol biosynthetic process	1.46e-06	0.000969	50.98	6576	6	86	4	[ebp - emopamil binding protein (sterol isomerase), sc5d - sterol-c5-desaturase, cyp51 - cytochrome p450, family 51, lss - lanosterol synthase (2,3-oxidosqualene-lanosterol cyclase)]
GO:0008152	metabolic process	3.16e-06	0.0019	1.27	6576	2454	587	278	[eef2a.1 - eukaryotic translation elongation factor 2a, tandem duplicate 1, ddx39b - dead (asp-glu-ala-asp) box polypeptide 39b, gda - guanine deaminase, kiaa0907 - kiaa0907 protein, xpnpep1 - x-prolyl aminopeptidase (aminopeptidase p) 1, soluble, enpep - glutamyl aminopeptidase, ptk7a - protein tyrosine kinase 7a, mkrn1 - makorin, ring finger protein, 1, dhrs7c - dehydrogenase/reductase (sdr fam…
GO:0009058	biosynthetic process	4.67e-06	0.00258	1.71	6576	635	509	84	[eef2a.1 - eukaryotic translation elongation factor 2a, tandem duplicate 1, ebp - emopamil binding protein (sterol isomerase), eif1axa - eukaryotic translation initiation factor 1a, x-linked, a, rpl4 - ribosomal protein l4, tat - tyrosine aminotransferase, coasy - coenzyme a synthase, mrps34 - mitochondrial ribosomal protein s34, atp5d - atp synthase, h+ transporting, mitochondrial f1 complex, de…
GO:1901576	organic substance biosynthetic process	9.71e-06	0.00494	1.61	6576	609	642	96	[LOC568219 - heat-stable enterotoxin receptor-like, eef2a.1 - eukaryotic translation elongation factor 2a, tandem duplicate 1, eif1axa - eukaryotic translation initiation factor 1a, x-linked, a, esrrd - estrogen-related receptor delta, ebp - emopamil binding protein (sterol isomerase), rpl4 - ribosomal protein l4, coasy - coenzyme a synthase, nans - n-acetylneuraminic acid synthase, mrps34 - mito…
GO:0006082	organic acid metabolic process	1.26e-05	0.00596	2.12	6576	252	529	43	[pdha1a - pyruvate dehydrogenase (lipoamide) alpha 1a, LOC100537991 - proline dehydrogenase 1, mitochondrial-like, si:dkey-102c8.6 - si:dkey-102c8.6, pck1 - phosphoenolpyruvate carboxykinase 1 (soluble), mthfd1l - methylenetetrahydrofolate dehydrogenase (nadp+ dependent) 1-like, sdhb - succinate dehydrogenase complex, subunit b, iron sulfur (ip), tdo2b - tryptophan 2,3-dioxygenase b, tat - tyrosi…
GO:1901615	organic hydroxy compound metabolic process	1.35e-05	0.00598	8.39	6576	82	86	9	[faxdc2 - fatty acid hydroxylase domain containing 2, sqlea - squalene epoxidase a, ebp - emopamil binding protein (sterol isomerase), tm7sf2 - transmembrane 7 superfamily member 2, sc5d - sterol-c5-desaturase, cyp51 - cytochrome p450, family 51, srebf2 - sterol regulatory element binding transcription factor 2, lss - lanosterol synthase (2,3-oxidosqualene-lanosterol cyclase), msmo1 - methylstero…
GO:0015985	energy coupled proton transport, down electrochemical gradient	2.19e-05	0.00905	4.72	6576	14	996	10	[ATP6 - atp synthase 6, atp5c1 - atp synthase, h+ transporting, mitochondrial f1 complex, gamma polypeptide 1, atp5g3a - atp synthase, h+ transporting, mitochondrial fo complex, subunit c3 (subunit 9), genome duplicate a, atp5e - atp synthase, h+ transporting, mitochondrial f1 complex, epsilon subunit, atp5g1 - atp synthase, h+ transporting, mitochondrial fo complex, subunit c1 (subunit 9), atp5a…
GO:0015986	ATP synthesis coupled proton transport	2.19e-05	0.00852	4.72	6576	14	996	10	[ATP6 - atp synthase 6, atp5c1 - atp synthase, h+ transporting, mitochondrial f1 complex, gamma polypeptide 1, atp5g3a - atp synthase, h+ transporting, mitochondrial fo complex, subunit c3 (subunit 9), genome duplicate a, atp5e - atp synthase, h+ transporting, mitochondrial f1 complex, epsilon subunit, atp5g1 - atp synthase, h+ transporting, mitochondrial fo complex, subunit c1 (subunit 9), atp5a…
GO:0055114	oxidation-reduction process	2.42e-05	0.00892	4.36	6576	306	69	14	[faxdc2 - fatty acid hydroxylase domain containing 2, pdha1a - pyruvate dehydrogenase (lipoamide) alpha 1a, sqlea - squalene epoxidase a, kdm1a - lysine (k)-specific demethylase 1a, tm7sf2 - transmembrane 7 superfamily member 2, mthfd1l - methylenetetrahydrofolate dehydrogenase (nadp+ dependent) 1-like, cyp3c4 - cytochrome p450, family 3, subfamily c, polypeptide 4, minal - myc induced nuclear an…
GO:0071704	organic substance metabolic process	3.33e-05	0.0116	1.19	6576	2239	986	401	[aga - aspartylglucosaminidase, esrrd - estrogen-related receptor delta, pkn3 - protein kinase n3, adam28 - a disintegrin and metallopeptidase domain 28, fbxo9 - f-box protein 9, mkrn1 - makorin, ring finger protein, 1, dusp11 - dual specificity phosphatase 11 (rna/rnp complex 1-interacting), sars - seryl-trna synthetase, znf598 - zinc finger protein 598, atp5e - atp synthase, h+ transporting, mi…
GO:0006754	ATP biosynthetic process	4.2e-05	0.0139	3.73	6576	23	996	13	[atp5e - atp synthase, h+ transporting, mitochondrial f1 complex, epsilon subunit, atp5a1 - atp synthase, h+ transporting, mitochondrial f1 complex, alpha subunit 1, cardiac muscle, LOC570106 - 6-phosphofructokinase, liver type-like, atp5d - atp synthase, h+ transporting, mitochondrial f1 complex, delta subunit, ATP6 - atp synthase 6, atp5c1 - atp synthase, h+ transporting, mitochondrial f1 compl…
GO:0044249	cellular biosynthetic process	5.48e-05	0.0173	1.51	6576	574	796	105	[eef2a.1 - eukaryotic translation elongation factor 2a, tandem duplicate 1, esrrd - estrogen-related receptor delta, mrps34 - mitochondrial ribosomal protein s34, pole - polymerase (dna directed), epsilon, bbox1 - butyrobetaine (gamma), 2-oxoglutarate dioxygenase 1 (gamma-butyrobetaine hydroxylase), amd1 - adenosylmethionine decarboxylase 1, rps6 - ribosomal protein s6, hspa14 - heat shock protei…
GO:0044238	primary metabolic process	5.98e-05	0.018	1.2	6576	2110	986	379	[eef2a.1 - eukaryotic translation elongation factor 2a, tandem duplicate 1, esrrd - estrogen-related receptor delta, aga - aspartylglucosaminidase, ddx39b - dead (asp-glu-ala-asp) box polypeptide 39b, pkn3 - protein kinase n3, gda - guanine deaminase, kiaa0907 - kiaa0907 protein, adam28 - a disintegrin and metallopeptidase domain 28, fbxo9 - f-box protein 9, xpnpep1 - x-prolyl aminopeptidase (ami…
GO:0044283	small molecule biosynthetic process	9.32e-05	0.0268	4.8	6576	143	115	12	[shmt1 - serine hydroxymethyltransferase 1 (soluble), fbp1b - fructose-1,6-bisphosphatase 1b, zgc:73273 - zgc:73273, elovl2 - elongation of very long chain fatty acids (fen1/elo2, sur4/elo3, yeast)-like 2, si:dkey-102c8.6 - si:dkey-102c8.6, ebp - emopamil binding protein (sterol isomerase), mthfd1l - methylenetetrahydrofolate dehydrogenase (nadp+ dependent) 1-like, sc5d - sterol-c5-desaturase, cy…
GO:0019752	carboxylic acid metabolic process	9.66e-05	0.0266	2.04	6576	238	529	39	[pdha1a - pyruvate dehydrogenase (lipoamide) alpha 1a, LOC100537991 - proline dehydrogenase 1, mitochondrial-like, si:dkey-102c8.6 - si:dkey-102c8.6, pck1 - phosphoenolpyruvate carboxykinase 1 (soluble), mthfd1l - methylenetetrahydrofolate dehydrogenase (nadp+ dependent) 1-like, sdhb - succinate dehydrogenase complex, subunit b, iron sulfur (ip), tdo2b - tryptophan 2,3-dioxygenase b, tat - tyrosi…
GO:1901362	organic cyclic compound biosynthetic process	9.88e-05	0.0261	4.14	6576	240	86	13	[faxdc2 - fatty acid hydroxylase domain containing 2, pdha1a - pyruvate dehydrogenase (lipoamide) alpha 1a, sqlea - squalene epoxidase a, ebp - emopamil binding protein (sterol isomerase), tm7sf2 - transmembrane 7 superfamily member 2, mthfd1l - methylenetetrahydrofolate dehydrogenase (nadp+ dependent) 1-like, alas1 - aminolevulinate, delta-, synthetase 1, msmo1 - methylsterol monooxygenase 1, sh…
GO:0009141	nucleoside triphosphate metabolic process	0.000114	0.0291	2.95	6576	38	996	17	[si:ch211-243j20.2 - si:ch211-243j20.2, atp5e - atp synthase, h+ transporting, mitochondrial f1 complex, epsilon subunit, atp5a1 - atp synthase, h+ transporting, mitochondrial f1 complex, alpha subunit 1, cardiac muscle, LOC570106 - 6-phosphofructokinase, liver type-like, atp5d - atp synthase, h+ transporting, mitochondrial f1 complex, delta subunit, zgc:73273 - zgc:73273, ATP6 - atp synthase 6, …
GO:0009206	purine ribonucleoside triphosphate biosynthetic process	0.00015	0.0367	3.43	6576	25	996	13	[atp5e - atp synthase, h+ transporting, mitochondrial f1 complex, epsilon subunit, atp5a1 - atp synthase, h+ transporting, mitochondrial f1 complex, alpha subunit 1, cardiac muscle, LOC570106 - 6-phosphofructokinase, liver type-like, atp5d - atp synthase, h+ transporting, mitochondrial f1 complex, delta subunit, ATP6 - atp synthase 6, atp5c1 - atp synthase, h+ transporting, mitochondrial f1 compl…
GO:0009145	purine nucleoside triphosphate biosynthetic process	0.00015	0.0354	3.43	6576	25	996	13	[atp5e - atp synthase, h+ transporting, mitochondrial f1 complex, epsilon subunit, atp5a1 - atp synthase, h+ transporting, mitochondrial f1 complex, alpha subunit 1, cardiac muscle, LOC570106 - 6-phosphofructokinase, liver type-like, atp5d - atp synthase, h+ transporting, mitochondrial f1 complex, delta subunit, ATP6 - atp synthase 6, atp5g3a - atp synthase, h+ transporting, mitochondrial fo comp…
GO:1901566	organonitrogen compound biosynthetic process	0.000151	0.0345	1.66	6576	329	796	66	[eef2a.1 - eukaryotic translation elongation factor 2a, tandem duplicate 1, LOC568219 - heat-stable enterotoxin receptor-like, eif1axa - eukaryotic translation initiation factor 1a, x-linked, a, rpl4 - ribosomal protein l4, coasy - coenzyme a synthase, mrps34 - mitochondrial ribosomal protein s34, atp5d - atp synthase, h+ transporting, mitochondrial f1 complex, delta subunit, bbox1 - butyrobetain…
GO:0045815	positive regulation of gene expression, epigenetic	0.000152	0.0336	6576	6576	1	1	1	[histh1l - histone h1 like]
GO:0060969	negative regulation of gene silencing	0.000152	0.0325	6576	6576	1	1	1	[histh1l - histone h1 like]
GO:0031936	negative regulation of chromatin silencing	0.000152	0.0315	6576	6576	1	1	1	[histh1l - histone h1 like]
GO:0043436	oxoacid metabolic process	0.000154	0.0308	2	6576	243	529	39	[pdha1a - pyruvate dehydrogenase (lipoamide) alpha 1a, LOC100537991 - proline dehydrogenase 1, mitochondrial-like, si:dkey-102c8.6 - si:dkey-102c8.6, pck1 - phosphoenolpyruvate carboxykinase 1 (soluble), mthfd1l - methylenetetrahydrofolate dehydrogenase (nadp+ dependent) 1-like, sdhb - succinate dehydrogenase complex, subunit b, iron sulfur (ip), tdo2b - tryptophan 2,3-dioxygenase b, tat - tyrosi…
GO:0009142	nucleoside triphosphate biosynthetic process	0.000169	0.0329	3.09	6576	32	996	15	[si:ch211-243j20.2 - si:ch211-243j20.2, atp5e - atp synthase, h+ transporting, mitochondrial f1 complex, epsilon subunit, atp5a1 - atp synthase, h+ transporting, mitochondrial f1 complex, alpha subunit 1, cardiac muscle, LOC570106 - 6-phosphofructokinase, liver type-like, atp5d - atp synthase, h+ transporting, mitochondrial f1 complex, delta subunit, ATP6 - atp synthase 6, suclg1 - succinate-coa …
GO:0055085	transmembrane transport	0.00017	0.0322	2.14	6576	368	284	34	[slc29a2 - solute carrier family 29 (nucleoside transporters), member 2, slc5a8l - solute carrier family 5 (iodide transporter), member 8-like, ucp3 - uncoupling protein 3, oat - organic anion transporter, slc13a5 - info solute carrier family 13 (sodium-dependent citrate transporter), member 5, clcnk - chloride channel k, rh50 - rh50-like protein, slc13a2 - solute carrier family 13 (sodium-depend…
GO:0009201	ribonucleoside triphosphate biosynthetic process	0.000217	0.0399	3.19	6576	29	996	14	[si:ch211-243j20.2 - si:ch211-243j20.2, atp5e - atp synthase, h+ transporting, mitochondrial f1 complex, epsilon subunit, atp5a1 - atp synthase, h+ transporting, mitochondrial f1 complex, alpha subunit 1, cardiac muscle, LOC570106 - 6-phosphofructokinase, liver type-like, atp5d - atp synthase, h+ transporting, mitochondrial f1 complex, delta subunit, ATP6 - atp synthase 6, atp5g3a - atp synthase,…
GO:0006030	chitin metabolic process	0.000282	0.0505	59.24	6576	2	111	2	[si:zfos-1762d12.1 - si:zfos-1762d12.1, chia.3 - chitinase, acidic.3]
GO:0008610	lipid biosynthetic process	0.000362	0.063	2.53	6576	124	482	23	[faxdc2 - fatty acid hydroxylase domain containing 2, sqlea - squalene epoxidase a, elovl2 - elongation of very long chain fatty acids (fen1/elo2, sur4/elo3, yeast)-like 2, ebp - emopamil binding protein (sterol isomerase), agpat9l - 1-acylglycerol-3-phosphate o-acyltransferase 9, like, tm7sf2 - transmembrane 7 superfamily member 2, fdps - farnesyl diphosphate synthase (farnesyl pyrophosphate syn…
GO:0006629	lipid metabolic process	0.000385	0.0654	1.85	6576	277	552	43	[pck1 - phosphoenolpyruvate carboxykinase 1 (soluble), ebp - emopamil binding protein (sterol isomerase), tm7sf2 - transmembrane 7 superfamily member 2, agpat9l - 1-acylglycerol-3-phosphate o-acyltransferase 9, like, ebpl - emopamil binding protein-like, gpcpd1 - glycerophosphocholine phosphodiesterase gde1 homolog (s. cerevisiae), pdss1 - prenyl (decaprenyl) diphosphate synthase, subunit 1, cpt2…
GO:0015889	cobalamin transport	0.000456	0.0755	2192	6576	1	3	1	[tcn2l - transcobalamin ii, like]
GO:0009144	purine nucleoside triphosphate metabolic process	0.000545	0.088	2.98	6576	31	996	14	[atp5e - atp synthase, h+ transporting, mitochondrial f1 complex, epsilon subunit, atp5a1 - atp synthase, h+ transporting, mitochondrial f1 complex, alpha subunit 1, cardiac muscle, LOC570106 - 6-phosphofructokinase, liver type-like, atp5d - atp synthase, h+ transporting, mitochondrial f1 complex, delta subunit, ATP6 - atp synthase 6, samhd1 - sam domain and hd domain 1, atp5c1 - atp synthase, h+…
GO:0044248	cellular catabolic process	0.000553	0.0872	1.47	6576	415	984	91	[snx14 - sorting nexin 14, upf1 - upf1 regulator of nonsense transcripts homolog (yeast), gda - guanine deaminase, tat - tyrosine aminotransferase, tdo2b - tryptophan 2,3-dioxygenase b, hmox2b - heme oxygenase (decycling) 2b, zgc:123244 - zgc:123244, spns1 - spinster homolog 1 (drosophila), fbxo9 - f-box protein 9, enpep - glutamyl aminopeptidase, pgd - phosphogluconate hydrogenase, tmub1 - trans…
GO:0001878	response to yeast	0.000562	0.0866	9.26	6576	12	296	5	[mogat2 - monoacylglycerol o-acyltransferase 2, sc5d - sterol-c5-desaturase, cyp51 - cytochrome p450, family 51, mcm4 - mcm4 minichromosome maintenance deficient 4, mitotin (s. cerevisiae), cyb5r2 - cytochrome b5 reductase 2]
GO:0043648	dicarboxylic acid metabolic process	0.000575	0.0866	16.48	6576	21	76	4	[shmt1 - serine hydroxymethyltransferase 1 (soluble), me1 - malic enzyme 1, nadp(+)-dependent, cytosolic, si:dkey-102c8.6 - si:dkey-102c8.6, mthfd1l - methylenetetrahydrofolate dehydrogenase (nadp+ dependent) 1-like]
GO:0016584	nucleosome positioning	0.000602	0.0886	3288	6576	2	1	1	[histh1l - histone h1 like]
GO:0046034	ATP metabolic process	0.000627	0.0902	3.07	6576	28	996	13	[atp5e - atp synthase, h+ transporting, mitochondrial f1 complex, epsilon subunit, atp5a1 - atp synthase, h+ transporting, mitochondrial f1 complex, alpha subunit 1, cardiac muscle, LOC570106 - 6-phosphofructokinase, liver type-like, atp5d - atp synthase, h+ transporting, mitochondrial f1 complex, delta subunit, ATP6 - atp synthase 6, atp5c1 - atp synthase, h+ transporting, mitochondrial f1 compl…
GO:0009056	catabolic process	0.000665	0.0936	1.43	6576	478	984	102	[snx14 - sorting nexin 14, gda - guanine deaminase, tdo2b - tryptophan 2,3-dioxygenase b, tat - tyrosine aminotransferase, fbxo9 - f-box protein 9, gpd1c - glycerol-3-phosphate dehydrogenase 1c, enpep - glutamyl aminopeptidase, tmub1 - transmembrane and ubiquitin-like domain containing 1, fuca1 - fucosidase, alpha-l- 1, tissue, pld1b - phospholipase d1b, ubqln4 - ubiquilin 4, nbas - neuroblastoma…
GO:0044271	cellular nitrogen compound biosynthetic process	0.000766	0.106	1.55	6576	367	796	69	[LOC568219 - heat-stable enterotoxin receptor-like, eef2a.1 - eukaryotic translation elongation factor 2a, tandem duplicate 1, eif1axa - eukaryotic translation initiation factor 1a, x-linked, a, esrrd - estrogen-related receptor delta, rpl4 - ribosomal protein l4, coasy - coenzyme a synthase, mrps34 - mitochondrial ribosomal protein s34, atp5d - atp synthase, h+ transporting, mitochondrial f1 com…
GO:0046148	pigment biosynthetic process	0.000793	0.107	13.37	6576	12	164	4	[shmt1 - serine hydroxymethyltransferase 1 (soluble), mthfd1l - methylenetetrahydrofolate dehydrogenase (nadp+ dependent) 1-like, alas1 - aminolevulinate, delta-, synthetase 1, alas2 - aminolevulinate, delta-, synthetase 2]
GO:0009991	response to extracellular stimulus	0.000798	0.106	3	6576	40	766	14	[p2rx5 - purinergic receptor p2x, ligand-gated ion channel, 5, pck1 - phosphoenolpyruvate carboxykinase 1 (soluble), zgc:153606 - zgc:153606, prl - prolactin, cd36 - cd36 antigen, zgc:73273 - zgc:73273, gh1 - growth hormone 1, dgat2 - diacylglycerol o-acyltransferase 2, wdr45l - wdr45 like, mboat4 - membrane bound o-acyltransferase domain containing 4, depdc5 - dep domain containing 5, bcas3 - br…
GO:0008584	male gonad development	0.000835	0.108	42.98	6576	2	153	2	[ar - androgen receptor, dmrt1 - doublesex and mab-3 related transcription factor 1]
GO:0006066	alcohol metabolic process	0.000967	0.123	7.91	6576	58	86	6	[sqlea - squalene epoxidase a, ebp - emopamil binding protein (sterol isomerase), sc5d - sterol-c5-desaturase, cyp51 - cytochrome p450, family 51, srebf2 - sterol regulatory element binding transcription factor 2, lss - lanosterol synthase (2,3-oxidosqualene-lanosterol cyclase)]
