# Supplementary material for: Klf9 is a key feedforward regulator of the transcriptomic response to glucocorticoid receptor activity
Source: Sci Rep. 2020 Jul 10;10:11415. doi: 10.1038/s41598-020-68040-z (PMC7351738; doi:10.1038/s41598-020-68040-z)
Supplement: Supplementary file 9 — Supplementary table S5b [file 41598_2020_68040_MOESM9_ESM.xlsx]

## Sheet: Upregulated in Klf9-
GO Term	Description	P-value	FDR q-value	Enrichment	N	B	n	b	Genes
GO:0006956	complement activation	1.38e-06	0.0112	46.74	13764	19	62	4	[c3b - complement component c3b, cfb - complement factor b, c4 - complement component 4, c3c - complement component c3c]
GO:0016584	nucleosome positioning	3.01e-06	0.0123	95.14	13764	7	62	3	[h1fx - h1 histone family, member x, LOC559803 - novel protein similar to swi/snf related, matrix associated, actin dependent regulator of chromatin, subfamily a, member 5 (smarca5), h1f0 - h1 histone family, member 0]
GO:0072376	protein activation cascade	4.4e-06	0.012	35.52	13764	25	62	4	[c3b - complement component c3b, cfb - complement factor b, c4 - complement component 4, c3c - complement component c3c]
GO:0006959	humoral immune response	6.06e-06	0.0124	32.89	13764	27	62	4	[c3b - complement component c3b, cfb - complement factor b, c4 - complement component 4, c3c - complement component c3c]
GO:0031497	chromatin assembly	1.02e-05	0.0167	66.6	13764	10	62	3	[h1fx - h1 histone family, member x, LOC559803 - novel protein similar to swi/snf related, matrix associated, actin dependent regulator of chromatin, subfamily a, member 5 (smarca5), h1f0 - h1 histone family, member 0]
GO:0050878	regulation of body fluid levels	4.04e-05	0.0549	20.65	13764	43	62	4	[f5 - coagulation factor v, serpinc1 - serine (or cysteine) proteinase inhibitor, clade c (antithrombin), member 1, plg - plasminogen, habp2 - hyaluronan binding protein 2]
GO:0006333	chromatin assembly or disassembly	5.66e-05	0.066	39.18	13764	17	62	3	[h1fx - h1 histone family, member x, LOC559803 - novel protein similar to swi/snf related, matrix associated, actin dependent regulator of chromatin, subfamily a, member 5 (smarca5), h1f0 - h1 histone family, member 0]
GO:0006955	immune response	7.01e-05	0.0715	8.54	13764	156	62	6	[c3b - complement component c3b, caspb - caspase b, cfb - complement factor b, c4 - complement component 4, c9 - complement component 9, c3c - complement component c3c]
GO:0016052	carbohydrate catabolic process	8.59e-05	0.0779	17.08	13764	52	62	4	[pgam2 - phosphoglycerate mutase 2 (muscle), pgm1 - phosphoglucomutase 1, tpi1b - triosephosphate isomerase 1b, pfkmb - phosphofructokinase, muscle b]
GO:0002252	immune effector process	0.000107	0.0875	16.15	13764	55	62	4	[c3b - complement component c3b, cfb - complement factor b, c4 - complement component 4, c3c - complement component c3c]
GO:0071391	cellular response to estrogen stimulus	0.000109	0.0811	31.71	13764	21	62	3	[c3b - complement component c3b, serpinc1 - serine (or cysteine) proteinase inhibitor, clade c (antithrombin), member 1, c9 - complement component 9]
GO:0002253	activation of immune response	0.000132	0.0898	15.31	13764	58	62	4	[c3b - complement component c3b, cfb - complement factor b, c4 - complement component 4, c3c - complement component c3c]
GO:0043627	response to estrogen	0.000165	0.103	27.75	13764	24	62	3	[c3b - complement component c3b, serpinc1 - serine (or cysteine) proteinase inhibitor, clade c (antithrombin), member 1, c9 - complement component 9]
GO:0006006	glucose metabolic process	0.000187	0.109	26.64	13764	25	62	3	[pgm1 - phosphoglucomutase 1, tpi1b - triosephosphate isomerase 1b, pfkmb - phosphofructokinase, muscle b]
GO:0009617	response to bacterium	0.000218	0.119	13.45	13764	66	62	4	[f5 - coagulation factor v, caspb - caspase b, cfb - complement factor b, lect2l - leukocyte cell-derived chemotaxin 2 like]
GO:0046434	organophosphate catabolic process	0.000289	0.148	12.51	13764	71	62	4	[pgam2 - phosphoglycerate mutase 2 (muscle), tpi1b - triosephosphate isomerase 1b, pfkmb - phosphofructokinase, muscle b, inpp5k - inositol polyphosphate-5-phosphatase k]
GO:0006757	ATP generation from ADP	0.000293	0.14	22.97	13764	29	62	3	[pgam2 - phosphoglycerate mutase 2 (muscle), tpi1b - triosephosphate isomerase 1b, pfkmb - phosphofructokinase, muscle b]
GO:0006096	glycolytic process	0.000293	0.133	22.97	13764	29	62	3	[pgam2 - phosphoglycerate mutase 2 (muscle), tpi1b - triosephosphate isomerase 1b, pfkmb - phosphofructokinase, muscle b]
GO:1900046	regulation of hemostasis	0.000296	0.127	74	13764	6	62	2	[serpinc1 - serine (or cysteine) proteinase inhibitor, clade c (antithrombin), member 1, plg - plasminogen]
GO:0030193	regulation of blood coagulation	0.000296	0.121	74	13764	6	62	2	[serpinc1 - serine (or cysteine) proteinase inhibitor, clade c (antithrombin), member 1, plg - plasminogen]
GO:0042866	pyruvate biosynthetic process	0.000324	0.126	22.2	13764	30	62	3	[pgam2 - phosphoglycerate mutase 2 (muscle), tpi1b - triosephosphate isomerase 1b, pfkmb - phosphofructokinase, muscle b]
GO:0050778	positive regulation of immune response	0.000339	0.126	12	13764	74	62	4	[c3b - complement component c3b, cfb - complement factor b, c4 - complement component 4, c3c - complement component c3c]
GO:0052548	regulation of endopeptidase activity	0.000395	0.14	11.53	13764	77	62	4	[serpinf2a - serine (or cysteine) peptidase inhibitor, clade f, member 2a, caspb - caspase b, serpinc1 - serine (or cysteine) proteinase inhibitor, clade c (antithrombin), member 1, serpina1l - serine (or cysteine) proteinase inhibitor, clade a (alpha-1 antiproteinase, antitrypsin), member 1, like]
GO:0046031	ADP metabolic process	0.000431	0.147	20.18	13764	33	62	3	[pgam2 - phosphoglycerate mutase 2 (muscle), tpi1b - triosephosphate isomerase 1b, pfkmb - phosphofructokinase, muscle b]
GO:0006165	nucleoside diphosphate phosphorylation	0.000471	0.154	19.59	13764	34	62	3	[pgam2 - phosphoglycerate mutase 2 (muscle), tpi1b - triosephosphate isomerase 1b, pfkmb - phosphofructokinase, muscle b]
GO:0007599	hemostasis	0.000471	0.148	19.59	13764	34	62	3	[f5 - coagulation factor v, plg - plasminogen, habp2 - hyaluronan binding protein 2]
GO:0046939	nucleotide phosphorylation	0.000471	0.143	19.59	13764	34	62	3	[pgam2 - phosphoglycerate mutase 2 (muscle), tpi1b - triosephosphate isomerase 1b, pfkmb - phosphofructokinase, muscle b]
GO:0009185	ribonucleoside diphosphate metabolic process	0.000471	0.137	19.59	13764	34	62	3	[pgam2 - phosphoglycerate mutase 2 (muscle), tpi1b - triosephosphate isomerase 1b, pfkmb - phosphofructokinase, muscle b]
GO:0009179	purine ribonucleoside diphosphate metabolic process	0.000471	0.133	19.59	13764	34	62	3	[pgam2 - phosphoglycerate mutase 2 (muscle), tpi1b - triosephosphate isomerase 1b, pfkmb - phosphofructokinase, muscle b]
GO:0009135	purine nucleoside diphosphate metabolic process	0.000471	0.128	19.59	13764	34	62	3	[pgam2 - phosphoglycerate mutase 2 (muscle), tpi1b - triosephosphate isomerase 1b, pfkmb - phosphofructokinase, muscle b]
GO:0052547	regulation of peptidase activity	0.000479	0.126	10.96	13764	81	62	4	[serpinf2a - serine (or cysteine) peptidase inhibitor, clade f, member 2a, caspb - caspase b, serpinc1 - serine (or cysteine) proteinase inhibitor, clade c (antithrombin), member 1, serpina1l - serine (or cysteine) proteinase inhibitor, clade a (alpha-1 antiproteinase, antitrypsin), member 1, like]
GO:0031936	negative regulation of chromatin silencing	0.000549	0.14	55.5	13764	8	62	2	[h1fx - h1 histone family, member x, h1f0 - h1 histone family, member 0]
GO:0044282	small molecule catabolic process	0.000675	0.167	7.12	13764	156	62	5	[pgm1 - phosphoglucomutase 1, tpi1b - triosephosphate isomerase 1b, uox - urate oxidase, pfkmb - phosphofructokinase, muscle b, inpp5k - inositol polyphosphate-5-phosphatase k]
GO:0044270	cellular nitrogen compound catabolic process	0.000694	0.167	7.07	13764	157	62	5	[pgam2 - phosphoglycerate mutase 2 (muscle), tpi1b - triosephosphate isomerase 1b, cnot6l - ccr4-not transcription complex, subunit 6-like, uox - urate oxidase, pfkmb - phosphofructokinase, muscle b]
GO:0016114	terpenoid biosynthetic process	0.000704	0.164	49.33	13764	9	62	2	[rdh5 - retinol dehydrogenase 5 (11-cis/9-cis), rpe65a - retinal pigment epithelium-specific protein 65a]
GO:0050818	regulation of coagulation	0.000704	0.16	49.33	13764	9	62	2	[serpinc1 - serine (or cysteine) proteinase inhibitor, clade c (antithrombin), member 1, plg - plasminogen]
GO:0006090	pyruvate metabolic process	0.000709	0.156	17.08	13764	39	62	3	[pgam2 - phosphoglycerate mutase 2 (muscle), tpi1b - triosephosphate isomerase 1b, pfkmb - phosphofructokinase, muscle b]
GO:0046700	heterocycle catabolic process	0.000756	0.162	6.94	13764	160	62	5	[pgam2 - phosphoglycerate mutase 2 (muscle), tpi1b - triosephosphate isomerase 1b, cnot6l - ccr4-not transcription complex, subunit 6-like, uox - urate oxidase, pfkmb - phosphofructokinase, muscle b]
GO:0009132	nucleoside diphosphate metabolic process	0.000764	0.16	16.65	13764	40	62	3	[pgam2 - phosphoglycerate mutase 2 (muscle), tpi1b - triosephosphate isomerase 1b, pfkmb - phosphofructokinase, muscle b]
GO:0005975	carbohydrate metabolic process	0.000852	0.174	5.37	13764	248	62	6	[mpdu1a - mannose-p-dolichol utilization defect 1a, pgam2 - phosphoglycerate mutase 2 (muscle), pgm1 - phosphoglucomutase 1, tpi1b - triosephosphate isomerase 1b, pfkmb - phosphofructokinase, muscle b, inpp5k - inositol polyphosphate-5-phosphatase k]
GO:0045815	positive regulation of gene expression, epigenetic	0.000878	0.175	44.4	13764	10	62	2	[h1fx - h1 histone family, member x, h1f0 - h1 histone family, member 0]
GO:0019320	hexose catabolic process	0.000878	0.171	44.4	13764	10	62	2	[pgm1 - phosphoglucomutase 1, pfkmb - phosphofructokinase, muscle b]
GO:0060969	negative regulation of gene silencing	0.000878	0.167	44.4	13764	10	62	2	[h1fx - h1 histone family, member x, h1f0 - h1 histone family, member 0]
GO:0019363	pyridine nucleotide biosynthetic process	0.000882	0.164	15.86	13764	42	62	3	[pgam2 - phosphoglycerate mutase 2 (muscle), tpi1b - triosephosphate isomerase 1b, pfkmb - phosphofructokinase, muscle b]
GO:0019359	nicotinamide nucleotide biosynthetic process	0.000882	0.16	15.86	13764	42	62	3	[pgam2 - phosphoglycerate mutase 2 (muscle), tpi1b - triosephosphate isomerase 1b, pfkmb - phosphofructokinase, muscle b]
GO:0019439	aromatic compound catabolic process	0.000917	0.163	6.65	13764	167	62	5	[pgam2 - phosphoglycerate mutase 2 (muscle), tpi1b - triosephosphate isomerase 1b, cnot6l - ccr4-not transcription complex, subunit 6-like, uox - urate oxidase, pfkmb - phosphofructokinase, muscle b]
GO:0050776	regulation of immune response	0.000983	0.171	9.06	13764	98	62	4	[c3b - complement component c3b, cfb - complement factor b, c4 - complement component 4, c3c - complement component c3c]

## Sheet: Downregulated in Klf9-
GO Term	Description	P-value	FDR q-value	Enrichment	N	B	n	b	Genes
GO:0016126	sterol biosynthetic process	6.03e-11	4.92e-07	49.28	13764	23	85	7	[faxdc2 - fatty acid hydroxylase domain containing 2, sqlea - squalene epoxidase a, tm7sf2 - transmembrane 7 superfamily member 2, sc5d - sterol-c5-desaturase, cyp51 - cytochrome p450, family 51, lss - lanosterol synthase (2,3-oxidosqualene-lanosterol cyclase), msmo1 - methylsterol monooxygenase 1]
GO:0016125	sterol metabolic process	7.96e-11	3.25e-07	33.22	13764	39	85	8	[faxdc2 - fatty acid hydroxylase domain containing 2, sqlea - squalene epoxidase a, tm7sf2 - transmembrane 7 superfamily member 2, sc5d - sterol-c5-desaturase, cyp51 - cytochrome p450, family 51, srebf2 - sterol regulatory element binding transcription factor 2, lss - lanosterol synthase (2,3-oxidosqualene-lanosterol cyclase), msmo1 - methylsterol monooxygenase 1]
GO:0008202	steroid metabolic process	3.9e-09	1.06e-05	20.89	13764	62	85	8	[faxdc2 - fatty acid hydroxylase domain containing 2, sqlea - squalene epoxidase a, tm7sf2 - transmembrane 7 superfamily member 2, sc5d - sterol-c5-desaturase, cyp51 - cytochrome p450, family 51, srebf2 - sterol regulatory element binding transcription factor 2, lss - lanosterol synthase (2,3-oxidosqualene-lanosterol cyclase), msmo1 - methylsterol monooxygenase 1]
GO:0006694	steroid biosynthetic process	7.17e-09	1.46e-05	26.36	13764	43	85	7	[faxdc2 - fatty acid hydroxylase domain containing 2, sqlea - squalene epoxidase a, tm7sf2 - transmembrane 7 superfamily member 2, sc5d - sterol-c5-desaturase, cyp51 - cytochrome p450, family 51, lss - lanosterol synthase (2,3-oxidosqualene-lanosterol cyclase), msmo1 - methylsterol monooxygenase 1]
GO:0008203	cholesterol metabolic process	4.74e-07	0.000773	31.14	13764	26	85	5	[sqlea - squalene epoxidase a, sc5d - sterol-c5-desaturase, cyp51 - cytochrome p450, family 51, srebf2 - sterol regulatory element binding transcription factor 2, lss - lanosterol synthase (2,3-oxidosqualene-lanosterol cyclase)]
GO:1901617	organic hydroxy compound biosynthetic process	6.97e-07	0.000948	13.82	13764	82	85	7	[faxdc2 - fatty acid hydroxylase domain containing 2, sqlea - squalene epoxidase a, tm7sf2 - transmembrane 7 superfamily member 2, sc5d - sterol-c5-desaturase, cyp51 - cytochrome p450, family 51, lss - lanosterol synthase (2,3-oxidosqualene-lanosterol cyclase), msmo1 - methylsterol monooxygenase 1]
GO:1902652	secondary alcohol metabolic process	1.01e-06	0.00117	26.99	13764	30	85	5	[sqlea - squalene epoxidase a, sc5d - sterol-c5-desaturase, cyp51 - cytochrome p450, family 51, srebf2 - sterol regulatory element binding transcription factor 2, lss - lanosterol synthase (2,3-oxidosqualene-lanosterol cyclase)]
GO:0044281	small molecule metabolic process	1.38e-06	0.00141	3.65	13764	798	85	18	[man2b1 - mannosidase, alpha, class 2b, member 1, pdha1a - pyruvate dehydrogenase (lipoamide) alpha 1a, sqlea - squalene epoxidase a, si:dkey-102c8.6 - si:dkey-102c8.6, elovl2 - elongation of very long chain fatty acids (fen1/elo2, sur4/elo3, yeast)-like 2, mthfd1l - methylenetetrahydrofolate dehydrogenase (nadp+ dependent) 1-like, shmt1 - serine hydroxymethyltransferase 1 (soluble), iars - isole…
GO:1901615	organic hydroxy compound metabolic process	4.99e-06	0.00452	8.36	13764	155	85	8	[faxdc2 - fatty acid hydroxylase domain containing 2, sqlea - squalene epoxidase a, tm7sf2 - transmembrane 7 superfamily member 2, sc5d - sterol-c5-desaturase, cyp51 - cytochrome p450, family 51, srebf2 - sterol regulatory element binding transcription factor 2, lss - lanosterol synthase (2,3-oxidosqualene-lanosterol cyclase), msmo1 - methylsterol monooxygenase 1]
GO:0055114	oxidation-reduction process	5.5e-06	0.00449	4.17	13764	544	85	14	[faxdc2 - fatty acid hydroxylase domain containing 2, pdha1a - pyruvate dehydrogenase (lipoamide) alpha 1a, sqlea - squalene epoxidase a, kdm1a - lysine (k)-specific demethylase 1a, tm7sf2 - transmembrane 7 superfamily member 2, mthfd1l - methylenetetrahydrofolate dehydrogenase (nadp+ dependent) 1-like, cyp3c4 - cytochrome p450, family 3, subfamily c, polypeptide 4, minal - myc induced nuclear an…
GO:0006695	cholesterol biosynthetic process	7.81e-06	0.0058	69.4	13764	7	85	3	[sc5d - sterol-c5-desaturase, cyp51 - cytochrome p450, family 51, lss - lanosterol synthase (2,3-oxidosqualene-lanosterol cyclase)]
GO:1901362	organic cyclic compound biosynthetic process	2.37e-05	0.0161	4.23	13764	459	85	12	[pdha1a - pyruvate dehydrogenase (lipoamide) alpha 1a, shmt1 - serine hydroxymethyltransferase 1 (soluble), faxdc2 - fatty acid hydroxylase domain containing 2, sqlea - squalene epoxidase a, zgc:73273 - zgc:73273, mthfd1l - methylenetetrahydrofolate dehydrogenase (nadp+ dependent) 1-like, tm7sf2 - transmembrane 7 superfamily member 2, sc5d - sterol-c5-desaturase, alas1 - aminolevulinate, delta-, …
GO:1902653	secondary alcohol biosynthetic process	2.64e-05	0.0166	48.58	13764	10	85	3	[sc5d - sterol-c5-desaturase, cyp51 - cytochrome p450, family 51, lss - lanosterol synthase (2,3-oxidosqualene-lanosterol cyclase)]
GO:0008610	lipid biosynthetic process	4.67e-05	0.0272	6.14	13764	211	85	8	[faxdc2 - fatty acid hydroxylase domain containing 2, sqlea - squalene epoxidase a, elovl2 - elongation of very long chain fatty acids (fen1/elo2, sur4/elo3, yeast)-like 2, tm7sf2 - transmembrane 7 superfamily member 2, sc5d - sterol-c5-desaturase, cyp51 - cytochrome p450, family 51, lss - lanosterol synthase (2,3-oxidosqualene-lanosterol cyclase), msmo1 - methylsterol monooxygenase 1]
GO:0044283	small molecule biosynthetic process	4.73e-05	0.0257	5.32	13764	274	85	9	[shmt1 - serine hydroxymethyltransferase 1 (soluble), fbp1b - fructose-1,6-bisphosphatase 1b, zgc:73273 - zgc:73273, elovl2 - elongation of very long chain fatty acids (fen1/elo2, sur4/elo3, yeast)-like 2, si:dkey-102c8.6 - si:dkey-102c8.6, mthfd1l - methylenetetrahydrofolate dehydrogenase (nadp+ dependent) 1-like, sc5d - sterol-c5-desaturase, cyp51 - cytochrome p450, family 51, lss - lanosterol …
GO:0009058	biosynthetic process	5.72e-05	0.0292	2.68	13764	1148	85	19	[faxdc2 - fatty acid hydroxylase domain containing 2, pdha1a - pyruvate dehydrogenase (lipoamide) alpha 1a, sqlea - squalene epoxidase a, si:dkey-102c8.6 - si:dkey-102c8.6, elovl2 - elongation of very long chain fatty acids (fen1/elo2, sur4/elo3, yeast)-like 2, tm7sf2 - transmembrane 7 superfamily member 2, mthfd1l - methylenetetrahydrofolate dehydrogenase (nadp+ dependent) 1-like, alas1 - aminol…
GO:0043648	dicarboxylic acid metabolic process	7.66e-05	0.0368	17.51	13764	37	85	4	[shmt1 - serine hydroxymethyltransferase 1 (soluble), me1 - malic enzyme 1, nadp(+)-dependent, cytosolic, si:dkey-102c8.6 - si:dkey-102c8.6, mthfd1l - methylenetetrahydrofolate dehydrogenase (nadp+ dependent) 1-like]
GO:0008152	metabolic process	0.000173	0.0784	1.58	13764	4618	85	45	[pdha1a - pyruvate dehydrogenase (lipoamide) alpha 1a, si:dkey-69o16.5 - si:dkey-69o16.5, man2b1 - mannosidase, alpha, class 2b, member 1, si:dkey-102c8.6 - si:dkey-102c8.6, ddx39b - dead (asp-glu-ala-asp) box polypeptide 39b, mthfd1l - methylenetetrahydrofolate dehydrogenase (nadp+ dependent) 1-like, tm7sf2 - transmembrane 7 superfamily member 2, cyp3c4 - cytochrome p450, family 3, subfamily c, …
GO:0006629	lipid metabolic process	0.000253	0.109	3.55	13764	502	85	11	[faxdc2 - fatty acid hydroxylase domain containing 2, sqlea - squalene epoxidase a, elovl2 - elongation of very long chain fatty acids (fen1/elo2, sur4/elo3, yeast)-like 2, tm7sf2 - transmembrane 7 superfamily member 2, sc5d - sterol-c5-desaturase, cyp51 - cytochrome p450, family 51, srebf2 - sterol regulatory element binding transcription factor 2, daglb - diacylglycerol lipase, beta, aacs - ace…
GO:1901576	organic substance biosynthetic process	0.00035	0.143	2.5	13764	1102	85	17	[faxdc2 - fatty acid hydroxylase domain containing 2, pdha1a - pyruvate dehydrogenase (lipoamide) alpha 1a, sqlea - squalene epoxidase a, si:dkey-102c8.6 - si:dkey-102c8.6, elovl2 - elongation of very long chain fatty acids (fen1/elo2, sur4/elo3, yeast)-like 2, tm7sf2 - transmembrane 7 superfamily member 2, mthfd1l - methylenetetrahydrofolate dehydrogenase (nadp+ dependent) 1-like, alas1 - aminol…
GO:0010165	response to X-ray	0.000372	0.145	64.77	13764	5	85	2	[cdkn1a - cyclin-dependent kinase inhibitor 1a, anxa1a - annexin a1a]
GO:0071704	organic substance metabolic process	0.000482	0.179	1.58	13764	4215	85	41	[pdha1a - pyruvate dehydrogenase (lipoamide) alpha 1a, si:dkey-69o16.5 - si:dkey-69o16.5, man2b1 - mannosidase, alpha, class 2b, member 1, si:dkey-102c8.6 - si:dkey-102c8.6, ddx39b - dead (asp-glu-ala-asp) box polypeptide 39b, mthfd1l - methylenetetrahydrofolate dehydrogenase (nadp+ dependent) 1-like, tm7sf2 - transmembrane 7 superfamily member 2, shpk - sedoheptulokinase, zgc:73273 - zgc:73273, …
GO:0019752	carboxylic acid metabolic process	0.000698	0.248	3.71	13764	393	85	9	[pdha1a - pyruvate dehydrogenase (lipoamide) alpha 1a, shmt1 - serine hydroxymethyltransferase 1 (soluble), iars - isoleucyl-trna synthetase, si:dkey-102c8.6 - si:dkey-102c8.6, me1 - malic enzyme 1, nadp(+)-dependent, cytosolic, elovl2 - elongation of very long chain fatty acids (fen1/elo2, sur4/elo3, yeast)-like 2, mthfd1l - methylenetetrahydrofolate dehydrogenase (nadp+ dependent) 1-like, daglb…
GO:0006066	alcohol metabolic process	0.000748	0.254	6.98	13764	116	85	5	[sqlea - squalene epoxidase a, sc5d - sterol-c5-desaturase, cyp51 - cytochrome p450, family 51, srebf2 - sterol regulatory element binding transcription factor 2, lss - lanosterol synthase (2,3-oxidosqualene-lanosterol cyclase)]
GO:0046148	pigment biosynthetic process	0.000818	0.267	16.19	13764	30	85	3	[shmt1 - serine hydroxymethyltransferase 1 (soluble), mthfd1l - methylenetetrahydrofolate dehydrogenase (nadp+ dependent) 1-like, alas1 - aminolevulinate, delta-, synthetase 1]
GO:0043436	oxoacid metabolic process	0.000926	0.291	3.56	13764	409	85	9	[pdha1a - pyruvate dehydrogenase (lipoamide) alpha 1a, shmt1 - serine hydroxymethyltransferase 1 (soluble), iars - isoleucyl-trna synthetase, si:dkey-102c8.6 - si:dkey-102c8.6, me1 - malic enzyme 1, nadp(+)-dependent, cytosolic, elovl2 - elongation of very long chain fatty acids (fen1/elo2, sur4/elo3, yeast)-like 2, mthfd1l - methylenetetrahydrofolate dehydrogenase (nadp+ dependent) 1-like, daglb…
