# Supplementary material for: Klf9 is a key feedforward regulator of the transcriptomic response to glucocorticoid receptor activity
Source: Sci Rep. 2020 Jul 10;10:11415. doi: 10.1038/s41598-020-68040-z (PMC7351738; doi:10.1038/s41598-020-68040-z)
Supplement: Supplementary file 10 — Supplementary table S6 [file 41598_2020_68040_MOESM10_ESM.xlsx]

## Sheet: Klf9-dependent upreg
ENSEMBL_GENE_ID	Name
ENSDARG00000099465	ring finger protein 213a(rnf213a)
ENSDARG00000091555	osteoclast stimulating factor 1(ostf1)
ENSDARG00000090730	zgc:158446(zgc:158446)
ENSDARG00000074345	si:ch211-214b16.3(si:ch211-214b16.3)
ENSDARG00000009939	mitochondrial calcium uptake 2(micu2)
ENSDARG00000037281	fibrinogen gamma chain(fgg)
ENSDARG00000057789	lysozyme(lyz)
ENSDARG00000045999	serum amyloid A(saa)
ENSDARG00000069844	immunoresponsive 1 homolog (mouse)(irg1)
ENSDARG00000016457	interferon regulatory factor 9(irf9)
ENSDARG00000088260	grass carp reovirus (GCRV)-induced gene 2p(gig2p)
ENSDARG00000094695	si:dkey-204f11.64(si:dkey-204f11.64)
ENSDARG00000095090	tetraspanin 37(tspan37)
ENSDARG00000019096	myosin, light chain 7, regulatory(myl7)
ENSDARG00000104325	pleckstrin(plek)
ENSDARG00000000767	Spi-1 proto-oncogene b(spi1b)
ENSDARG00000042018	four and a half LIM domains 2a(fhl2a)
ENSDARG00000090557	microfibril-associated glycoprotein 4-like(LOC100007488)
ENSDARG00000019521	myeloid-specific peroxidase(mpx)
ENSDARG00000041041	chemokine (C-X-C motif) receptor 3, tandem duplicate 2(cxcr3.2)
ENSDARG00000045296	myeloma overexpressed 2(myeov2)
ENSDARG00000074613	si:ch211-240l19.6(si:ch211-240l19.6)
ENSDARG00000055278	complement factor B(cfb)
ENSDARG00000019253	Rh-associated glycoprotein(rhag)
ENSDARG00000087303	CCAAT/enhancer binding protein (C/EBP), delta(cebpd)
ENSDARG00000070651	protein kinase C, delta b(prkcdb)
ENSDARG00000098700	interleukin 1, beta(il1b)
ENSDARG00000068233	zgc:64051(zgc:64051)
ENSDARG00000075748	zgc:172352(zgc:172352)
ENSDARG00000038668	guanylate binding protein 1(gbp1)
ENSDARG00000094935	si:dkey-58f10.11(si:dkey-58f10.11)
ENSDARG00000027658	interferon regulatory factor 10(irf10)
ENSDARG00000033144	proteasome activator subunit 2(psme2)
ENSDARG00000093546	uncharacterized LOC798290(LOC798290)
ENSDARG00000103480	C-type lectin domain family 4 member K-like(LOC101886537)
ENSDARG00000041060	lectin, galactoside-binding, soluble, 9 (galectin 9)-like 3(lgals9l3)
ENSDARG00000058647	HCK proto-oncogene, Src family tyrosine kinase(hck)
ENSDARG00000102048	solute carrier family 25, member 43(slc25a43)
ENSDARG00000010729	interferon-induced protein 44(LOC795887)
ENSDARG00000032098	complement component 8, gamma polypeptide(c8g)
ENSDARG00000089529	desumoylating isopeptidase 1b(desi1b)
ENSDARG00000101040	chemokine (C-C motif) ligand 20a, duplicate 3(ccl20a.3)
ENSDARG00000002165	proteasome activator subunit 1(psme1)
ENSDARG00000069311	zgc:195175(zgc:195175)
ENSDARG00000056985	transmembrane phosphatase with tensin homology(tpte)
ENSDARG00000004954	granulin a(grna)
ENSDARG00000098293	si:dkey-27i16.2(si:dkey-27i16.2)
ENSDARG00000093857	si:dkey-79f11.10(si:dkey-79f11.10)
ENSDARG00000026764	alpha-2-HS-glycoprotein 1(ahsg1)
ENSDARG00000038900	acyl-CoA dehydrogenase, C-4 to C-12 straight chain(acadm)
ENSDARG00000095245	si:ch211-157j23.5(si:ch211-157j23.5)
ENSDARG00000054968	CD40 molecule, TNF receptor superfamily member 5(cd40)
ENSDARG00000089463	DEXH (Asp-Glu-X-His) box polypeptide 58(dhx58)
ENSDARG00000041108	cathepsin H(ctsh)
ENSDARG00000086739	si:ch1073-513e17.1(si:ch1073-513e17.1)
ENSDARG00000097239	si:ch73-31d8.2(si:ch73-31d8.2)
ENSDARG00000055901	STEAP family member 4(steap4)
ENSDARG00000006588	zgc:111983(zgc:111983)
ENSDARG00000098618	endoplasmic reticulum aminopeptidase 2(erap2)
ENSDARG00000104244	twisted gastrulation BMP signaling modulator 1a(twsg1a)
ENSDARG00000055436	finTRIM family, member 97(ftr97)
ENSDARG00000023188	plastin-2(LOC100537803)
ENSDARG00000031954	RanBP-type and C3HC4-type zinc finger containing 1(rbck1)
ENSDARG00000075045	chemokine (C-X-C motif) ligand 18b(cxcl18b)
ENSDARG00000104399	uncharacterized LOC100150882(LOC100150882)
ENSDARG00000079353	si:ch211-165d12.4(si:ch211-165d12.4)
ENSDARG00000021677	PHD finger protein 11(phf11)
ENSDARG00000036427	solute carrier family 3 (amino acid transporter heavy chain), member 2a(slc3a2a)
ENSDARG00000075785	si:ch73-190m4.1(si:ch73-190m4.1)
ENSDARG00000099533	zgc:113279(zgc:113279)
ENSDARG00000097019	si:ch211-108p6.4(si:ch211-108p6.4)
ENSDARG00000104077	Fc receptor, IgE, high affinity I, gamma polypeptide like(fcer1gl)
ENSDARG00000094485	si:dkey-27h10.2(si:dkey-27h10.2)
ENSDARG00000045302	small muscle protein, X-linked(smpx)
ENSDARG00000090783	microfibrillar-associated protein 4(mfap4)
ENSDARG00000076914	laccase (multicopper oxidoreductase) domain containing 1(lacc1)
ENSDARG00000074118	finTRIM family, member 15(ftr15)
ENSDARG00000007769	sulfotransferase family 5A, member 1(sult5a1)
ENSDARG00000068367	nuclear factor of kappa light polypeptide gene enhancer in B-cells inhibitor, epsilon(nfkbie)
ENSDARG00000071173	solute carrier family 12 (sodium/potassium/chloride transporters), member 10, tandem duplicate 2(slc12a10.2)
ENSDARG00000041645	sb:cb37(sb:cb37)
ENSDARG00000014024	membrane-spanning 4-domains, subfamily A, member 17A.4(ms4a17a.4)
ENSDARG00000090882	uncharacterized LOC101882211(LOC101882211)
ENSDARG00000038669	guanylate binding protein 2(gbp2)
ENSDARG00000033227	leukocyte cell-derived chemotaxin 2 like(lect2l)
ENSDARG00000000656	proteasome subunit beta 9a(psmb9a)
ENSDARG00000015495	Kruppel-like factor 3 (basic)(klf3)
ENSDARG00000001303	proteasome subunit beta 8A(psmb8a)
ENSDARG00000031336	hydroxysteroid (20-beta) dehydrogenase 2(hsd20b2)
ENSDARG00000028027	tripartite motif containing 63a(trim63a)
ENSDARG00000077308	G protein-coupled receptor 84(gpr84)
ENSDARG00000040971	zgc:92606(zgc:92606)
ENSDARG00000079402	TAP binding protein (tapasin), tandem duplicate 1(tapbp.1)
ENSDARG00000103980	v-ets avian erythroblastosis virus E26 oncogene homolog 2(ets2)
ENSDARG00000045522	si:dkeyp-89c11.3(si:dkeyp-89c11.3)
ENSDARG00000088689	si:ch211-201o1.1(si:ch211-201o1.1)
ENSDARG00000019772	si:ch1073-280e3.1(si:ch1073-280e3.1)
ENSDARG00000079030	finTRIM family, member 39, pseudogene(ftr39p)
ENSDARG00000038199	cytidine deaminase(cda)
ENSDARG00000043509	ribosomal protein L11(rpl11)
ENSDARG00000090526	zgc:158404(zgc:158404)
ENSDARG00000100461	interleukin-1 receptor type 2-like(LOC101882195)
ENSDARG00000052515	calcium binding and coiled-coil domain 2(calcoco2)
ENSDARG00000068939	XIAP associated factor 1(xaf1)
ENSDARG00000009702	malignant fibrous histiocytoma-amplified sequence 1-like(LOC560440)
ENSDARG00000102758	gamma-glutamyl hydrolase(LOC553228)
ENSDARG00000105142	T-cell, immune regulator 1, ATPase, H+ transporting, lysosomal V0 subunit A3b(tcirg1b)
ENSDARG00000098386	CTP synthase 1b(ctps1b)
ENSDARG00000068431	si:ch211-195h23.3(si:ch211-195h23.3)
ENSDARG00000053836	si:ch211-284o19.8(si:ch211-284o19.8)
ENSDARG00000052148	prostaglandin-endoperoxide synthase 1(ptgs1)
ENSDARG00000015575	cytochrome P450, family 3, subfamily c, polypeptide 1(cyp3c1)
ENSDARG00000016391	transcription elongation factor B (SIII), polypeptide 3(tceb3)
ENSDARG00000086337	si:dkey-102g19.3(si:dkey-102g19.3)
ENSDARG00000038683	si:zfos-2330d3.1(si:zfos-2330d3.1)
ENSDARG00000054160	zgc:113625(zgc:113625)
ENSDARG00000004301	ras homolog family member Gb(rhogb)
ENSDARG00000044254	annexin A3b(anxa3b)
ENSDARG00000094929	apolipoprotein A-IV b, tandem duplicate 3(apoa4b.3)
ENSDARG00000052039	caspase b(caspb)
ENSDARG00000031136	monooxygenase, DBH-like 1(moxd1)
ENSDARG00000015902	signal transducer and activator of transcription 6, interleukin-4 induced(stat6)
ENSDARG00000087359	complement component c3a, duplicate 2(c3a.2)
ENSDARG00000088745	zgc:173915(zgc:173915)
ENSDARG00000038424	si:dkey-8k3.2(si:dkey-8k3.2)
ENSDARG00000029388	si:dkey-90m5.4(si:dkey-90m5.4)
ENSDARG00000003977	zgc:153896(zgc:153896)
ENSDARG00000090890	chemokine-like receptor 1(cmklr1)
ENSDARG00000015278	plexin C1(plxnc1)
ENSDARG00000093193	chitinase, acidic.5(chia.5)
ENSDARG00000070426	ChaC, cation transport regulator homolog 1 (E. coli)(chac1)
ENSDARG00000040474	sorting nexin 10b(snx10b)
ENSDARG00000105117	SDA1 domain containing 1(sdad1)
ENSDARG00000040921	zmp:0000000606(zmp:0000000606)
ENSDARG00000033446	si:dkey-57h18.2(si:dkey-57h18.2)
ENSDARG00000102026	G-protein signaling modulator 2, like(gpsm2l)
ENSDARG00000076978	pro-melanin-concentrating hormone, like(pmchl)
ENSDARG00000058731	solute carrier family 2 (facilitated glucose transporter), member 6(slc2a6)
ENSDARG00000010658	insulin induced gene 1(insig1)
ENSDARG00000038489	UDP-GlcNAc:betaGal beta-1,3-N-acetylglucosaminyltransferase 7(b3gnt7)
ENSDARG00000032976	cardiac myosin light chain-1(cmlc1)
ENSDARG00000104181	si:dkey-152p16.6(si:dkey-152p16.6)
ENSDARG00000076820	XK, Kell blood group complex subunit-related family, member 8, tandem duplicate 2(xkr8.2)
ENSDARG00000039393	si:ch211-240l19.5(si:ch211-240l19.5)
ENSDARG00000071216	si:ch211-133n4.9(si:ch211-133n4.9)
ENSDARG00000067711	parvin, gamma(parvg)
ENSDARG00000070606	inhibitor of kappa light polypeptide gene enhancer in B-cells, kinase epsilon(ikbke)
ENSDARG00000099112	si:dkey-71l4.3(si:dkey-71l4.3)
ENSDARG00000096304	bloodthirsty-related gene family, member 31(btr31)
ENSDARG00000076146	zgc:172075(zgc:172075)
ENSDARG00000003523	intelectin 3(itln3)
ENSDARG00000008275	kelch-like family member 24b(klhl24b)
ENSDARG00000089362	granulin 1(grn1)
ENSDARG00000052688	progestin and adipoQ receptor family member Vb(paqr5b)
ENSDARG00000079274	protease, serine, 59, tandem duplicate 1(prss59.1)
ENSDARG00000077264	WD repeat domain 43(wdr43)
ENSDARG00000053620	Epstein-Barr virus induced 3(ebi3)
ENSDARG00000103634	si:ch73-329n5.6(si:ch73-329n5.6)
ENSDARG00000086100	CD302 molecule(cd302)
ENSDARG00000040278	kelch-like family member 38b(klhl38b)
ENSDARG00000078093	zgc:172065(zgc:172065)
ENSDARG00000098387	transmembrane protein 176l.3a(tmem176l.3a)
ENSDARG00000039243	zgc:152791(zgc:152791)
ENSDARG00000092283	CX chemokine ligand 34b, duplicate 11(cxl34b.11)
ENSDARG00000086332	brain protein I3(bri3)
ENSDARG00000038025	chromobox homolog 7a(cbx7a)
ENSDARG00000070669	chemokine (C-X-C motif) receptor 3, tandem duplicate 3(cxcr3.3)
ENSDARG00000055252	synaptosomal-associated protein 23.2(snap23.2)
ENSDARG00000059054	pyruvate dehydrogenase kinase, isozyme 2b(pdk2b)
ENSDARG00000059294	macrophage receptor with collagenous structure(marco)
ENSDARG00000097416	si:ch73-306e8.2(si:ch73-306e8.2)
ENSDARG00000098452	si:dkey-151g22.1(si:dkey-151g22.1)
ENSDARG00000019260	dehydrogenase/reductase (SDR family) member 9(dhrs9)
ENSDARG00000000804	Ras association (RalGDS/AF-6) domain family 6(rassf6)
ENSDARG00000056615	cytochrome b-245, beta polypeptide (chronic granulomatous disease)(cybb)
ENSDARG00000091209	uncoupling protein 3(ucp3)
ENSDARG00000098204	si:dkeyp-118h9.7(si:dkeyp-118h9.7)
ENSDARG00000030915	carboxypeptidase A1 (pancreatic)(cpa1)
ENSDARG00000053293	finTRIM family, member 14(ftr14)
ENSDARG00000025903	lectin, galactoside-binding, soluble, 9 (galectin 9)-like 1(lgals9l1)
ENSDARG00000055504	si:ch211-212k18.7(si:ch211-212k18.7)
ENSDARG00000009018	Rh family, B glycoprotein (gene/pseudogene)(rhbg)
ENSDARG00000026049	myxovirus (influenza virus) resistance F(mxf)
ENSDARG00000058023	secretory phospholipase A2 receptor-like(LOC108179090)
ENSDARG00000052099	alanine-glyoxylate aminotransferase a(agxta)
ENSDARG00000010423	nephrosin(npsn)
ENSDARG00000075253	phosphatidylinositol-4,5-bisphosphate 3-kinase, catalytic subunit beta(pik3cb)
ENSDARG00000042839	diphthamine biosynthesis 6(dph6)
ENSDARG00000055276	v-rel avian reticuloendotheliosis viral oncogene homolog(rel)
ENSDARG00000076789	connexin 32.2(cx32.2)
ENSDARG00000040277	F-box protein 32(fbxo32)
ENSDARG00000053761	si:dkey-187j14.4(si:dkey-187j14.4)
ENSDARG00000086903	grass carp reovirus (GCRV)-induced gene 2o(gig2o)
ENSDARG00000069549	zgc:162396(zgc:162396)
ENSDARG00000010312	ceruloplasmin(cp)
ENSDARG00000007795	cystatin C (amyloid angiopathy and cerebral hemorrhage)(cst3)
ENSDARG00000002259	carbonic anhydrase XV c(ca15c)
ENSDARG00000016188	si:ch73-63e15.2(si:ch73-63e15.2)
ENSDARG00000075643	interferon-induced protein 35(ifi35)
ENSDARG00000097909	si:dkey-195m11.11(si:dkey-195m11.11)
ENSDARG00000018569	tumor necrosis factor receptor superfamily, member 1a(tnfrsf1a)
ENSDARG00000102583	interleukin 4 receptor, tandem duplicate 1(il4r.1)
ENSDARG00000104800	si:ch211-175m2.4(si:ch211-175m2.4)
ENSDARG00000070041	zgc:153920(zgc:153920)
ENSDARG00000043281	signal transducing adaptor family member 2b(stap2b)
ENSDARG00000104919	si:ch211-153b23.3(si:ch211-153b23.3)
ENSDARG00000036844	TSEN54 tRNA splicing endonuclease subunit(tsen54)
ENSDARG00000034063	un-named sa911(unm_sa911)
ENSDARG00000102456	complement factor H like 4(cfhl4)
ENSDARG00000045835	si:dkey-14d8.6(si:dkey-14d8.6)
ENSDARG00000103984	cytohesin 4b(cyth4b)
ENSDARG00000003820	nuclear receptor subfamily 1, group D, member 2a(nr1d2a)
ENSDARG00000044694	si:ch211-147j13.3(si:ch211-147j13.3)
ENSDARG00000092204	membrane-spanning 4-domains, subfamily A, member 17A.5(ms4a17a.5)
ENSDARG00000093684	transmembrane protein 238a(tmem238a)
ENSDARG00000026611	suppressor of cytokine signaling 3b(socs3b)
ENSDARG00000034705	parvalbumin 7(pvalb7)
ENSDARG00000056407	interferon regulatory factor 8(irf8)
ENSDARG00000043249	thioredoxin domain containing 15(txndc15)
ENSDARG00000102929	zgc:101715(zgc:101715)
ENSDARG00000015887	beta-2-microglobulin, like(b2ml)
ENSDARG00000068951	si:ch211-219a15.4(si:ch211-219a15.4)
ENSDARG00000097539	si:ch211-39f2.3(si:ch211-39f2.3)
ENSDARG00000041294	NADPH oxidase organizer 1a(noxo1a)
ENSDARG00000103340	chloride intracellular channel 1(clic1)
ENSDARG00000052207	complement component c3a, duplicate 3(c3a.3)
ENSDARG00000033735	neutrophil cytosolic factor 1(ncf1)
ENSDARG00000036820	monoglyceride lipase(mgll)
ENSDARG00000091003	interleukin 34(il34)
ENSDARG00000028731	signal transducer and activator of transcription 4(stat4)
ENSDARG00000032571	interleukin 20 receptor, alpha(il20ra)
ENSDARG00000099377	si:cabz01030277.1(si:cabz01030277.1)
ENSDARG00000075504	si:dkey-40c23.2(si:dkey-40c23.2)
ENSDARG00000069244	si:ch211-244b2.3(si:ch211-244b2.3)
ENSDARG00000092191	uncharacterized LOC100535167(LOC100535167)
ENSDARG00000078389	si:dkey-188i13.7(si:dkey-188i13.7)
ENSDARG00000043899	proteasome subunit alpha 6, like(psma6l)
ENSDARG00000021975	si:dkey-15j16.2(si:dkey-15j16.2)
ENSDARG00000043173	zgc:92745(zgc:92745)
ENSDARG00000040192	neudesin neurotrophic factor(nenf)
ENSDARG00000024116	vesicle-associated membrane protein 8 (endobrevin)(vamp8)
ENSDARG00000045549	BCL2-interacting killer (apoptosis-inducing)(bik)
ENSDARG00000060094	prostaglandin I2 (prostacyclin) synthase(ptgis)
ENSDARG00000090899	syncollin-like(LOC108180718)
ENSDARG00000006266	signal transducer and activator of transcription 1a(stat1a)
ENSDARG00000077874	von Willebrand factor A domain containing 10, tandem duplicate 1(vwa10.1)
ENSDARG00000092532	si:dkey-21e2.4(si:dkey-21e2.4)
ENSDARG00000077069	serglycin(srgn)
ENSDARG00000074378	jun B proto-oncogene a(junba)
ENSDARG00000053136	beta-2-microglobulin(b2m)
ENSDARG00000058325	caspase 8, apoptosis-related cysteine peptidase(casp8)
ENSDARG00000096829	biliverdin reductase B(blvrb)
ENSDARG00000043729	placenta-specific 8, tandem duplicate 1(plac8.1)
ENSDARG00000073742	protease, serine, 59, tandem duplicate 2(prss59.2)
ENSDARG00000016939	integrin, beta 2(itgb2)
ENSDARG00000095533	si:ch211-198c19.3(si:ch211-198c19.3)
ENSDARG00000089043	protein tyrosine phosphatase, non-receptor type 6(ptpn6)
ENSDARG00000076269	zgc:172131(zgc:172131)
ENSDARG00000105052	complement factor H like 5(cfhl5)
ENSDARG00000093304	si:dkey-221j11.3(si:dkey-221j11.3)
ENSDARG00000022712	signal transducer and activator of transcription 3 (acute-phase response factor)(stat3)
ENSDARG00000101334	cathepsin C(ctsc)
ENSDARG00000099385	si: ch211-223l2.4(si: ch211-223l2.4)
ENSDARG00000040445	si:ch211-219a4.3(si:ch211-219a4.3)
ENSDARG00000013024	endoplasmic reticulum aminopeptidase 1a(erap1a)
ENSDARG00000100660	si:ch73-252i11.1(si:ch73-252i11.1)
ENSDARG00000086654	cerebellin 11(cbln11)
ENSDARG00000093074	si:ch211-139g16.8(si:ch211-139g16.8)
ENSDARG00000043135	proopiomelanocortin a(pomca)
ENSDARG00000099476	zgc:174863(zgc:174863)
ENSDARG00000086254	HERV-H LTR-associating 2b, tandem duplicate 2(hhla2b.2)
ENSDARG00000055292	autophagy related 9B(atg9b)
ENSDARG00000102599	si:ch1073-392o20.2(si:ch1073-392o20.2)
ENSDARG00000079227	pleckstrin homology domain containing, family S member 1(plekhs1)
ENSDARG00000045530	si:ch211-244b2.4(si:ch211-244b2.4)
ENSDARG00000080020	interleukin 13 receptor, alpha 1(il13ra1)
ENSDARG00000068784	zgc:153073(zgc:153073)
ENSDARG00000043492	interferon regulatory factor 1a(irf1a)
ENSDARG00000068711	cytokine receptor family member b4(crfb4)
ENSDARG00000103687	syncollin, tandem duplicate 2(sycn.2)
ENSDARG00000087706	diverse immunoglobulin domain-containing protein 3.3(dicp3.3)
ENSDARG00000074656	cathepsin S, ortholog2, tandem duplicate 1(ctss2.1)
ENSDARG00000056654	guanine nucleotide binding protein (G protein), alpha 15 (Gq class), tandem duplicate 2(gna15.2)
ENSDARG00000095830	serpin peptidase inhibitor, clade B (ovalbumin), member 1, like 1(serpinb1l1)
ENSDARG00000051912	zgc:152945(zgc:152945)
ENSDARG00000068194	Kruppel-like factor 9(klf9)
ENSDARG00000021859	endoplasmic reticulum aminopeptidase 1b(erap1b)
ENSDARG00000067797	Spi-1 proto-oncogene a(spi1a)
ENSDARG00000042853	isovaleryl-CoA dehydrogenase(ivd)
ENSDARG00000024789	myxovirus (influenza virus) resistance C(mxc)
ENSDARG00000079614	finTRIM family, member 37(ftr37)
ENSDARG00000054609	solute carrier organic anion transporter family, member 2B1(slco2b1)
ENSDARG00000095633	si:ch211-133l5.7(si:ch211-133l5.7)
ENSDARG00000024815	opioid growth factor receptor-like 2(ogfrl2)
ENSDARG00000076388	zgc:194686(zgc:194686)
ENSDARG00000002196	BTB and CNC homology 1, basic leucine zipper transcription factor 1 b(bach1b)
ENSDARG00000038561	Kruppel-like factor 6b(klf6b)
ENSDARG00000079255	zgc:174935(zgc:174935)
ENSDARG00000008165	caspase a(caspa)
ENSDARG00000043403	polyamine oxidase (exo-N4-amino) 1(paox1)
ENSDARG00000020976	UBA-like domain containing 1b(ubald1b)
ENSDARG00000055290	macrophage expressed 1, tandem duplicate 1(mpeg1.1)
ENSDARG00000069379	zgc:158868(zgc:158868)
ENSDARG00000012600	si:dkey-97a13.6(si:dkey-97a13.6)
ENSDARG00000070132	asteroid homolog 1 (Drosophila)(aste1)
ENSDARG00000044751	D-dopachrome tautomerase(ddt)
ENSDARG00000067566	surfactant protein Bb(sftpbb)
ENSDARG00000094104	si:ch211-213i16.3(si:ch211-213i16.3)
ENSDARG00000094678	si:dkey-9i23.6(si:dkey-9i23.6)
ENSDARG00000089724	cylindromatosis (turban tumor syndrome), b(cyldb)
ENSDARG00000016319	complement component 9(c9)
ENSDARG00000100719	urate (5-hydroxyiso-) hydrolase(urah)
ENSDARG00000099439	stress-associated endoplasmic reticulum protein 1(serp1)
ENSDARG00000061520	beta-1,4-N-acetyl-galactosaminyl transferase 1a(b4galnt1a)
ENSDARG00000040258	si:ch73-340m8.2(si:ch73-340m8.2)
ENSDARG00000036767	si:dkey-204a24.10(si:dkey-204a24.10)
ENSDARG00000105411	si:ch211-113d11.5(si:ch211-113d11.5)
ENSDARG00000005799	small integral membrane protein 14(smim14)
ENSDARG00000033587	trans-2-enoyl-CoA reductase, mitochondrial-like(LOC101884755)
ENSDARG00000043198	si:rp71-1i20.2(si:rp71-1i20.2)
ENSDARG00000068262	vesicle-associated membrane protein 5(vamp5)
ENSDARG00000092653	si:dkey-1h24.6(si:dkey-1h24.6)
ENSDARG00000043243	protein kinase C, eta, b(prkchb)
ENSDARG00000068621	si:ch211-181d7.3(si:ch211-181d7.3)
ENSDARG00000078547	si:ch211-264f5.2(si:ch211-264f5.2)
ENSDARG00000074150	si:ch211-226h7.5(si:ch211-226h7.5)
ENSDARG00000055365	si:dkey-25e12.3(si:dkey-25e12.3)
ENSDARG00000062788	immunoresponsive gene 1, like(irg1l)
ENSDARG00000037852	zgc:101663(zgc:101663)
ENSDARG00000035858	calponin 2(cnn2)
ENSDARG00000038095	suppressor of cytokine signaling 1a(socs1a)
ENSDARG00000038185	growth hormone 1(gh1)
ENSDARG00000029720	si:dkeyp-9d4.2(si:dkeyp-9d4.2)
ENSDARG00000103199	si:dkey-247k7.2(si:dkey-247k7.2)
ENSDARG00000004034	Rho GDP dissociation inhibitor (GDI) gamma(arhgdig)
ENSDARG00000101169	GRB2-related adaptor protein 2b(grap2b)
ENSDARG00000043781	zgc:92791(zgc:92791)
ENSDARG00000090889	si:ch211-132p1.3(si:ch211-132p1.3)
ENSDARG00000058445	zgc:136472(zgc:136472)
ENSDARG00000043093	macrophage expressed 1, tandem duplicate 2(mpeg1.2)
ENSDARG00000053131	interleukin-1 receptor-associated kinase 3(irak3)
ENSDARG00000005821	neutrophil cytosolic factor 2(ncf2)
ENSDARG00000041433	si:dkey-7c18.24(si:dkey-7c18.24)
ENSDARG00000097080	si:ch73-181m17.1(si:ch73-181m17.1)
ENSDARG00000076483	zgc:198241(zgc:198241)
ENSDARG00000039900	si:ch211-278p9.4(si:ch211-278p9.4)
ENSDARG00000045561	DNA-damage regulated autophagy modulator 1(dram1)
ENSDARG00000104042	UDP-Gal:betaGlcNAc beta 1,4- galactosyltransferase, polypeptide 4(b4galt4)
ENSDARG00000103551	ring finger protein 213b(rnf213b)
ENSDARG00000104396	tripartite motif containing 25(trim25)
ENSDARG00000021021	tripartite motif containing 35-28(trim35-28)
ENSDARG00000036171	ribonuclease like 3(rnasel3)
ENSDARG00000053563	si:ch73-56d11.4(si:ch73-56d11.4)
ENSDARG00000090722	zgc:172246(zgc:172246)
ENSDARG00000094840	si:dkey-21e2.13(si:dkey-21e2.13)
ENSDARG00000095773	zgc:194906(zgc:194906)
ENSDARG00000012694	complement component c3a, duplicate 1(c3a.1)
ENSDARG00000033161	somatostatin 1, tandem duplicate 2(sst1.2)
ENSDARG00000016368	zinc finger and BTB domain containing 8 opposite strand(zbtb8os)
ENSDARG00000061222	ubiquitin-like modifier activating enzyme 7(uba7)
ENSDARG00000104474	interleukin 6 receptor(il6r)
ENSDARG00000076182	signal transducer and activator of transcription 1b(stat1b)
ENSDARG00000069463	arachidonate 12-lipoxygenase(alox12)
ENSDARG00000079766	transporter 1, ATP-binding cassette, sub-family B (MDR/TAP)(tap1)
ENSDARG00000067672	caspase recruitment domain family, member 9(card9)
ENSDARG00000010625	chloride intracellular channel 2(clic2)
ENSDARG00000107486
ENSDARG00000100110
ENSDARG00000069566
ENSDARG00000091111
ENSDARG00000111882
ENSDARG00000117407
ENSDARG00000113076
ENSDARG00000077697
ENSDARG00000113315
ENSDARG00000100357
ENSDARG00000105562
ENSDARG00000105068
ENSDARG00000097180
ENSDARG00000103556
ENSDARG00000097762
ENSDARG00000077488
ENSDARG00000095409
ENSDARG00000100131
ENSDARG00000089844
ENSDARG00000103314
ENSDARG00000076196
ENSDARG00000042010
ENSDARG00000090824
ENSDARG00000090873
ENSDARG00000098736
ENSDARG00000104572
ENSDARG00000093936
ENSDARG00000014975
ENSDARG00000106669
ENSDARG00000092778
ENSDARG00000098958
ENSDARG00000114454
ENSDARG00000100900
ENSDARG00000089296
ENSDARG00000071437
ENSDARG00000105528
ENSDARG00000074322
ENSDARG00000109648
ENSDARG00000103265
ENSDARG00000111840
ENSDARG00000103381
ENSDARG00000058345

## Sheet: Overlap with Hartig et al. 2016
ENSEMBL_GENE_ID	Name
ENSDARG00000043281	signal transducing adaptor family member 2b(stap2b)
ENSDARG00000056654	guanine nucleotide binding protein (G protein), alpha 15 (Gq class), tandem duplicate 2(gna15.2)
ENSDARG00000088745	zgc:173915(zgc:173915)
ENSDARG00000038424	si:dkey-8k3.2(si:dkey-8k3.2)
ENSDARG00000003820	nuclear receptor subfamily 1, group D, member 2a(nr1d2a)
ENSDARG00000069844	immunoresponsive 1 homolog (mouse)(irg1)
ENSDARG00000068194	Kruppel-like factor 9(klf9)
ENSDARG00000026611	suppressor of cytokine signaling 3b(socs3b)
ENSDARG00000068951	si:ch211-219a15.4(si:ch211-219a15.4)
ENSDARG00000070426	ChaC, cation transport regulator homolog 1 (E. coli)(chac1)
ENSDARG00000024789	myxovirus (influenza virus) resistance C(mxc)
ENSDARG00000097539	si:ch211-39f2.3(si:ch211-39f2.3)
ENSDARG00000041294	NADPH oxidase organizer 1a(noxo1a)
ENSDARG00000041041	chemokine (C-X-C motif) receptor 3, tandem duplicate 2(cxcr3.2)
ENSDARG00000040921	zmp:0000000606(zmp:0000000606)
ENSDARG00000074613	si:ch211-240l19.6(si:ch211-240l19.6)
ENSDARG00000087303	CCAAT/enhancer binding protein (C/EBP), delta(cebpd)
ENSDARG00000028731	signal transducer and activator of transcription 4(stat4)
ENSDARG00000070651	protein kinase C, delta b(prkcdb)
ENSDARG00000058731	solute carrier family 2 (facilitated glucose transporter), member 6(slc2a6)
ENSDARG00000076388	zgc:194686(zgc:194686)
ENSDARG00000038489	UDP-GlcNAc:betaGal beta-1,3-N-acetylglucosaminyltransferase 7(b3gnt7)
ENSDARG00000038668	guanylate binding protein 1(gbp1)
ENSDARG00000039393	si:ch211-240l19.5(si:ch211-240l19.5)
ENSDARG00000076820	XK, Kell blood group complex subunit-related family, member 8, tandem duplicate 2(xkr8.2)
ENSDARG00000069379	zgc:158868(zgc:158868)
ENSDARG00000055290	macrophage expressed 1, tandem duplicate 1(mpeg1.1)
ENSDARG00000076146	zgc:172075(zgc:172075)
ENSDARG00000094104	si:ch211-213i16.3(si:ch211-213i16.3)
ENSDARG00000004954	granulin a(grna)
ENSDARG00000094678	si:dkey-9i23.6(si:dkey-9i23.6)
ENSDARG00000089724	cylindromatosis (turban tumor syndrome), b(cyldb)
ENSDARG00000040278	kelch-like family member 38b(klhl38b)
ENSDARG00000061520	beta-1,4-N-acetyl-galactosaminyl transferase 1a(b4galnt1a)
ENSDARG00000078093	zgc:172065(zgc:172065)
ENSDARG00000040258	si:ch73-340m8.2(si:ch73-340m8.2)
ENSDARG00000036767	si:dkey-204a24.10(si:dkey-204a24.10)
ENSDARG00000095245	si:ch211-157j23.5(si:ch211-157j23.5)
ENSDARG00000038025	chromobox homolog 7a(cbx7a)
ENSDARG00000055252	synaptosomal-associated protein 23.2(snap23.2)
ENSDARG00000097239	si:ch73-31d8.2(si:ch73-31d8.2)
ENSDARG00000059054	pyruvate dehydrogenase kinase, isozyme 2b(pdk2b)
ENSDARG00000059294	macrophage receptor with collagenous structure(marco)
ENSDARG00000043243	protein kinase C, eta, b(prkchb)
ENSDARG00000006588	zgc:111983(zgc:111983)
ENSDARG00000074150	si:ch211-226h7.5(si:ch211-226h7.5)
ENSDARG00000055365	si:dkey-25e12.3(si:dkey-25e12.3)
ENSDARG00000062788	immunoresponsive gene 1, like(irg1l)
ENSDARG00000077874	von Willebrand factor A domain containing 10, tandem duplicate 1(vwa10.1)
ENSDARG00000074378	jun B proto-oncogene a(junba)
ENSDARG00000038095	suppressor of cytokine signaling 1a(socs1a)
ENSDARG00000075045	chemokine (C-X-C motif) ligand 18b(cxcl18b)
ENSDARG00000091209	uncoupling protein 3(ucp3)
ENSDARG00000030915	carboxypeptidase A1 (pancreatic)(cpa1)
ENSDARG00000055504	si:ch211-212k18.7(si:ch211-212k18.7)
ENSDARG00000073742	protease, serine, 59, tandem duplicate 2(prss59.2)
ENSDARG00000043093	macrophage expressed 1, tandem duplicate 2(mpeg1.2)
ENSDARG00000076914	laccase (multicopper oxidoreductase) domain containing 1(lacc1)
ENSDARG00000076269	zgc:172131(zgc:172131)
ENSDARG00000007769	sulfotransferase family 5A, member 1(sult5a1)
ENSDARG00000041433	si:dkey-7c18.24(si:dkey-7c18.24)
ENSDARG00000038669	guanylate binding protein 2(gbp2)
ENSDARG00000097080	si:ch73-181m17.1(si:ch73-181m17.1)
ENSDARG00000015495	Kruppel-like factor 3 (basic)(klf3)
ENSDARG00000031336	hydroxysteroid (20-beta) dehydrogenase 2(hsd20b2)
ENSDARG00000028027	tripartite motif containing 63a(trim63a)
ENSDARG00000045561	DNA-damage regulated autophagy modulator 1(dram1)
ENSDARG00000055276	v-rel avian reticuloendotheliosis viral oncogene homolog(rel)
ENSDARG00000038199	cytidine deaminase(cda)
ENSDARG00000040277	F-box protein 32(fbxo32)
ENSDARG00000090526	zgc:158404(zgc:158404)
ENSDARG00000053761	si:dkey-187j14.4(si:dkey-187j14.4)
ENSDARG00000068939	XIAP associated factor 1(xaf1)
ENSDARG00000068431	si:ch211-195h23.3(si:ch211-195h23.3)
ENSDARG00000016391	transcription elongation factor B (SIII), polypeptide 3(tceb3)
ENSDARG00000076182	signal transducer and activator of transcription 1b(stat1b)
ENSDARG00000002259	carbonic anhydrase XV c(ca15c)
ENSDARG00000038683	si:zfos-2330d3.1(si:zfos-2330d3.1)
ENSDARG00000079227	pleckstrin homology domain containing, family S member 1(plekhs1)
ENSDARG00000016188	si:ch73-63e15.2(si:ch73-63e15.2)
ENSDARG00000054160	zgc:113625(zgc:113625)
ENSDARG00000075643	interferon-induced protein 35(ifi35)
ENSDARG00000067672	caspase recruitment domain family, member 9(card9)
ENSDARG00000094929	apolipoprotein A-IV b, tandem duplicate 3(apoa4b.3)
ENSDARG00000043492	interferon regulatory factor 1a(irf1a)
ENSDARG00000070041	zgc:153920(zgc:153920)
ENSDARG00000092778
ENSDARG00000076196
ENSDARG00000095409
ENSDARG00000093936
ENSDARG00000074322
