# Supplementary material for: Klf9 is a key feedforward regulator of the transcriptomic response to glucocorticoid receptor activity
Source: Sci Rep. 2020 Jul 10;10:11415. doi: 10.1038/s41598-020-68040-z (PMC7351738; doi:10.1038/s41598-020-68040-z)
Supplement: Supplementary file 11 — Supplementary table S7 [file 41598_2020_68040_MOESM11_ESM.xlsx]

## Sheet: Cort upregulated Klf9 dependent
GO Term	Description	P-value	FDR q-value	Enrichment	N	B	n	b	Genes
GO:0002376	immune system process	6.41e-25	5.23e-21	6.25	13772	288	367	48	[cfd - complement factor d (adipsin), irf8 - interferon regulatory factor 8, cxcl-c1c - chemokine (c-x-c motif) ligand c1c, si:dkey-25o1.2 - si:dkey-25o1.2, cfb - complement factor b, si:ch211-165d12.4 - si:ch211-165d12.4, ctssb.1 - cathepsin sb, tandem duplicate 1, rel - v-rel reticuloendotheliosis viral oncogene homolog, LOC563828 - complement factor b-like, b2ml - beta-2-microglobulin, like, s…
GO:0006952	defense response	9.57e-17	3.91e-13	6.98	13772	156	367	29	[cfd - complement factor d (adipsin), cxcl-c1c - chemokine (c-x-c motif) ligand c1c, irg1l - immunoresponsive gene 1, like, ptgs1 - prostaglandin-endoperoxide synthase 1, rel - v-rel reticuloendotheliosis viral oncogene homolog, stat3 - signal transduction and activation of transcription 3, stat1a - signal transduction and activation of transcription 1a, mpeg1 - macrophage expressed 1, zgc:110354…
GO:0006955	immune response	1.15e-16	3.12e-13	6.93	13772	157	367	29	[cfd - complement factor d (adipsin), cxcl-c1c - chemokine (c-x-c motif) ligand c1c, si:dkey-25o1.2 - si:dkey-25o1.2, si:ch211-165d12.4 - si:ch211-165d12.4, cfb - complement factor b, ctssb.1 - cathepsin sb, tandem duplicate 1, rel - v-rel reticuloendotheliosis viral oncogene homolog, b2ml - beta-2-microglobulin, like, LOC563828 - complement factor b-like, c3b - complement component c3b, si:dkeyp…
GO:0009617	response to bacterium	2.59e-16	5.29e-13	11.37	13772	66	367	20	[irg1l - immunoresponsive gene 1, like, caspb - caspase b, dram1 - dna-damage regulated autophagy modulator 1, cfb - complement factor b, rhogb - ras homolog gene family, member gb, lect2l - leukocyte cell-derived chemotaxin 2 like, cebpb - ccaat/enhancer binding protein (c/ebp), beta, cxcr3.2 - chemokine (c-x-c motif) receptor 3, tandem duplicate 2, mpeg1 - macrophage expressed 1, zgc:110354 - z…
GO:0043207	response to external biotic stimulus	2.31e-15	3.78e-12	7.12	13772	137	367	26	[cxcl-c1c - chemokine (c-x-c motif) ligand c1c, irg1l - immunoresponsive gene 1, like, cfb - complement factor b, rhogb - ras homolog gene family, member gb, junba - jun b proto-oncogene a, cebpb - ccaat/enhancer binding protein (c/ebp), beta, mpeg1 - macrophage expressed 1, zgc:110354 - zgc:110354, irg1 - immunoresponsive gene 1, pycard - pyd and card domain containing, lygl1 - lysozyme g-like 1…
GO:0051707	response to other organism	2.98e-15	4.05e-12	7.83	13772	115	367	24	[cxcl-c1c - chemokine (c-x-c motif) ligand c1c, irg1l - immunoresponsive gene 1, like, caspb - caspase b, nfkbiaa - nuclear factor of kappa light polypeptide gene enhancer in b-cells inhibitor, alpha a, dram1 - dna-damage regulated autophagy modulator 1, rhogb - ras homolog gene family, member gb, cfb - complement factor b, lect2l - leukocyte cell-derived chemotaxin 2 like, cebpb - ccaat/enhancer…
GO:0051704	multi-organism process	3.3e-15	3.85e-12	7.39	13772	127	367	25	[irg1l - immunoresponsive gene 1, like, cxcl-c1c - chemokine (c-x-c motif) ligand c1c, cfb - complement factor b, rhogb - ras homolog gene family, member gb, cebpb - ccaat/enhancer binding protein (c/ebp), beta, casp8 - caspase 8, apoptosis-related cysteine peptidase, mpeg1 - macrophage expressed 1, zgc:110354 - zgc:110354, irg1 - immunoresponsive gene 1, pycard - pyd and card domain containing, …
GO:0009607	response to biotic stimulus	3.34e-15	3.41e-12	7.02	13772	139	367	26	[irg1l - immunoresponsive gene 1, like, cxcl-c1c - chemokine (c-x-c motif) ligand c1c, cfb - complement factor b, rhogb - ras homolog gene family, member gb, junba - jun b proto-oncogene a, cebpb - ccaat/enhancer binding protein (c/ebp), beta, mpeg1 - macrophage expressed 1, zgc:110354 - zgc:110354, irg1 - immunoresponsive gene 1, pycard - pyd and card domain containing, lygl1 - lysozyme g-like 1…
GO:0002682	regulation of immune system process	6.61e-12	6e-09	5.14	13772	190	367	26	[cfd - complement factor d (adipsin), irf8 - interferon regulatory factor 8, cfb - complement factor b, rhogb - ras homolog gene family, member gb, pomca - proopiomelanocortin a, LOC563828 - complement factor b-like, si:dkey-1h24.6 - si:dkey-1h24.6, c3b - complement component c3b, b2m - beta-2-microglobulin, zgc:158446 - zgc:158446, irak3 - interleukin-1 receptor-associated kinase 3, zgc:153073 -…
GO:0002474	antigen processing and presentation of peptide antigen via MHC class I	3.1e-10	2.53e-07	29.19	13772	9	367	7	[zgc:56194 - zgc:56194, b2m - beta-2-microglobulin, tapbp - tap binding protein, tap1 - transporter 1, atp-binding cassette, sub-family b (mdr/tap), LOC556826 - antigen peptide transporter 2-like, b2ml - beta-2-microglobulin, like, si:dkey-24n17.6 - si:dkey-24n17.6]
GO:0050896	response to stimulus	1.94e-09	1.44e-06	2.03	13772	1368	367	74	[cfd - complement factor d (adipsin), irg1l - immunoresponsive gene 1, like, cxcl-c1c - chemokine (c-x-c motif) ligand c1c, ptgs1 - prostaglandin-endoperoxide synthase 1, cfb - complement factor b, pomca - proopiomelanocortin a, cebpb - ccaat/enhancer binding protein (c/ebp), beta, LOC563828 - complement factor b-like, stat3 - signal transduction and activation of transcription 3, stat1a - signal…
GO:0048002	antigen processing and presentation of peptide antigen	2.71e-09	1.85e-06	23.88	13772	11	367	7	[zgc:56194 - zgc:56194, b2m - beta-2-microglobulin, tapbp - tap binding protein, tap1 - transporter 1, atp-binding cassette, sub-family b (mdr/tap), LOC556826 - antigen peptide transporter 2-like, b2ml - beta-2-microglobulin, like, si:dkey-24n17.6 - si:dkey-24n17.6]
GO:0009605	response to external stimulus	3.64e-09	2.28e-06	3.64	13772	289	367	28	[irg1l - immunoresponsive gene 1, like, cxcl-c1c - chemokine (c-x-c motif) ligand c1c, rhogb - ras homolog gene family, member gb, cfb - complement factor b, junba - jun b proto-oncogene a, cebpb - ccaat/enhancer binding protein (c/ebp), beta, mpeg1 - macrophage expressed 1, zgc:110354 - zgc:110354, gh1 - growth hormone 1, pycard - pyd and card domain containing, irg1 - immunoresponsive gene 1, l…
GO:0002253	activation of immune response	3.88e-08	2.26e-05	7.63	13772	59	367	12	[c3a - complement component c3a, cfd - complement factor d (adipsin), c3b - complement component c3b, b2m - beta-2-microglobulin, si:ch211-147j13.3 - si:ch211-147j13.3, cfb - complement factor b, zgc:158446 - zgc:158446, LOC563828 - complement factor b-like, irak3 - interleukin-1 receptor-associated kinase 3, si:dkey-1h24.6 - si:dkey-1h24.6, c3c - complement component c3c, cd40 - cd40 antigen]
GO:0019882	antigen processing and presentation	4.83e-08	2.63e-05	17.51	13772	15	367	7	[zgc:56194 - zgc:56194, b2m - beta-2-microglobulin, tapbp - tap binding protein, tap1 - transporter 1, atp-binding cassette, sub-family b (mdr/tap), LOC556826 - antigen peptide transporter 2-like, b2ml - beta-2-microglobulin, like, si:dkey-24n17.6 - si:dkey-24n17.6]
GO:0050776	regulation of immune response	5.14e-08	2.62e-05	5.69	13772	99	367	15	[cfd - complement factor d (adipsin), socs1a - suppressor of cytokine signaling 1a, si:ch211-147j13.3 - si:ch211-147j13.3, cfb - complement factor b, LOC563828 - complement factor b-like, si:dkey-1h24.6 - si:dkey-1h24.6, cd40 - cd40 antigen, c3a - complement component c3a, rpl11 - ribosomal protein l11, c3b - complement component c3b, b2m - beta-2-microglobulin, zgc:158446 - zgc:158446, irak3 - i…
GO:0002684	positive regulation of immune system process	5.9e-08	2.83e-05	5.63	13772	100	367	15	[cfd - complement factor d (adipsin), fam49ba - family with sequence similarity 49, member ba, socs1a - suppressor of cytokine signaling 1a, si:ch211-147j13.3 - si:ch211-147j13.3, cfb - complement factor b, LOC563828 - complement factor b-like, si:dkey-1h24.6 - si:dkey-1h24.6, cd40 - cd40 antigen, c3a - complement component c3a, c3b - complement component c3b, mmp9 - matrix metalloproteinase 9, b…
GO:0042742	defense response to bacterium	6.64e-08	3.01e-05	9.38	13772	40	367	10	[mpeg1 - macrophage expressed 1, caspb - caspase b, zgc:110354 - zgc:110354, irg1 - immunoresponsive gene 1, pycard - pyd and card domain containing, dram1 - dna-damage regulated autophagy modulator 1, lygl1 - lysozyme g-like 1, tnfrsf1a - tumor necrosis factor receptor superfamily, member 1a, rnasel3 - ribonuclease like 3, npsn - nephrosin]
GO:0006954	inflammatory response	6.66e-08	2.86e-05	6.59	13772	74	367	13	[irg1l - immunoresponsive gene 1, like, cxcl-c1c - chemokine (c-x-c motif) ligand c1c, ptgs1 - prostaglandin-endoperoxide synthase 1, caspb - caspase b, rel - v-rel reticuloendotheliosis viral oncogene homolog, pycard - pyd and card domain containing, mmp9 - matrix metalloproteinase 9, tnfrsf1a - tumor necrosis factor receptor superfamily, member 1a, saa - serum amyloid a, si:ch211-195h23.3 - si:…
GO:0072376	protein activation cascade	1.71e-07	7e-05	12.01	13772	25	367	8	[c3a - complement component c3a, cfd - complement factor d (adipsin), c3b - complement component c3b, cfb - complement factor b, zgc:158446 - zgc:158446, LOC563828 - complement factor b-like, fgg - fibrinogen, gamma polypeptide, c3c - complement component c3c]
GO:0019221	cytokine-mediated signaling pathway	3.07e-07	0.000119	7.12	13772	58	367	11	[cxcl-c1c - chemokine (c-x-c motif) ligand c1c, crfb4 - cytokine receptor family member b4, crfb16 - cytokine receptor family member b16, stat1b - signal transducer and activator of transcription 1b, zgc:195175 - zgc:195175, irak3 - interleukin-1 receptor-associated kinase 3, stat4 - signal transducer and activator of transcription 4, cxcr3.2 - chemokine (c-x-c motif) receptor 3, tandem duplicate…
GO:0006959	humoral immune response	3.36e-07	0.000125	11.12	13772	27	367	8	[c3a - complement component c3a, cfd - complement factor d (adipsin), c3b - complement component c3b, cxcl-c1c - chemokine (c-x-c motif) ligand c1c, cfb - complement factor b, zgc:158446 - zgc:158446, LOC563828 - complement factor b-like, c3c - complement component c3c]
GO:0006956	complement activation	3.45e-07	0.000122	13.83	13772	19	367	7	[c3a - complement component c3a, cfd - complement factor d (adipsin), c3b - complement component c3b, cfb - complement factor b, zgc:158446 - zgc:158446, LOC563828 - complement factor b-like, c3c - complement component c3c]
GO:0098542	defense response to other organism	5.25e-07	0.000178	6.77	13772	61	367	11	[mpeg1 - macrophage expressed 1, zgc:110354 - zgc:110354, caspb - caspase b, irg1 - immunoresponsive gene 1, pycard - pyd and card domain containing, dram1 - dna-damage regulated autophagy modulator 1, lygl1 - lysozyme g-like 1, tnfrsf1a - tumor necrosis factor receptor superfamily, member 1a, rnasel3 - ribonuclease like 3, npsn - nephrosin, ncf1 - neutrophil cytosolic factor 1]
GO:0050778	positive regulation of immune response	6.17e-07	0.000202	6	13772	75	367	12	[c3a - complement component c3a, cfd - complement factor d (adipsin), c3b - complement component c3b, b2m - beta-2-microglobulin, si:ch211-147j13.3 - si:ch211-147j13.3, cfb - complement factor b, zgc:158446 - zgc:158446, LOC563828 - complement factor b-like, irak3 - interleukin-1 receptor-associated kinase 3, si:dkey-1h24.6 - si:dkey-1h24.6, c3c - complement component c3c, cd40 - cd40 antigen]
GO:0002483	antigen processing and presentation of endogenous peptide antigen	2.43e-06	0.000763	30.02	13772	5	367	4	[zgc:56194 - zgc:56194, tapbp - tap binding protein, LOC556826 - antigen peptide transporter 2-like, si:dkey-24n17.6 - si:dkey-24n17.6]
GO:0019883	antigen processing and presentation of endogenous antigen	2.43e-06	0.000734	30.02	13772	5	367	4	[zgc:56194 - zgc:56194, tapbp - tap binding protein, LOC556826 - antigen peptide transporter 2-like, si:dkey-24n17.6 - si:dkey-24n17.6]
GO:0019885	antigen processing and presentation of endogenous peptide antigen via MHC class I	2.43e-06	0.000708	30.02	13772	5	367	4	[zgc:56194 - zgc:56194, tapbp - tap binding protein, LOC556826 - antigen peptide transporter 2-like, si:dkey-24n17.6 - si:dkey-24n17.6]
GO:0097696	STAT cascade	2.95e-06	0.000831	18.76	13772	10	367	5	[stat1b - signal transducer and activator of transcription 1b, stat4 - signal transducer and activator of transcription 4, socs3b - suppressor of cytokine signaling 3b, stat3 - signal transduction and activation of transcription 3, stat1a - signal transduction and activation of transcription 1a]
GO:0007259	JAK-STAT cascade	2.95e-06	0.000803	18.76	13772	10	367	5	[stat1b - signal transducer and activator of transcription 1b, stat3 - signal transduction and activation of transcription 3, socs3b - suppressor of cytokine signaling 3b, stat4 - signal transducer and activator of transcription 4, stat1a - signal transduction and activation of transcription 1a]
GO:0006950	response to stress	4.47e-06	0.00118	2.07	13772	779	367	43	[cfd - complement factor d (adipsin), irg1l - immunoresponsive gene 1, like, cxcl-c1c - chemokine (c-x-c motif) ligand c1c, ptgs1 - prostaglandin-endoperoxide synthase 1, ucp3 - uncoupling protein 3, si:ch211-191d15.2 - si:ch211-191d15.2, pomca - proopiomelanocortin a, junba - jun b proto-oncogene a, rel - v-rel reticuloendotheliosis viral oncogene homolog, stat3 - signal transduction and activat…
GO:0052548	regulation of endopeptidase activity	5.73e-06	0.00146	5.36	13772	77	367	11	[caspb - caspase b, pycard - pyd and card domain containing, serpinb1l1 - serpin peptidase inhibitor, clade b (ovalbumin), member 1, like 1, ahsg - alpha-2-hs-glycoprotein, mcl1a - myeloid cell leukemia sequence 1a, casp8 - caspase 8, apoptosis-related cysteine peptidase, mcl1b - myeloid cell leukemia sequence 1b, caspa - caspase a, psme1 - proteasome activator subunit 1, si:ch211-195h23.3 - si:c…
GO:0010952	positive regulation of peptidase activity	8.48e-06	0.0021	9.06	13772	29	367	7	[caspb - caspase b, pycard - pyd and card domain containing, caspa - caspase a, casp8 - caspase 8, apoptosis-related cysteine peptidase, si:ch211-195h23.3 - si:ch211-195h23.3, psme1 - proteasome activator subunit 1, psme2 - proteasome activator subunit 2]
GO:0010950	positive regulation of endopeptidase activity	8.48e-06	0.00204	9.06	13772	29	367	7	[caspb - caspase b, pycard - pyd and card domain containing, caspa - caspase a, casp8 - caspase 8, apoptosis-related cysteine peptidase, si:ch211-195h23.3 - si:ch211-195h23.3, psme1 - proteasome activator subunit 1, psme2 - proteasome activator subunit 2]
GO:0052547	regulation of peptidase activity	9.45e-06	0.0022	5.1	13772	81	367	11	[caspb - caspase b, pycard - pyd and card domain containing, serpinb1l1 - serpin peptidase inhibitor, clade b (ovalbumin), member 1, like 1, ahsg - alpha-2-hs-glycoprotein, mcl1a - myeloid cell leukemia sequence 1a, casp8 - caspase 8, apoptosis-related cysteine peptidase, mcl1b - myeloid cell leukemia sequence 1b, caspa - caspase a, psme1 - proteasome activator subunit 1, si:ch211-195h23.3 - si:c…
GO:0045087	innate immune response	1.26e-05	0.00285	7.15	13772	42	367	8	[cfd - complement factor d (adipsin), caspb - caspase b, pycard - pyd and card domain containing, tnfrsf1a - tumor necrosis factor receptor superfamily, member 1a, rel - v-rel reticuloendotheliosis viral oncogene homolog, caspa - caspase a, cxcr3.2 - chemokine (c-x-c motif) receptor 3, tandem duplicate 2, si:ch211-195h23.3 - si:ch211-195h23.3]
GO:0043281	regulation of cysteine-type endopeptidase activity involved in apoptotic process	4.65e-05	0.0103	7.1	13772	37	367	7	[caspb - caspase b, pycard - pyd and card domain containing, mcl1a - myeloid cell leukemia sequence 1a, mcl1b - myeloid cell leukemia sequence 1b, caspa - caspase a, casp8 - caspase 8, apoptosis-related cysteine peptidase, si:ch211-195h23.3 - si:ch211-195h23.3]
GO:0006919	activation of cysteine-type endopeptidase activity involved in apoptotic process	6.21e-05	0.0133	11.04	13772	17	367	5	[caspb - caspase b, pycard - pyd and card domain containing, caspa - caspase a, casp8 - caspase 8, apoptosis-related cysteine peptidase, si:ch211-195h23.3 - si:ch211-195h23.3]
GO:2000116	regulation of cysteine-type endopeptidase activity	6.64e-05	0.0139	6.74	13772	39	367	7	[caspb - caspase b, pycard - pyd and card domain containing, mcl1a - myeloid cell leukemia sequence 1a, mcl1b - myeloid cell leukemia sequence 1b, caspa - caspase a, casp8 - caspase 8, apoptosis-related cysteine peptidase, si:ch211-195h23.3 - si:ch211-195h23.3]
GO:0002252	immune effector process	9.6e-05	0.0196	5.46	13772	55	367	8	[c3a - complement component c3a, cfd - complement factor d (adipsin), c3b - complement component c3b, cfb - complement factor b, zgc:158446 - zgc:158446, LOC563828 - complement factor b-like, cxcr3.2 - chemokine (c-x-c motif) receptor 3, tandem duplicate 2, c3c - complement component c3c]
GO:0006508	proteolysis	9.84e-05	0.0196	1.97	13772	666	367	35	[cfd - complement factor d (adipsin), ctsh - cathepsin h, zgc:153968 - zgc:153968, cfb - complement factor b, ctssb.1 - cathepsin sb, tandem duplicate 1, zgc:92745 - zgc:92745, zgc:165423 - zgc:165423, LOC563828 - complement factor b-like, casp8 - caspase 8, apoptosis-related cysteine peptidase, psmb9a - proteasome (prosome, macropain) subunit, beta type, 9a, psmb8 - proteasome (prosome, macropai…
GO:0030162	regulation of proteolysis	0.000117	0.0227	3.63	13772	124	367	12	[caspb - caspase b, pycard - pyd and card domain containing, serpinb1l1 - serpin peptidase inhibitor, clade b (ovalbumin), member 1, like 1, ahsg - alpha-2-hs-glycoprotein, mcl1a - myeloid cell leukemia sequence 1a, mcl1b - myeloid cell leukemia sequence 1b, casp8 - caspase 8, apoptosis-related cysteine peptidase, caspa - caspase a, chac1 - chac, cation transport regulator-like 1, psme1 - proteas…
GO:0006801	superoxide metabolic process	0.000146	0.0277	9.38	13772	20	367	5	[noxo1a - nadph oxidase organizer 1a, ncf2 - neutrophil cytosolic factor 2, cybb - cytochrome b-245, beta polypeptide (chronic granulomatous disease), cyba - cytochrome b-245, alpha polypeptide, ncf1 - neutrophil cytosolic factor 1]
GO:0031347	regulation of defense response	0.000159	0.0296	5.09	13772	59	367	8	[rpl11 - ribosomal protein l11, mmp9 - matrix metalloproteinase 9, socs1a - suppressor of cytokine signaling 1a, b2m - beta-2-microglobulin, tnfrsf1a - tumor necrosis factor receptor superfamily, member 1a, irak3 - interleukin-1 receptor-associated kinase 3, LOC100002292 - protein strawberry notch homolog 2-like, cd40 - cd40 antigen]
GO:0002683	negative regulation of immune system process	0.000197	0.0357	5.71	13772	46	367	7	[zgc:92326 - zgc:92326, socs1a - suppressor of cytokine signaling 1a, nfkbiaa - nuclear factor of kappa light polypeptide gene enhancer in b-cells inhibitor, alpha a, b2m - beta-2-microglobulin, spi1b - spleen focus forming virus (sffv) proviral integration oncogene spi1b, lgals9l1 - lectin, galactoside-binding, soluble, 9 (galectin 9)-like 1, irak3 - interleukin-1 receptor-associated kinase 3]
GO:0042554	superoxide anion generation	0.000354	0.0627	18.76	13772	6	367	3	[ncf2 - neutrophil cytosolic factor 2, cybb - cytochrome b-245, beta polypeptide (chronic granulomatous disease), cyba - cytochrome b-245, alpha polypeptide]
GO:0072488	ammonium transmembrane transport	0.000354	0.0614	18.76	13772	6	367	3	[rhcga - rhesus blood group, c glycoprotein a, rhbg - rhesus blood group, b glycoprotein, rhag - rhesus blood group-associated glycoprotein]
GO:0060326	cell chemotaxis	0.000483	0.0822	4.96	13772	53	367	7	[si:dkey-269d20.3 - si:dkey-269d20.3, cxcl-c1c - chemokine (c-x-c motif) ligand c1c, tnfrsf1a - tumor necrosis factor receptor superfamily, member 1a, saa - serum amyloid a, cmklr1 - chemokine-like receptor 1, cxcr3.2 - chemokine (c-x-c motif) receptor 3, tandem duplicate 2, cyba - cytochrome b-245, alpha polypeptide]
GO:0043280	positive regulation of cysteine-type endopeptidase activity involved in apoptotic process	0.000542	0.0903	7.22	13772	26	367	5	[caspb - caspase b, pycard - pyd and card domain containing, caspa - caspase a, casp8 - caspase 8, apoptosis-related cysteine peptidase, si:ch211-195h23.3 - si:ch211-195h23.3]
GO:2001056	positive regulation of cysteine-type endopeptidase activity	0.000542	0.0885	7.22	13772	26	367	5	[caspb - caspase b, pycard - pyd and card domain containing, caspa - caspase a, casp8 - caspase 8, apoptosis-related cysteine peptidase, si:ch211-195h23.3 - si:ch211-195h23.3]
GO:0002761	regulation of myeloid leukocyte differentiation	0.000607	0.0971	16.08	13772	7	367	3	[irf8 - interferon regulatory factor 8, spi1b - spleen focus forming virus (sffv) proviral integration oncogene spi1b, spi1a - spleen focus forming virus (sffv) proviral integration oncogene spi1a]
GO:0045824	negative regulation of innate immune response	0.000607	0.0952	16.08	13772	7	367	3	[socs1a - suppressor of cytokine signaling 1a, b2m - beta-2-microglobulin, irak3 - interleukin-1 receptor-associated kinase 3]
GO:0015696	ammonium transport	0.0007	0.108	9.38	13772	16	367	4	[rhcga - rhesus blood group, c glycoprotein a, slc25a48 - solute carrier family 25, member 48, rhbg - rhesus blood group, b glycoprotein, rhag - rhesus blood group-associated glycoprotein]
GO:0002676	regulation of chronic inflammatory response	0.000708	0.107	37.53	13772	2	367	2	[mmp9 - matrix metalloproteinase 9, tnfrsf1a - tumor necrosis factor receptor superfamily, member 1a]
GO:0002631	regulation of granuloma formation	0.000708	0.105	37.53	13772	2	367	2	[mmp9 - matrix metalloproteinase 9, tnfrsf1a - tumor necrosis factor receptor superfamily, member 1a]
GO:0015840	urea transport	0.000708	0.103	37.53	13772	2	367	2	[slc14a2 - solute carrier family 14 (urea transporter), member 2, rhag - rhesus blood group-associated glycoprotein]
GO:0045862	positive regulation of proteolysis	0.000757	0.108	4.61	13772	57	367	7	[caspb - caspase b, pycard - pyd and card domain containing, casp8 - caspase 8, apoptosis-related cysteine peptidase, caspa - caspase a, psme1 - proteasome activator subunit 1, si:ch211-195h23.3 - si:ch211-195h23.3, psme2 - proteasome activator subunit 2]

## Sheet: Cort upreg in both WT and Klf9-
GO Term	Description	P-value	FDR q-value	Enrichment	N	B	n	b	Genes
GO:0009074	aromatic amino acid family catabolic process	0.000286	1	22.65	13772	16	114	3	[hgd - homogentisate 1,2-dioxygenase, hpdb - 4-hydroxyphenylpyruvate dioxygenase b, gstz1 - glutathione s-transferase zeta 1]
GO:0010107	potassium ion import	0.000468	1	10.98	13772	44	114	4	[kcnj1a.6 - potassium inwardly-rectifying channel, subfamily j, member 1a, tandem duplicate 6, kcnj1a.5 - potassium inwardly-rectifying channel, subfamily j, member 1a, tandem duplicate 5, kcnj1a.4 - potassium inwardly-rectifying channel, subfamily j, member 1a, tandem duplicate 4, kcnj1a.3 - potassium inwardly-rectifying channel, subfamily j, member 1a, tandem duplicate 3]
GO:1990573	potassium ion import across plasma membrane	0.000468	1	10.98	13772	44	114	4	[kcnj1a.6 - potassium inwardly-rectifying channel, subfamily j, member 1a, tandem duplicate 6, kcnj1a.5 - potassium inwardly-rectifying channel, subfamily j, member 1a, tandem duplicate 5, kcnj1a.4 - potassium inwardly-rectifying channel, subfamily j, member 1a, tandem duplicate 4, kcnj1a.3 - potassium inwardly-rectifying channel, subfamily j, member 1a, tandem duplicate 3]
GO:0019439	aromatic compound catabolic process	0.000471	0.962	5.06	13772	167	114	7	[hgd - homogentisate 1,2-dioxygenase, hpdb - 4-hydroxyphenylpyruvate dioxygenase b, zgc:101000 - zgc:101000, rnaset2 - ribonuclease t2, hmox1 - heme oxygenase (decycling) 1, ada - adenosine deaminase, gstz1 - glutathione s-transferase zeta 1]
GO:1901361	organic cyclic compound catabolic process	0.000737	1	4.7	13772	180	114	7	[hgd - homogentisate 1,2-dioxygenase, hpdb - 4-hydroxyphenylpyruvate dioxygenase b, zgc:101000 - zgc:101000, rnaset2 - ribonuclease t2, hmox1 - heme oxygenase (decycling) 1, ada - adenosine deaminase, gstz1 - glutathione s-transferase zeta 1]
GO:0008630	intrinsic apoptotic signaling pathway in response to DNA damage	0.000867	1	15.76	13772	23	114	3	[crip1 - cysteine-rich protein 1, mcl1a - myeloid cell leukemia sequence 1a, mcl1b - myeloid cell leukemia sequence 1b]
GO:0009072	aromatic amino acid family metabolic process	0.000867	1	15.76	13772	23	114	3	[hgd - homogentisate 1,2-dioxygenase, hpdb - 4-hydroxyphenylpyruvate dioxygenase b, gstz1 - glutathione s-transferase zeta 1]

## Sheet: Cort upreg in Klf9- only
GO Term	Description	P-value	FDR q-value	Enrichment	N	B	n	b	Genes
GO:0006518	peptide metabolic process	2.52e-10	2.06e-06	3.11	13772	273	633	39	[rpl28 - ribosomal protein l28, zgc:92868 - zgc:92868, rpl22l1 - ribosomal protein l22-like 1, zgc:92763 - zgc:92763, rps27.1 - ribosomal protein s27, isoform 1, rps26 - ribosomal protein s26, eif3f - eukaryotic translation initiation factor 3, subunit f, rps20 - ribosomal protein s20, ethe1 - ethylmalonic encephalopathy 1, rpl10 - ribosomal protein l10, rpl19 - ribosomal protein l19, rsl24d1 - r…
GO:0043603	cellular amide metabolic process	3.84e-09	1.57e-05	2.57	13772	390	633	46	[zgc:92868 - zgc:92868, rpl28 - ribosomal protein l28, elovl6l - elovl family member 6, elongation of long chain fatty acids like, rpl22l1 - ribosomal protein l22-like 1, pm20d1.1 - peptidase m20 domain containing 1, tandem duplicate 1, zgc:92763 - zgc:92763, napepld - n-acyl phosphatidylethanolamine phospholipase d, rps27.1 - ribosomal protein s27, isoform 1, rps26 - ribosomal protein s26, eif3f…
GO:0043604	amide biosynthetic process	8.25e-09	2.24e-05	2.9	13772	270	633	36	[rpl28 - ribosomal protein l28, zgc:92868 - zgc:92868, elovl6l - elovl family member 6, elongation of long chain fatty acids like, rpl22l1 - ribosomal protein l22-like 1, pm20d1.1 - peptidase m20 domain containing 1, tandem duplicate 1, rps27.1 - ribosomal protein s27, isoform 1, rps26 - ribosomal protein s26, eif3f - eukaryotic translation initiation factor 3, subunit f, rps20 - ribosomal protei…
GO:0006412	translation	1.02e-08	2.09e-05	3.18	13772	212	633	31	[zgc:92868 - zgc:92868, rpl28 - ribosomal protein l28, rpl22l1 - ribosomal protein l22-like 1, rps27.1 - ribosomal protein s27, isoform 1, rps26 - ribosomal protein s26, eif3f - eukaryotic translation initiation factor 3, subunit f, rps20 - ribosomal protein s20, rpl10 - ribosomal protein l10, rpl19 - ribosomal protein l19, rsl24d1 - ribosomal l24 domain containing 1, eif6 - eukaryotic translatio…
GO:0043043	peptide biosynthetic process	2e-08	3.27e-05	3.09	13772	218	633	31	[zgc:92868 - zgc:92868, rpl28 - ribosomal protein l28, rpl22l1 - ribosomal protein l22-like 1, rps27.1 - ribosomal protein s27, isoform 1, rps26 - ribosomal protein s26, eif3f - eukaryotic translation initiation factor 3, subunit f, rps20 - ribosomal protein s20, rpl10 - ribosomal protein l10, rpl19 - ribosomal protein l19, rsl24d1 - ribosomal l24 domain containing 1, eif6 - eukaryotic translatio…
GO:0015985	energy coupled proton transport, down electrochemical gradient	9.18e-07	0.00125	9.16	13772	19	633	8	[atp5c1 - atp synthase, h+ transporting, mitochondrial f1 complex, gamma polypeptide 1, atp5e - atp synthase, h+ transporting, mitochondrial f1 complex, epsilon subunit, atp5j - atp synthase, h+ transporting, mitochondrial f0 complex, subunit f6, atp5o - atp synthase, h+ transporting, mitochondrial f1 complex, o subunit, atp5ia - atp synthase, h+ transporting, mitochondrial f0 complex, subunit e,…
GO:0015986	ATP synthesis coupled proton transport	9.18e-07	0.00107	9.16	13772	19	633	8	[atp5c1 - atp synthase, h+ transporting, mitochondrial f1 complex, gamma polypeptide 1, atp5e - atp synthase, h+ transporting, mitochondrial f1 complex, epsilon subunit, atp5j - atp synthase, h+ transporting, mitochondrial f0 complex, subunit f6, atp5o - atp synthase, h+ transporting, mitochondrial f1 complex, o subunit, atp5g3b - atp synthase, h+ transporting, mitochondrial f0 complex, subunit c…
GO:1901566	organonitrogen compound biosynthetic process	1.77e-06	0.0018	1.97	13772	586	633	53	[zgc:92868 - zgc:92868, isca1 - iron-sulfur cluster assembly 1, rpl22l1 - ribosomal protein l22-like 1, elovl6l - elovl family member 6, elongation of long chain fatty acids like, atp5d - atp synthase, h+ transporting, mitochondrial f1 complex, delta subunit, rsl24d1 - ribosomal l24 domain containing 1, rps6 - ribosomal protein s6, atp5j - atp synthase, h+ transporting, mitochondrial f0 complex, …
GO:0007568	aging	6.71e-06	0.00608	10.88	13772	12	633	6	[zgc:123339 - zgc:123339, ecrg4a - esophageal cancer related gene 4a, si:dkey-52k20.7 - si:dkey-52k20.7, apod - apolipoprotein d, spns1 - spinster homolog 1 (drosophila), ecrg4b - esophageal cancer related gene 4b]
GO:0034645	cellular macromolecule biosynthetic process	1.44e-05	0.0117	1.98	13772	472	633	43	[zgc:92868 - zgc:92868, rpl28 - ribosomal protein l28, rpl22l1 - ribosomal protein l22-like 1, polr2eb - polymerase (rna) ii (dna directed) polypeptide e, b, rplp2l - ribosomal protein, large p2, like, b3gnt7l - udp-glcnac:betagal beta-1,3-n-acetylglucosaminyltransferase 7, like, rps27.1 - ribosomal protein s27, isoform 1, apoeb - apolipoprotein eb, rps26 - ribosomal protein s26, eif3f - eukaryot…
GO:0044271	cellular nitrogen compound biosynthetic process	1.83e-05	0.0136	1.79	13772	668	633	55	[zgc:92868 - zgc:92868, isca1 - iron-sulfur cluster assembly 1, rpl22l1 - ribosomal protein l22-like 1, elovl6l - elovl family member 6, elongation of long chain fatty acids like, polr2eb - polymerase (rna) ii (dna directed) polypeptide e, b, atp5d - atp synthase, h+ transporting, mitochondrial f1 complex, delta subunit, rsl24d1 - ribosomal l24 domain containing 1, rps6 - ribosomal protein s6, pt…
GO:0010499	proteasomal ubiquitin-independent protein catabolic process	2.77e-05	0.0188	7.25	13772	21	633	7	[psma3 - proteasome (prosome, macropain) subunit, alpha type, 3, psma5 - proteasome (prosome, macropain) subunit, alpha type,5, psmb1 - proteasome (prosome, macropain) subunit, beta type, 1, psma6a - proteasome (prosome, macropain) subunit, alpha type, 6a, psmb6 - proteasome (prosome, macropain) subunit, beta type, 6, psmb4 - proteasome (prosome, macropain) subunit, beta type, 4, zgc:92716 - zgc:…
GO:0002181	cytoplasmic translation	3.9e-05	0.0245	6.92	13772	22	633	7	[zgc:92868 - zgc:92868, rps28 - ribosomal protein s28, rpl22l1 - ribosomal protein l22-like 1, rpl22 - ribosomal protein l22, rpl17 - ribosomal protein l17, rpl9 - ribosomal protein l9, rpl15 - ribosomal protein l15]
GO:0009059	macromolecule biosynthetic process	4.11e-05	0.024	1.88	13772	509	633	44	[zgc:92868 - zgc:92868, rpl28 - ribosomal protein l28, rpl22l1 - ribosomal protein l22-like 1, polr2eb - polymerase (rna) ii (dna directed) polypeptide e, b, rplp2l - ribosomal protein, large p2, like, b3gnt7l - udp-glcnac:betagal beta-1,3-n-acetylglucosaminyltransferase 7, like, rps27.1 - ribosomal protein s27, isoform 1, apoeb - apolipoprotein eb, rps26 - ribosomal protein s26, eif3f - eukaryot…
GO:1902600	proton transmembrane transport	5.61e-05	0.0305	4.13	13772	58	633	11	[aqp1a.1 - aquaporin 1a, tandem duplicate 1, atp1a1a.2 - atpase, na+/k+ transporting, alpha 1a polypeptide, tandem duplicate 2, atp5c1 - atp synthase, h+ transporting, mitochondrial f1 complex, gamma polypeptide 1, atp5e - atp synthase, h+ transporting, mitochondrial f1 complex, epsilon subunit, atp5j - atp synthase, h+ transporting, mitochondrial f0 complex, subunit f6, atp5o - atp synthase, h+ …
GO:0006869	lipid transport	6.37e-05	0.0325	3.05	13772	114	633	16	[atp8b1 - atpase, aminophospholipid transporter, class i, type 8b, member 1, zgc:123339 - zgc:123339, apod - apolipoprotein d, zgc:193725 - zgc:193725, apoeb - apolipoprotein eb, spns1 - spinster homolog 1 (drosophila), esyt3 - extended synaptotagmin-like protein 3, slc51a - solute carrier family 51, alpha subunit, LOC100150119 - apolipoprotein l3-like, zgc:158296 - zgc:158296, anxa1a - annexin a…
GO:0006582	melanin metabolic process	9.67e-05	0.0464	21.76	13772	3	633	3	[tyr - tyrosinase, dct - dopachrome tautomerase, oca2 - oculocutaneous albinism ii]
GO:0042438	melanin biosynthetic process	9.67e-05	0.0438	21.76	13772	3	633	3	[tyr - tyrosinase, dct - dopachrome tautomerase, oca2 - oculocutaneous albinism ii]
GO:0097250	mitochondrial respiratory chain supercomplex assembly	9.67e-05	0.0415	21.76	13772	3	633	3	[cox7a3 - cytochrome c oxidase subunit viia polypeptide 3, cox7a1 - cytochrome c oxidase subunit viia polypeptide 1 (muscle), cox7a2a - cytochrome c oxidase, subunit viia 2a]
GO:0044249	cellular biosynthetic process	0.000129	0.0526	1.54	13772	1031	633	73	[zgc:92868 - zgc:92868, ptgs2a - prostaglandin-endoperoxide synthase 2a, isca1 - iron-sulfur cluster assembly 1, elovl6l - elovl family member 6, elongation of long chain fatty acids like, rpl22l1 - ribosomal protein l22-like 1, polr2eb - polymerase (rna) ii (dna directed) polypeptide e, b, atp5d - atp synthase, h+ transporting, mitochondrial f1 complex, delta subunit, ndufab1b - nadh dehydrogena…
GO:0098754	detoxification	0.000149	0.0581	6.87	13772	19	633	6	[sod1 - superoxide dismutase 1, soluble, esd - esterase d/formylglutathione hydrolase, adh5 - alcohol dehydrogenase 5, prdx2 - peroxiredoxin 2, abcb5 - atp-binding cassette, sub-family b (mdr/tap), member 5, abcc4 - atp-binding cassette, sub-family c (cftr/mrp), member 4]
GO:1901576	organic substance biosynthetic process	0.000213	0.0789	1.5	13772	1102	633	76	[zgc:92868 - zgc:92868, ptgs2a - prostaglandin-endoperoxide synthase 2a, isca1 - iron-sulfur cluster assembly 1, elovl6l - elovl family member 6, elongation of long chain fatty acids like, rpl22l1 - ribosomal protein l22-like 1, polr2eb - polymerase (rna) ii (dna directed) polypeptide e, b, atp5d - atp synthase, h+ transporting, mitochondrial f1 complex, delta subunit, ndufab1b - nadh dehydrogena…
GO:0046034	ATP metabolic process	0.000277	0.0984	3.75	13772	58	633	10	[ak1 - adenylate kinase 1, atp5c1 - atp synthase, h+ transporting, mitochondrial f1 complex, gamma polypeptide 1, atp5e - atp synthase, h+ transporting, mitochondrial f1 complex, epsilon subunit, atp5j - atp synthase, h+ transporting, mitochondrial f0 complex, subunit f6, ak2 - adenylate kinase 2, atp5o - atp synthase, h+ transporting, mitochondrial f1 complex, o subunit, atp5ia - atp synthase, h…
GO:0017144	drug metabolic process	0.000351	0.119	2.15	13772	243	633	24	[ak1 - adenylate kinase 1, cmah - cytidine monophospho-n-acetylneuraminic acid hydroxylase, sdhb - succinate dehydrogenase complex, subunit b, iron sulfur (ip), esd - esterase d/formylglutathione hydrolase, ampd3b - adenosine monophosphate deaminase 3b, atp5e - atp synthase, h+ transporting, mitochondrial f1 complex, epsilon subunit, adh5 - alcohol dehydrogenase 5, ak2 - adenylate kinase 2, cyp2n…
GO:0009058	biosynthetic process	0.00045	0.147	1.46	13772	1148	633	77	[zgc:92868 - zgc:92868, ptgs2a - prostaglandin-endoperoxide synthase 2a, isca1 - iron-sulfur cluster assembly 1, elovl6l - elovl family member 6, elongation of long chain fatty acids like, rpl22l1 - ribosomal protein l22-like 1, polr2eb - polymerase (rna) ii (dna directed) polypeptide e, b, atp5d - atp synthase, h+ transporting, mitochondrial f1 complex, delta subunit, ndufab1b - nadh dehydrogena…
GO:0009127	purine nucleoside monophosphate biosynthetic process	0.000595	0.187	3.19	13772	75	633	11	[ak1 - adenylate kinase 1, atp5c1 - atp synthase, h+ transporting, mitochondrial f1 complex, gamma polypeptide 1, ampd3b - adenosine monophosphate deaminase 3b, atp5e - atp synthase, h+ transporting, mitochondrial f1 complex, epsilon subunit, atp5j - atp synthase, h+ transporting, mitochondrial f0 complex, subunit f6, ak2 - adenylate kinase 2, atp5o - atp synthase, h+ transporting, mitochondrial …
GO:0009168	purine ribonucleoside monophosphate biosynthetic process	0.000595	0.18	3.19	13772	75	633	11	[ak1 - adenylate kinase 1, atp5c1 - atp synthase, h+ transporting, mitochondrial f1 complex, gamma polypeptide 1, atp5e - atp synthase, h+ transporting, mitochondrial f1 complex, epsilon subunit, ampd3b - adenosine monophosphate deaminase 3b, atp5j - atp synthase, h+ transporting, mitochondrial f0 complex, subunit f6, ak2 - adenylate kinase 2, atp5o - atp synthase, h+ transporting, mitochondrial …
GO:0000302	response to reactive oxygen species	0.000743	0.217	8.7	13772	10	633	4	[zgc:123339 - zgc:123339, anxa1a - annexin a1a, si:dkey-52k20.7 - si:dkey-52k20.7, apod - apolipoprotein d]
GO:0001765	membrane raft assembly	0.000901	0.254	13.05	13772	5	633	3	[zgc:158296 - zgc:158296, cav2 - caveolin 2, cav3 - caveolin 3]
GO:0070836	caveola assembly	0.000901	0.245	13.05	13772	5	633	3	[zgc:158296 - zgc:158296, cav2 - caveolin 2, cav3 - caveolin 3]
GO:0044857	plasma membrane raft organization	0.000901	0.237	13.05	13772	5	633	3	[zgc:158296 - zgc:158296, cav2 - caveolin 2, cav3 - caveolin 3]
GO:0044854	plasma membrane raft assembly	0.000901	0.23	13.05	13772	5	633	3	[zgc:158296 - zgc:158296, cav2 - caveolin 2, cav3 - caveolin 3]
GO:0090398	cellular senescence	0.000901	0.223	13.05	13772	5	633	3	[ecrg4a - esophageal cancer related gene 4a, spns1 - spinster homolog 1 (drosophila), ecrg4b - esophageal cancer related gene 4b]
GO:0009205	purine ribonucleoside triphosphate metabolic process	0.000909	0.218	3.25	13772	67	633	10	[ak1 - adenylate kinase 1, atp5c1 - atp synthase, h+ transporting, mitochondrial f1 complex, gamma polypeptide 1, atp5e - atp synthase, h+ transporting, mitochondrial f1 complex, epsilon subunit, atp5j - atp synthase, h+ transporting, mitochondrial f0 complex, subunit f6, ak2 - adenylate kinase 2, atp5o - atp synthase, h+ transporting, mitochondrial f1 complex, o subunit, atp5ia - atp synthase, h…
