# Supplementary material for: Klf9 is a key feedforward regulator of the transcriptomic response to glucocorticoid receptor activity
Source: Sci Rep. 2020 Jul 10;10:11415. doi: 10.1038/s41598-020-68040-z (PMC7351738; doi:10.1038/s41598-020-68040-z)
Supplement: Supplementary file 12 — Supplementary table S8 [file 41598_2020_68040_MOESM12_ESM.xlsx]

## Sheet: Upregulated
GO Term	Description	P-value	FDR q-value	Enrichment	N	B	n	b	Genes
GO:0006952	defense response	8.96e-11	6.94e-07	4.28	11599	106	767	30	[ptgs2a - prostaglandin-endoperoxide synthase 2a, stat2 - signal transducer and activator of transcription 2, irg1l - immunoresponsive gene 1, like, ptgs1 - prostaglandin-endoperoxide synthase 1, ptger4b - prostaglandin e receptor 4 (subtype ep4) b, si:dkey-22f5.9 - si:dkey-22f5.9, crfb1 - cytokine receptor family member b1, nox1 - nadph oxidase 1, rel - v-rel reticuloendotheliosis viral oncogene…
GO:0002376	immune system process	5.96e-08	0.000231	2.83	11599	174	847	36	[irf8 - interferon regulatory factor 8, LOC100150889 - tapasin-related protein-like, si:ch211-165d12.4 - si:ch211-165d12.4, cfb - complement factor b, crfb1 - cytokine receptor family member b1, b2ml - beta-2-microglobulin, like, c3b - complement component c3b, b2m - beta-2-microglobulin, tlr18 - toll-like receptor 18, irf9 - interferon regulatory factor 9, c6 - complement component 6, zgc:158446…
GO:0051704	multi-organism process	1.07e-07	0.000277	4.9	11599	91	494	19	[irg1l - immunoresponsive gene 1, like, nfkbiaa - nuclear factor of kappa light polypeptide gene enhancer in b-cells inhibitor, alpha a, rhogb - ras homolog gene family, member gb, LOC795096 - uncharacterized loc795096, crfb1 - cytokine receptor family member b1, hs3st3l - heparan sulfate (glucosamine) 3-o-sulfotransferase 3-like, lect2l - leukocyte cell-derived chemotaxin 2 like, atf3 - activati…
GO:0002682	regulation of immune system process	2.3e-07	0.000445	3.52	11599	123	696	26	[irf8 - interferon regulatory factor 8, cfb - complement factor b, rhogb - ras homolog gene family, member gb, crfb1 - cytokine receptor family member b1, cish - cytokine inducible sh2-containing protein, klf6a - kruppel-like factor 6a, c3b - complement component c3b, b2m - beta-2-microglobulin, si:ch211-260b17.8 - si:ch211-260b17.8, c6 - complement component 6, zgc:158446 - zgc:158446, socs1a - …
GO:0009607	response to biotic stimulus	3e-07	0.000464	8.31	11599	98	171	12	[ddit3 - dna-damage-inducible transcript 3, irg1l - immunoresponsive gene 1, like, zgc:110354 - zgc:110354, mmp9 - matrix metalloproteinase 9, nfkbiaa - nuclear factor of kappa light polypeptide gene enhancer in b-cells inhibitor, alpha a, atf3 - activating transcription factor 3, lygl1 - lysozyme g-like 1, junba - jun b proto-oncogene a, traf3 - tnf receptor-associated factor 3, zgc:158446 - zgc…
GO:0051707	response to other organism	7.96e-07	0.00103	4.81	11599	83	494	17	[irg1l - immunoresponsive gene 1, like, nfkbiaa - nuclear factor of kappa light polypeptide gene enhancer in b-cells inhibitor, alpha a, rhogb - ras homolog gene family, member gb, LOC795096 - uncharacterized loc795096, crfb1 - cytokine receptor family member b1, lect2l - leukocyte cell-derived chemotaxin 2 like, atf3 - activating transcription factor 3, cebpb - ccaat/enhancer binding protein (c/…
GO:0043207	response to external biotic stimulus	1.04e-06	0.00115	8.41	11599	96	158	11	[irg1l - immunoresponsive gene 1, like, zgc:110354 - zgc:110354, mmp9 - matrix metalloproteinase 9, nfkbiaa - nuclear factor of kappa light polypeptide gene enhancer in b-cells inhibitor, alpha a, atf3 - activating transcription factor 3, lygl1 - lysozyme g-like 1, junba - jun b proto-oncogene a, traf3 - tnf receptor-associated factor 3, zgc:158446 - zgc:158446, mpx - myeloid-specific peroxidase,…
GO:0048002	antigen processing and presentation of peptide antigen	6.58e-06	0.00637	14.09	11599	5	823	5	[LOC100150889 - tapasin-related protein-like, zgc:56194 - zgc:56194, b2m - beta-2-microglobulin, b2ml - beta-2-microglobulin, like, si:dkey-24n17.6 - si:dkey-24n17.6]
GO:0002474	antigen processing and presentation of peptide antigen via MHC class I	6.58e-06	0.00567	14.09	11599	5	823	5	[LOC100150889 - tapasin-related protein-like, zgc:56194 - zgc:56194, b2m - beta-2-microglobulin, b2ml - beta-2-microglobulin, like, si:dkey-24n17.6 - si:dkey-24n17.6]
GO:0019882	antigen processing and presentation	6.58e-06	0.0051	14.09	11599	5	823	5	[LOC100150889 - tapasin-related protein-like, zgc:56194 - zgc:56194, b2m - beta-2-microglobulin, b2ml - beta-2-microglobulin, like, si:dkey-24n17.6 - si:dkey-24n17.6]
GO:0002683	negative regulation of immune system process	7.3e-06	0.00514	10.07	11599	32	288	8	[nfkbiaa - nuclear factor of kappa light polypeptide gene enhancer in b-cells inhibitor, alpha a, socs1a - suppressor of cytokine signaling 1a, zgc:158863 - zgc:158863, si:ch211-260b17.8 - si:ch211-260b17.8, cish - cytokine inducible sh2-containing protein, inpp5d - inositol polyphosphate-5-phosphatase, 145kda, spi1b - spleen focus forming virus (sffv) proviral integration oncogene spi1b, lgals9l…
GO:0097696	STAT cascade	7.31e-06	0.00472	12.72	11599	9	608	6	[stat2 - signal transducer and activator of transcription 2, socs3a - suppressor of cytokine signaling 3a, stat4 - signal transducer and activator of transcription 4, socs3b - suppressor of cytokine signaling 3b, stat3 - signal transduction and activation of transcription 3, stat1a - signal transduction and activation of transcription 1a]
GO:0007259	JAK-STAT cascade	7.31e-06	0.00436	12.72	11599	9	608	6	[stat2 - signal transducer and activator of transcription 2, socs3a - suppressor of cytokine signaling 3a, stat3 - signal transduction and activation of transcription 3, socs3b - suppressor of cytokine signaling 3b, stat4 - signal transducer and activator of transcription 4, stat1a - signal transduction and activation of transcription 1a]
GO:0006954	inflammatory response	8.21e-06	0.00455	3.54	11599	47	1254	18	[ptgs2a - prostaglandin-endoperoxide synthase 2a, si:dkey-269d20.3 - si:dkey-269d20.3, ptgs1 - prostaglandin-endoperoxide synthase 1, irg1l - immunoresponsive gene 1, like, ptger4b - prostaglandin e receptor 4 (subtype ep4) b, nrros - negative regulator of reactive oxygen species, rel - v-rel reticuloendotheliosis viral oncogene homolog, nfkb2 - nuclear factor of kappa light polypeptide gene enha…
GO:0009617	response to bacterium	2.09e-05	0.0108	4.32	11599	49	767	14	[irg1l - immunoresponsive gene 1, like, si:dkey-22f5.9 - si:dkey-22f5.9, cfb - complement factor b, rhogb - ras homolog gene family, member gb, lect2l - leukocyte cell-derived chemotaxin 2 like, cebpb - ccaat/enhancer binding protein (c/ebp), beta, cxcr3.2 - chemokine (c-x-c motif) receptor 3, tandem duplicate 2, zgc:110354 - zgc:110354, mmp9 - matrix metalloproteinase 9, lygl1 - lysozyme g-like …
GO:0046854	phosphatidylinositol phosphorylation	3.55e-05	0.0172	5.77	11599	32	628	10	[cishb - cytokine inducible sh2-containing protein b, pik3cb - phosphoinositide-3-kinase, catalytic, beta polypeptide, socs1a - suppressor of cytokine signaling 1a, socs3a - suppressor of cytokine signaling 3a, socs6b - suppressor of cytokine signaling 6b, pik3cd - phosphoinositide-3-kinase, catalytic, delta polypeptide, cish - cytokine inducible sh2-containing protein, pik3r1 - phosphoinositide-…
GO:0046834	lipid phosphorylation	4.85e-05	0.0221	5.6	11599	33	628	10	[cishb - cytokine inducible sh2-containing protein b, pik3cb - phosphoinositide-3-kinase, catalytic, beta polypeptide, socs1a - suppressor of cytokine signaling 1a, socs3a - suppressor of cytokine signaling 3a, socs6b - suppressor of cytokine signaling 6b, pik3cd - phosphoinositide-3-kinase, catalytic, delta polypeptide, cish - cytokine inducible sh2-containing protein, pik3r1 - phosphoinositide-…
GO:0019371	cyclooxygenase pathway	7.22e-05	0.0311	29.89	11599	3	388	3	[ptgs2a - prostaglandin-endoperoxide synthase 2a, ptgs1 - prostaglandin-endoperoxide synthase 1, ptgs2b - prostaglandin-endoperoxide synthase 2b]
GO:0006955	immune response	7.58e-05	0.0309	2.64	11599	91	1158	24	[si:dkey-269d20.3 - si:dkey-269d20.3, nrros - negative regulator of reactive oxygen species, si:dkey-25o1.2 - si:dkey-25o1.2, si:ch211-147j13.3 - si:ch211-147j13.3, cfb - complement factor b, si:ch211-165d12.4 - si:ch211-165d12.4, il15 - interleukin 15, nfil3 - nuclear factor, interleukin 3 regulated, b2ml - beta-2-microglobulin, like, cxcr3.2 - chemokine (c-x-c motif) receptor 3, tandem duplicat…
GO:0045862	positive regulation of proteolysis	0.000145	0.0562	2.96	11599	57	1239	18	[stub1 - stip1 homology and u-box containing protein 1, rnf144ab - ring finger protein 144ab, cflara - casp8 and fadd-like apoptosis regulator a, mul1a - mitochondrial e3 ubiquitin ligase 1a, bbc3 - bcl2 binding component 3, rnf144aa - ring finger protein 144aa, csnk1db - casein kinase 1, delta b, casp8 - caspase 8, apoptosis-related cysteine peptidase, pmaip1 - phorbol-12-myristate-13-acetate-in…
GO:0001516	prostaglandin biosynthetic process	0.00015	0.0552	16.08	11599	6	481	4	[ptgs2a - prostaglandin-endoperoxide synthase 2a, ptgs1 - prostaglandin-endoperoxide synthase 1, ptgis - prostaglandin i2 (prostacyclin) synthase, ptgs2b - prostaglandin-endoperoxide synthase 2b]
GO:0046457	prostanoid biosynthetic process	0.00015	0.0527	16.08	11599	6	481	4	[ptgs2a - prostaglandin-endoperoxide synthase 2a, ptgs1 - prostaglandin-endoperoxide synthase 1, ptgis - prostaglandin i2 (prostacyclin) synthase, ptgs2b - prostaglandin-endoperoxide synthase 2b]
GO:0035556	intracellular signal transduction	0.00017	0.0572	2.19	11599	556	314	33	[stat2 - signal transducer and activator of transcription 2, sgk2b - serum/glucocorticoid regulated kinase 2b, mknk1 - map kinase interacting serine/threonine kinase 1, pik3cd - phosphoinositide-3-kinase, catalytic, delta polypeptide, cish - cytokine inducible sh2-containing protein, ip6k2 - inositol hexaphosphate kinase 2, rel - v-rel reticuloendotheliosis viral oncogene homolog, LOC100150844 - …
GO:0010955	negative regulation of protein processing	0.00019	0.0613	175.74	11599	6	22	2	[xiap - x-linked inhibitor of apoptosis, chac1 - chac, cation transport regulator-like 1]
GO:0070613	regulation of protein processing	0.00019	0.0589	175.74	11599	6	22	2	[xiap - x-linked inhibitor of apoptosis, chac1 - chac, cation transport regulator-like 1]
GO:1903318	negative regulation of protein maturation	0.00019	0.0566	175.74	11599	6	22	2	[xiap - x-linked inhibitor of apoptosis, chac1 - chac, cation transport regulator-like 1]
GO:1903317	regulation of protein maturation	0.00019	0.0545	175.74	11599	6	22	2	[xiap - x-linked inhibitor of apoptosis, chac1 - chac, cation transport regulator-like 1]
GO:0002761	regulation of myeloid leukocyte differentiation	0.000199	0.0552	35.15	11599	6	165	3	[irf8 - interferon regulatory factor 8, spi1b - spleen focus forming virus (sffv) proviral integration oncogene spi1b, spi1a - spleen focus forming virus (sffv) proviral integration oncogene spi1a]
GO:0009605	response to external stimulus	0.000201	0.0538	4.49	11599	217	131	11	[irg1l - immunoresponsive gene 1, like, zgc:110354 - zgc:110354, per1a - period homolog 1a (drosophila), mmp9 - matrix metalloproteinase 9, nfkbiaa - nuclear factor of kappa light polypeptide gene enhancer in b-cells inhibitor, alpha a, atf3 - activating transcription factor 3, lygl1 - lysozyme g-like 1, junba - jun b proto-oncogene a, traf3 - tnf receptor-associated factor 3, zgc:158446 - zgc:15…
GO:0045637	regulation of myeloid cell differentiation	0.000216	0.0557	18.34	11599	11	230	4	[irf8 - interferon regulatory factor 8, cish - cytokine inducible sh2-containing protein, spi1b - spleen focus forming virus (sffv) proviral integration oncogene spi1b, spi1a - spleen focus forming virus (sffv) proviral integration oncogene spi1a]
GO:0042554	superoxide anion generation	0.000237	0.0592	20.07	11599	3	578	3	[nox1 - nadph oxidase 1, cybb - cytochrome b-245, beta polypeptide (chronic granulomatous disease), cyba - cytochrome b-245, alpha polypeptide]
GO:0046488	phosphatidylinositol metabolic process	0.000252	0.0609	4.63	11599	90	306	11	[cishb - cytokine inducible sh2-containing protein b, pign - phosphatidylinositol glycan anchor biosynthesis, class n, socs3a - suppressor of cytokine signaling 3a, socs1a - suppressor of cytokine signaling 1a, pik3cd - phosphoinositide-3-kinase, catalytic, delta polypeptide, cish - cytokine inducible sh2-containing protein, pigl - phosphatidylinositol glycan anchor biosynthesis, class l, inpp5d …
GO:0006693	prostaglandin metabolic process	0.000333	0.0781	13.78	11599	7	481	4	[ptgs2a - prostaglandin-endoperoxide synthase 2a, ptgs1 - prostaglandin-endoperoxide synthase 1, ptgis - prostaglandin i2 (prostacyclin) synthase, ptgs2b - prostaglandin-endoperoxide synthase 2b]
GO:0006692	prostanoid metabolic process	0.000333	0.0758	13.78	11599	7	481	4	[ptgs2a - prostaglandin-endoperoxide synthase 2a, ptgs1 - prostaglandin-endoperoxide synthase 1, ptgis - prostaglandin i2 (prostacyclin) synthase, ptgs2b - prostaglandin-endoperoxide synthase 2b]
GO:0010033	response to organic substance	0.00034	0.0753	2.11	11599	262	672	32	[ptgs2a - prostaglandin-endoperoxide synthase 2a, stat2 - signal transducer and activator of transcription 2, ptgs1 - prostaglandin-endoperoxide synthase 1, pck1 - phosphoenolpyruvate carboxykinase 1 (soluble), junba - jun b proto-oncogene a, gatsl2 - gats protein-like 2, rel - v-rel reticuloendotheliosis viral oncogene homolog, nfkb2 - nuclear factor of kappa light polypeptide gene enhancer in b…
GO:0030162	regulation of proteolysis	0.000348	0.0748	2.24	11599	117	1239	28	[xiap - x-linked inhibitor of apoptosis, birc2 - baculoviral iap repeat-containing 2, cflara - casp8 and fadd-like apoptosis regulator a, casp2 - caspase 2, apoptosis-related cysteine protease, bbc3 - bcl2 binding component 3, casp8 - caspase 8, apoptosis-related cysteine peptidase, csnk1db - casein kinase 1, delta b, rnf144aa - ring finger protein 144aa, serpina10a - serpin peptidase inhibitor, …
GO:0007165	signal transduction	0.00036	0.0753	1.32	11599	1441	1138	186	[stat2 - signal transducer and activator of transcription 2, srpk1a - serine/arginine-rich protein specific kinase 1a, mknk1 - map kinase interacting serine/threonine kinase 1, si:dkey-91m11.5 - si:dkey-91m11.5, sgk2b - serum/glucocorticoid regulated kinase 2b, adam8a - a disintegrin and metalloproteinase domain 8a, tob1a - transducer of erbb2, 1a, rergla - rerg/ras-like a, f3b - coagulation fact…
GO:0050794	regulation of cellular process	0.000387	0.079	1.16	11599	3842	1205	464	[tob1a - transducer of erbb2, 1a, f3b - coagulation factor iiib, cebpb - ccaat/enhancer binding protein (c/ebp), beta, inhbaa - inhibin, beta aa, grk5 - g protein-coupled receptor kinase 5, vps41 - vacuolar protein sorting 41 homolog (s. cerevisiae), cebpa - ccaat/enhancer binding protein (c/ebp), alpha, cebpd - ccaat/enhancer binding protein (c/ebp), delta, adam28 - a disintegrin and metallopept…
GO:0019369	arachidonic acid metabolic process	0.000404	0.0803	22.42	11599	4	388	3	[ptgs2a - prostaglandin-endoperoxide synthase 2a, ptgs1 - prostaglandin-endoperoxide synthase 1, ptgs2b - prostaglandin-endoperoxide synthase 2b]
GO:0030258	lipid modification	0.000412	0.0797	5.4	11599	84	230	9	[socs3a - suppressor of cytokine signaling 3a, socs1a - suppressor of cytokine signaling 1a, pik3cd - phosphoinositide-3-kinase, catalytic, delta polypeptide, cish - cytokine inducible sh2-containing protein, inpp5d - inositol polyphosphate-5-phosphatase, 145kda, si:ch211-243g6.4 - si:ch211-243g6.4, pik3r1 - phosphoinositide-3-kinase, regulatory subunit 1 (p85 alpha), b4galnt1a - beta-1,4-n-acety…
GO:0043434	response to peptide hormone	0.000459	0.0867	5.36	11599	26	666	8	[stat2 - signal transducer and activator of transcription 2, pck1 - phosphoenolpyruvate carboxykinase 1 (soluble), socs1a - suppressor of cytokine signaling 1a, nr4a1 - nuclear receptor subfamily 4, group a, member 1, lpin1 - lipin 1, stat4 - signal transducer and activator of transcription 4, stat3 - signal transduction and activation of transcription 3, stat1a - signal transduction and activati…
GO:1901652	response to peptide	0.000459	0.0847	5.36	11599	26	666	8	[stat2 - signal transducer and activator of transcription 2, pck1 - phosphoenolpyruvate carboxykinase 1 (soluble), socs1a - suppressor of cytokine signaling 1a, nr4a1 - nuclear receptor subfamily 4, group a, member 1, lpin1 - lipin 1, stat4 - signal transducer and activator of transcription 4, stat3 - signal transduction and activation of transcription 3, stat1a - signal transduction and activati…
GO:0010468	regulation of gene expression	0.000486	0.0876	3.22	11599	1440	35	14	[xiap - x-linked inhibitor of apoptosis, zgc:175128 - zgc:175128, tob1b - transducer of erbb2, 1b, junba - jun b proto-oncogene a, spi1b - spleen focus forming virus (sffv) proviral integration oncogene spi1b, rel - v-rel reticuloendotheliosis viral oncogene homolog, npas4a - neuronal pas domain protein 4a, cited4a - cbp/p300-interacting transactivator, with glu/asp-rich carboxy-terminal domain, …
GO:0008285	negative regulation of cell proliferation	0.000537	0.0945	3.42	11599	48	918	13	[ing5a - inhibitor of growth family, member 5a, cdkn1ba - cyclin-dependent kinase inhibitor 1ba, tob1a - transducer of erbb2, 1a, btg3 - b-cell translocation gene 3, vip - vasoactive intestinal peptide, lgals9l1 - lectin, galactoside-binding, soluble, 9 (galectin 9)-like 1, btg2 - b-cell translocation gene 2, ing4 - inhibitor of growth family, member 4, zgc:92326 - zgc:92326, tp53inp1 - tumor pro…
GO:0006801	superoxide metabolic process	0.000564	0.0972	6.85	11599	14	726	6	[nrros - negative regulator of reactive oxygen species, noxo1a - nadph oxidase organizer 1a, nox1 - nadph oxidase 1, cybb - cytochrome b-245, beta polypeptide (chronic granulomatous disease), cyba - cytochrome b-245, alpha polypeptide, ncf1 - neutrophil cytosolic factor 1]
GO:0043281	regulation of cysteine-type endopeptidase activity involved in apoptotic process	0.00064	0.108	3.4	11599	33	1239	12	[pmaip1 - phorbol-12-myristate-13-acetate-induced protein 1, xiap - x-linked inhibitor of apoptosis, birc2 - baculoviral iap repeat-containing 2, cflara - casp8 and fadd-like apoptosis regulator a, mul1a - mitochondrial e3 ubiquitin ligase 1a, mcl1a - myeloid cell leukemia sequence 1a, bbc3 - bcl2 binding component 3, casp2 - caspase 2, apoptosis-related cysteine protease, mcl1b - myeloid cell le…
GO:2000116	regulation of cysteine-type endopeptidase activity	0.00064	0.106	3.4	11599	33	1239	12	[pmaip1 - phorbol-12-myristate-13-acetate-induced protein 1, xiap - x-linked inhibitor of apoptosis, birc2 - baculoviral iap repeat-containing 2, cflara - casp8 and fadd-like apoptosis regulator a, mul1a - mitochondrial e3 ubiquitin ligase 1a, mcl1a - myeloid cell leukemia sequence 1a, casp2 - caspase 2, apoptosis-related cysteine protease, bbc3 - bcl2 binding component 3, mcl1b - myeloid cell le…
GO:0032943	mononuclear cell proliferation	0.00069	0.111	1449.88	11599	1	8	1	[klf9 - kruppel-like factor 9]
GO:0070661	leukocyte proliferation	0.00069	0.109	1449.88	11599	1	8	1	[klf9 - kruppel-like factor 9]
GO:0042098	T cell proliferation	0.00069	0.107	1449.88	11599	1	8	1	[klf9 - kruppel-like factor 9]
GO:0046651	lymphocyte proliferation	0.00069	0.105	1449.88	11599	1	8	1	[klf9 - kruppel-like factor 9]
GO:0002522	leukocyte migration involved in immune response	0.000733	0.109	50	11599	2	232	2	[nsmaf - neutral sphingomyelinase (n-smase) activation associated factor, cxcr3.2 - chemokine (c-x-c motif) receptor 3, tandem duplicate 2]
GO:0065007	biological regulation	0.000827	0.121	1.39	11599	4486	167	90	[irf8 - interferon regulatory factor 8, xiap - x-linked inhibitor of apoptosis, sgk2b - serum/glucocorticoid regulated kinase 2b, ing5a - inhibitor of growth family, member 5a, shrprbck1r - sharpin and rbck1 related, tob1a - transducer of erbb2, 1a, tob1b - transducer of erbb2, 1b, stmn1b - stathmin 1b, LOC100150844 - protein kinase c delta type-like, cebpd - ccaat/enhancer binding protein (c/ebp…
GO:0006636	unsaturated fatty acid biosynthetic process	0.000843	0.121	8.61	11599	14	481	5	[ptgs2a - prostaglandin-endoperoxide synthase 2a, ptgs1 - prostaglandin-endoperoxide synthase 1, ptgis - prostaglandin i2 (prostacyclin) synthase, elovl6l - elovl family member 6, elongation of long chain fatty acids like, ptgs2b - prostaglandin-endoperoxide synthase 2b]
GO:1902105	regulation of leukocyte differentiation	0.000845	0.119	13.45	11599	15	230	4	[irf8 - interferon regulatory factor 8, cish - cytokine inducible sh2-containing protein, spi1b - spleen focus forming virus (sffv) proviral integration oncogene spi1b, spi1a - spleen focus forming virus (sffv) proviral integration oncogene spi1a]
GO:0050789	regulation of biological process	0.000847	0.117	1.41	11599	4116	178	89	[stat2 - signal transducer and activator of transcription 2, irf8 - interferon regulatory factor 8, xiap - x-linked inhibitor of apoptosis, sgk2b - serum/glucocorticoid regulated kinase 2b, ing5a - inhibitor of growth family, member 5a, shrprbck1r - sharpin and rbck1 related, tob1a - transducer of erbb2, 1a, tob1b - transducer of erbb2, 1b, stmn1b - stathmin 1b, LOC100150844 - protein kinase c de…
GO:0038061	NIK/NF-kappaB signaling	0.000876	0.119	10.67	11599	7	621	4	[cul1b - cullin 1b, rel - v-rel reticuloendotheliosis viral oncogene homolog, relb - v-rel reticuloendotheliosis viral oncogene homolog b, nfkb2 - nuclear factor of kappa light polypeptide gene enhancer in b-cells 2, p49/p100]
GO:0002483	antigen processing and presentation of endogenous peptide antigen	0.000938	0.125	14.09	11599	3	823	3	[LOC100150889 - tapasin-related protein-like, zgc:56194 - zgc:56194, si:dkey-24n17.6 - si:dkey-24n17.6]
GO:0019883	antigen processing and presentation of endogenous antigen	0.000938	0.123	14.09	11599	3	823	3	[LOC100150889 - tapasin-related protein-like, zgc:56194 - zgc:56194, si:dkey-24n17.6 - si:dkey-24n17.6]
GO:0019885	antigen processing and presentation of endogenous peptide antigen via MHC class I	0.000938	0.121	14.09	11599	3	823	3	[LOC100150889 - tapasin-related protein-like, zgc:56194 - zgc:56194, si:dkey-24n17.6 - si:dkey-24n17.6]
GO:0030852	regulation of granulocyte differentiation	0.00097	0.123	59.48	11599	3	130	2	[irf8 - interferon regulatory factor 8, spi1b - spleen focus forming virus (sffv) proviral integration oncogene spi1b]
GO:0045658	regulation of neutrophil differentiation	0.00097	0.121	59.48	11599	3	130	2	[irf8 - interferon regulatory factor 8, spi1b - spleen focus forming virus (sffv) proviral integration oncogene spi1b]
GO:0044092	negative regulation of molecular function	0.000999	0.123	3.27	11599	120	414	14	[xiap - x-linked inhibitor of apoptosis, birc2 - baculoviral iap repeat-containing 2, pxk - px domain containing serine/threonine kinase, nr0b1 - nuclear receptor subfamily 0, group b, member 1, pkib - protein kinase (camp-dependent, catalytic) inhibitor beta, crhbp - corticotropin releasing hormone binding protein, dusp5 - dual specificity phosphatase 5, id4 - inhibitor of dna binding 4, pik3ip1…

## Sheet: Sheet1
GO Term	Description	P-value	FDR q-value	Enrichment	N	B	n	b	Genes
GO:0034641	cellular nitrogen compound metabolic process	1.54e-15	1.19e-11	1.83	11599	1489	828	195	[nol11 - nucleolar protein 11, enpep - glutamyl aminopeptidase, lrwd1 - leucine-rich repeats and wd repeat domain containing 1, rbm4.3 - rna binding motif protein 4.3, aqr - aquarius homolog (mouse), fbl - fibrillarin, asns - asparagine synthetase, gtf2h2 - general transcription factor iih, polypeptide 2, adal - adenosine deaminase-like, atr - ataxia telangiectasia and rad3 related, rprd1b - regu…
GO:0090304	nucleic acid metabolic process	2.51e-14	9.72e-11	2.04	11599	870	828	127	[nol11 - nucleolar protein 11, dnmt4 - dna (cytosine-5-)-methyltransferase 4, rmi1 - rmi1, recq mediated genome instability 1, homolog (s. cerevisiae), mcm10 - minichromosome maintenance complex component 10, pole - polymerase (dna directed), epsilon, lrwd1 - leucine-rich repeats and wd repeat domain containing 1, wu:fj67f05 - wu:fj67f05, parp2 - poly (adp-ribose) polymerase family, member 2, esr…
GO:0006725	cellular aromatic compound metabolic process	3.28e-14	8.46e-11	1.85	11599	1221	828	161	[nol11 - nucleolar protein 11, impdh2 - imp (inosine monophosphate) dehydrogenase 2, dnmt4 - dna (cytosine-5-)-methyltransferase 4, rmi1 - rmi1, recq mediated genome instability 1, homolog (s. cerevisiae), cox10 - cytochrome c oxidase assembly homolog 10 (yeast), mcm10 - minichromosome maintenance complex component 10, umps - uridine monophosphate synthetase, pole - polymerase (dna directed), eps…
GO:1901360	organic cyclic compound metabolic process	1.84e-13	3.56e-10	1.84	11599	1267	772	155	[nol11 - nucleolar protein 11, impdh2 - imp (inosine monophosphate) dehydrogenase 2, dnmt4 - dna (cytosine-5-)-methyltransferase 4, rmi1 - rmi1, recq mediated genome instability 1, homolog (s. cerevisiae), cox10 - cytochrome c oxidase assembly homolog 10 (yeast), mcm10 - minichromosome maintenance complex component 10, umps - uridine monophosphate synthetase, pole - polymerase (dna directed), eps…
GO:0046483	heterocycle metabolic process	6.26e-13	9.7e-10	1.87	11599	1208	828	161	[nol11 - nucleolar protein 11, impdh2 - imp (inosine monophosphate) dehydrogenase 2, dnmt4 - dna (cytosine-5-)-methyltransferase 4, rmi1 - rmi1, recq mediated genome instability 1, homolog (s. cerevisiae), cox10 - cytochrome c oxidase assembly homolog 10 (yeast), mcm10 - minichromosome maintenance complex component 10, umps - uridine monophosphate synthetase, pole - polymerase (dna directed), eps…
GO:0006139	nucleobase-containing compound metabolic process	6.37e-13	8.23e-10	1.89	11599	1146	828	155	[nol11 - nucleolar protein 11, impdh2 - imp (inosine monophosphate) dehydrogenase 2, dnmt4 - dna (cytosine-5-)-methyltransferase 4, rmi1 - rmi1, recq mediated genome instability 1, homolog (s. cerevisiae), mcm10 - minichromosome maintenance complex component 10, umps - uridine monophosphate synthetase, pole - polymerase (dna directed), epsilon, lrwd1 - leucine-rich repeats and wd repeat domain co…
GO:0006418	tRNA aminoacylation for protein translation	1.65e-12	1.83e-09	6.72	11599	26	1262	19	[tars - threonyl-trna synthetase, iars2 - isoleucine-trna synthetase 2, mitochondrial, hars - histidyl-trna synthetase, yars - tyrosyl-trna synthetase, mars - methionine-trna synthetase, iars - isoleucyl-trna synthetase, vars - valyl-trna synthetase, cars2 - cysteinyl-trna synthetase 2, mitochondrial, pars2 - prolyl-trna synthetase (mitochondrial), farsb - phenylalanyl-trna synthetase, beta subun…
GO:0043038	amino acid activation	2.84e-11	2.75e-08	11.44	11599	30	473	14	[tars - threonyl-trna synthetase, iars2 - isoleucine-trna synthetase 2, mitochondrial, mars - methionine-trna synthetase, iars - isoleucyl-trna synthetase, vars - valyl-trna synthetase, cars2 - cysteinyl-trna synthetase 2, mitochondrial, pars2 - prolyl-trna synthetase (mitochondrial), farsb - phenylalanyl-trna synthetase, beta subunit, nars - asparaginyl-trna synthetase, cars - cysteinyl-trna syn…
GO:0043039	tRNA aminoacylation	2.84e-11	2.45e-08	11.44	11599	30	473	14	[tars - threonyl-trna synthetase, iars2 - isoleucine-trna synthetase 2, mitochondrial, mars - methionine-trna synthetase, iars - isoleucyl-trna synthetase, vars - valyl-trna synthetase, cars2 - cysteinyl-trna synthetase 2, mitochondrial, pars2 - prolyl-trna synthetase (mitochondrial), farsb - phenylalanyl-trna synthetase, beta subunit, nars - asparaginyl-trna synthetase, cars - cysteinyl-trna syn…
GO:0019752	carboxylic acid metabolic process	3.06e-11	2.37e-08	3.07	11599	344	527	48	[pycrl - pyrroline-5-carboxylate reductase-like, mthfd1l - methylenetetrahydrofolate dehydrogenase (nadp+ dependent) 1-like, pm20d1.1 - peptidase m20 domain containing 1, tandem duplicate 1, iars2 - isoleucine-trna synthetase 2, mitochondrial, acy1 - aminoacylase 1, mthfr - methylenetetrahydrofolate reductase (nad(p)h), mdh2 - malate dehydrogenase 2, nad (mitochondrial), pgd - phosphogluconate hy…
GO:0034660	ncRNA metabolic process	1.45e-10	1.02e-07	2.89	11599	251	767	48	[nol11 - nucleolar protein 11, elp2 - elongation protein 2 homolog (s. cerevisiae), tsr1 - tsr1, 20s rrna accumulation, homolog (yeast), exosc9 - exosome component 9, iars2 - isoleucine-trna synthetase 2, mitochondrial, ints9 - integrator complex subunit 9, mrto4 - mrna turnover 4 homolog (s. cerevisiae), pwp2h - pwp2 periodic tryptophan protein homolog (yeast), trmt44 - trna methyltransferase 44…
GO:0043436	oxoacid metabolic process	1.52e-10	9.81e-08	2.94	11599	359	527	48	[pycrl - pyrroline-5-carboxylate reductase-like, pm20d1.1 - peptidase m20 domain containing 1, tandem duplicate 1, mthfd1l - methylenetetrahydrofolate dehydrogenase (nadp+ dependent) 1-like, iars2 - isoleucine-trna synthetase 2, mitochondrial, acy1 - aminoacylase 1, mthfr - methylenetetrahydrofolate reductase (nad(p)h), mdh2 - malate dehydrogenase 2, nad (mitochondrial), pgd - phosphogluconate hy…
GO:0008152	metabolic process	2.69e-10	1.6e-07	1.43	11599	4073	462	232	[smyd2b - set and mynd domain containing 2b, pld1a - phospholipase d1a, enpep - glutamyl aminopeptidase, lrwd1 - leucine-rich repeats and wd repeat domain containing 1, ptplad1 - protein tyrosine phosphatase-like a domain containing 1, mogs - mannosyl-oligosaccharide glucosidase, aqr - aquarius homolog (mouse), hibadhb - 3-hydroxyisobutyrate dehydrogenase b, asns - asparagine synthetase, ndufs2 -…
GO:0006082	organic acid metabolic process	2.79e-10	1.54e-07	2.85	11599	378	527	49	[acy1 - aminoacylase 1, mthfr - methylenetetrahydrofolate reductase (nad(p)h), mdh2 - malate dehydrogenase 2, nad (mitochondrial), pgd - phosphogluconate hydrogenase, cars2 - cysteinyl-trna synthetase 2, mitochondrial, hadhab - hydroxyacyl-coenzyme a dehydrogenase/3-ketoacyl-coenzyme a thiolase/enoyl-coenzyme a hydratase, alpha subunit b, gclc - glutamate-cysteine ligase, catalytic subunit, psat1…
GO:0009058	biosynthetic process	3.1e-10	1.6e-07	1.66	11599	1048	1081	162	[rpa2 - replication protein a2, rps4x - ribosomal protein s4, x-linked, impdh2 - imp (inosine monophosphate) dehydrogenase 2, rmi1 - rmi1, recq mediated genome instability 1, homolog (s. cerevisiae), cox10 - cytochrome c oxidase assembly homolog 10 (yeast), chaf1a - chromatin assembly factor 1, subunit a (p150), pigf - phosphatidylinositol glycan, class f, mcm10 - minichromosome maintenance compl…
GO:0016070	RNA metabolic process	4.75e-10	2.3e-07	2.05	11599	624	807	89	[nol11 - nucleolar protein 11, exosc9 - exosome component 9, cpsf3 - cleavage and polyadenylation specific factor 3, trmt44 - trna methyltransferase 44 homolog (s. cerevisiae), pole - polymerase (dna directed), epsilon, wu:fj67f05 - wu:fj67f05, cars2 - cysteinyl-trna synthetase 2, mitochondrial, zgc:110289 - zgc:110289, esrp1 - epithelial splicing regulatory protein 1, qtrt1 - queuine trna-ribosy…
GO:0006520	cellular amino acid metabolic process	1.97e-09	8.96e-07	3.86	11599	156	559	29	[pycrl - pyrroline-5-carboxylate reductase-like, pm20d1.1 - peptidase m20 domain containing 1, tandem duplicate 1, iars2 - isoleucine-trna synthetase 2, mitochondrial, acy1 - aminoacylase 1, mthfr - methylenetetrahydrofolate reductase (nad(p)h), mccc2 - methylcrotonoyl-coenzyme a carboxylase 2 (beta), cars2 - cysteinyl-trna synthetase 2, mitochondrial, gclc - glutamate-cysteine ligase, catalytic …
GO:0044237	cellular metabolic process	4.55e-09	1.96e-06	1.31	11599	3517	898	358	[hsp90b1 - heat shock protein 90, beta (grp94), member 1, nol11 - nucleolar protein 11, smyd2b - set and mynd domain containing 2b, zgc:171550 - zgc:171550, pld1a - phospholipase d1a, ptpn1 - protein tyrosine phosphatase, non-receptor type 1, enpep - glutamyl aminopeptidase, tab3 - tgf-beta activated kinase 1/map3k7 binding protein 3, lrwd1 - leucine-rich repeats and wd repeat domain containing 1…
GO:0006399	tRNA metabolic process	5.45e-09	2.22e-06	3.74	11599	109	825	29	[elp2 - elongation protein 2 homolog (s. cerevisiae), exosc9 - exosome component 9, iars2 - isoleucine-trna synthetase 2, mitochondrial, nat10 - n-acetyltransferase 10, yars - tyrosyl-trna synthetase, trmt44 - trna methyltransferase 44 homolog (s. cerevisiae), pus10 - pseudouridylate synthase 10, cars2 - cysteinyl-trna synthetase 2, mitochondrial, nars - asparaginyl-trna synthetase, qtrt1 - queui…
GO:0044281	small molecule metabolic process	6.02e-09	2.33e-06	2.51	11599	711	345	53	[impdh2 - imp (inosine monophosphate) dehydrogenase 2, acot9.2 - acyl-coa thioesterase 9, tandem duplicate 2, mthfr - methylenetetrahydrofolate reductase (nad(p)h), mdh2 - malate dehydrogenase 2, nad (mitochondrial), umps - uridine monophosphate synthetase, pgd - phosphogluconate hydrogenase, hadhab - hydroxyacyl-coenzyme a dehydrogenase/3-ketoacyl-coenzyme a thiolase/enoyl-coenzyme a hydratase, …
GO:1901576	organic substance biosynthetic process	9.55e-09	3.53e-06	1.62	11599	1009	1081	152	[rpa2 - replication protein a2, rps4x - ribosomal protein s4, x-linked, impdh2 - imp (inosine monophosphate) dehydrogenase 2, rmi1 - rmi1, recq mediated genome instability 1, homolog (s. cerevisiae), cox10 - cytochrome c oxidase assembly homolog 10 (yeast), chaf1a - chromatin assembly factor 1, subunit a (p150), pigf - phosphatidylinositol glycan, class f, mcm10 - minichromosome maintenance compl…
GO:0044249	cellular biosynthetic process	1.4e-08	4.95e-06	1.86	11599	947	647	98	[impdh2 - imp (inosine monophosphate) dehydrogenase 2, rmi1 - rmi1, recq mediated genome instability 1, homolog (s. cerevisiae), cox10 - cytochrome c oxidase assembly homolog 10 (yeast), mcm10 - minichromosome maintenance complex component 10, drg1 - developmentally regulated gtp binding protein 1, pigf - phosphatidylinositol glycan, class f, pld1a - phospholipase d1a, umps - uridine monophosphat…
GO:0055114	oxidation-reduction process	4.29e-08	1.45e-05	2.39	11599	473	533	52	[impdh2 - imp (inosine monophosphate) dehydrogenase 2, cox10 - cytochrome c oxidase assembly homolog 10 (yeast), ndufs8a - nadh dehydrogenase (ubiquinone) fe-s protein 8a, mthfr - methylenetetrahydrofolate reductase (nad(p)h), mdh2 - malate dehydrogenase 2, nad (mitochondrial), aifm1 - apoptosis-inducing factor, mitochondrion-associated 1, pgd - phosphogluconate hydrogenase, hadhab - hydroxyacyl-…
GO:0071704	organic substance metabolic process	1.57e-07	5.07e-05	1.39	11599	3714	462	206	[smyd2b - set and mynd domain containing 2b, pld1a - phospholipase d1a, enpep - glutamyl aminopeptidase, lrwd1 - leucine-rich repeats and wd repeat domain containing 1, ptplad1 - protein tyrosine phosphatase-like a domain containing 1, mogs - mannosyl-oligosaccharide glucosidase, aqr - aquarius homolog (mouse), hibadhb - 3-hydroxyisobutyrate dehydrogenase b, asns - asparagine synthetase, adal - a…
GO:0006807	nitrogen compound metabolic process	3.04e-07	9.41e-05	1.32	11599	3225	772	284	[hsp90b1 - heat shock protein 90, beta (grp94), member 1, nol11 - nucleolar protein 11, smyd2b - set and mynd domain containing 2b, ptpn1 - protein tyrosine phosphatase, non-receptor type 1, enpep - glutamyl aminopeptidase, lrwd1 - leucine-rich repeats and wd repeat domain containing 1, ddi2 - dna-damage inducible protein 2, pomt2 - protein-o-mannosyltransferase 2, ptplad1 - protein tyrosine phos…
GO:0034645	cellular macromolecule biosynthetic process	4.27e-07	0.000127	1.84	11599	442	1141	80	[mrpl13 - mitochondrial ribosomal protein l13, rpa2 - replication protein a2, rps4x - ribosomal protein s4, x-linked, rmi1 - rmi1, recq mediated genome instability 1, homolog (s. cerevisiae), eif4e1c - eukaryotic translation initiation factor 4e family member 1c, chaf1a - chromatin assembly factor 1, subunit a (p150), mcm10 - minichromosome maintenance complex component 10, drg1 - developmentally…
GO:0009059	macromolecule biosynthetic process	5.39e-07	0.000155	1.75	11599	478	1262	91	[mrpl13 - mitochondrial ribosomal protein l13, rpa2 - replication protein a2, rps4x - ribosomal protein s4, x-linked, rmi1 - rmi1, recq mediated genome instability 1, homolog (s. cerevisiae), eif4e1c - eukaryotic translation initiation factor 4e family member 1c, chaf1a - chromatin assembly factor 1, subunit a (p150), mcm10 - minichromosome maintenance complex component 10, drg1 - developmentally…
GO:0044238	primary metabolic process	5.61e-07	0.000155	1.39	11599	3513	462	195	[smyd2b - set and mynd domain containing 2b, pld1a - phospholipase d1a, enpep - glutamyl aminopeptidase, lrwd1 - leucine-rich repeats and wd repeat domain containing 1, ptplad1 - protein tyrosine phosphatase-like a domain containing 1, mogs - mannosyl-oligosaccharide glucosidase, aqr - aquarius homolog (mouse), hibadhb - 3-hydroxyisobutyrate dehydrogenase b, asns - asparagine synthetase, adal - a…
GO:0006260	DNA replication	1.34e-06	0.000358	3.21	11599	69	1257	24	[cdt1 - chromatin licensing and dna replication factor 1, orc1 - origin recognition complex, subunit 1, rpa2 - replication protein a2, pold3 - polymerase (dna-directed), delta 3, accessory subunit, rmi1 - rmi1, recq mediated genome instability 1, homolog (s. cerevisiae), pcna - proliferating cell nuclear antigen, dscc1 - defective in sister chromatid cohesion 1 homolog (s. cerevisiae), chaf1a - c…
GO:0043603	cellular amide metabolic process	2.17e-06	0.000559	1.88	11599	362	1141	67	[mthfd1a - mthfd1 methylenetetrahydrofolate dehydrogenase (nadp+ dependent) 1a, mrpl13 - mitochondrial ribosomal protein l13, rps4x - ribosomal protein s4, x-linked, acot9.2 - acyl-coa thioesterase 9, tandem duplicate 2, eif4e1c - eukaryotic translation initiation factor 4e family member 1c, hars - histidyl-trna synthetase, drg1 - developmentally regulated gtp binding protein 1, mrps34 - mitochon…
GO:0006396	RNA processing	4.14e-06	0.00103	1.98	11599	404	825	57	[nol11 - nucleolar protein 11, exosc9 - exosome component 9, cpsf3 - cleavage and polyadenylation specific factor 3, trmt44 - trna methyltransferase 44 homolog (s. cerevisiae), esrp1 - epithelial splicing regulatory protein 1, rbm4.3 - rna binding motif protein 4.3, qtrt1 - queuine trna-ribosyltransferase 1, aqr - aquarius homolog (mouse), fbl - fibrillarin, mettl3 - methyltransferase like 3, aur…
GO:0006270	DNA replication initiation	1.3e-05	0.00316	7.59	11599	14	873	8	[orc5 - origin recognition complex, subunit 5, orc1 - origin recognition complex, subunit 1, mcm9 - minichromosome maintenance complex component 9, mcm10 - minichromosome maintenance complex component 10, mcm5 - mcm5 minichromosome maintenance deficient 5 (s. cerevisiae), mcm4 - mcm4 minichromosome maintenance deficient 4, mitotin (s. cerevisiae), cdc45 - cdc45 cell division cycle 45 homolog (s. …
GO:0022904	respiratory electron transport chain	1.68e-05	0.00394	15.96	11599	40	109	6	[ndufv1 - nadh dehydrogenase (ubiquinone) flavoprotein 1, ndufs1 - nadh dehydrogenase (ubiquinone) fe-s protein 1, ndufs8a - nadh dehydrogenase (ubiquinone) fe-s protein 8a, uqcrc1 - ubiquinol-cytochrome c reductase core protein i, cyc1 - cytochrome c-1, etfdh - electron-transferring-flavoprotein dehydrogenase]
GO:0006259	DNA metabolic process	1.83e-05	0.00417	2.05	11599	271	938	45	[rpa2 - replication protein a2, ercc4 - excision repair cross-complementing rodent repair deficiency, complementation group 4, mcm9 - minichromosome maintenance complex component 9, dnmt4 - dna (cytosine-5-)-methyltransferase 4, dclre1b - dna cross-link repair 1b, rmi1 - rmi1, recq mediated genome instability 1, homolog (s. cerevisiae), nsmce4a - non-smc element 4 homolog a (s. cerevisiae), chaf1…
GO:0022900	electron transport chain	2.2e-05	0.00486	15.2	11599	42	109	6	[ndufv1 - nadh dehydrogenase (ubiquinone) flavoprotein 1, ndufs1 - nadh dehydrogenase (ubiquinone) fe-s protein 1, ndufs8a - nadh dehydrogenase (ubiquinone) fe-s protein 8a, uqcrc1 - ubiquinol-cytochrome c reductase core protein i, cyc1 - cytochrome c-1, etfdh - electron-transferring-flavoprotein dehydrogenase]
GO:0034470	ncRNA processing	5.23e-05	0.0112	2.33	11599	201	767	31	[nol11 - nucleolar protein 11, elp2 - elongation protein 2 homolog (s. cerevisiae), tsr1 - tsr1, 20s rrna accumulation, homolog (yeast), exosc9 - exosome component 9, ints9 - integrator complex subunit 9, mrto4 - mrna turnover 4 homolog (s. cerevisiae), pwp2h - pwp2 periodic tryptophan protein homolog (yeast), trmt44 - trna methyltransferase 44 homolog (s. cerevisiae), pus10 - pseudouridylate syn…
GO:0043170	macromolecule metabolic process	8.41e-05	0.0176	1.26	11599	2750	898	269	[hsp90b1 - heat shock protein 90, beta (grp94), member 1, nol11 - nucleolar protein 11, smyd2b - set and mynd domain containing 2b, ptpn1 - protein tyrosine phosphatase, non-receptor type 1, enpep - glutamyl aminopeptidase, lrwd1 - leucine-rich repeats and wd repeat domain containing 1, ddi2 - dna-damage inducible protein 2, pomt2 - protein-o-mannosyltransferase 2, mogs - mannosyl-oligosaccharide…
GO:0021861	forebrain radial glial cell differentiation	0.000115	0.0235	92.79	11599	2	125	2	[mettl3 - methyltransferase like 3, mettl14 - methyltransferase like 14]
GO:1901566	organonitrogen compound biosynthetic process	0.000117	0.0232	1.92	11599	549	517	47	[pycrl - pyrroline-5-carboxylate reductase-like, mrpl13 - mitochondrial ribosomal protein l13, mthfd1l - methylenetetrahydrofolate dehydrogenase (nadp+ dependent) 1-like, impdh2 - imp (inosine monophosphate) dehydrogenase 2, cox10 - cytochrome c oxidase assembly homolog 10 (yeast), iars2 - isoleucine-trna synthetase 2, mitochondrial, eif4e1c - eukaryotic translation initiation factor 4e family me…
GO:0043604	amide biosynthetic process	0.000143	0.0276	1.87	11599	259	1100	46	[mrpl13 - mitochondrial ribosomal protein l13, mthfd1l - methylenetetrahydrofolate dehydrogenase (nadp+ dependent) 1-like, pm20d1.1 - peptidase m20 domain containing 1, tandem duplicate 1, rps4x - ribosomal protein s4, x-linked, eif4e1c - eukaryotic translation initiation factor 4e family member 1c, iars2 - isoleucine-trna synthetase 2, mitochondrial, hars - histidyl-trna synthetase, drg1 - devel…
GO:0009256	10-formyltetrahydrofolate metabolic process	0.000186	0.0351	148.71	11599	4	39	2	[mthfd1l - methylenetetrahydrofolate dehydrogenase (nadp+ dependent) 1-like, aldh1l2 - aldehyde dehydrogenase 1 family, member l2]
GO:0044271	cellular nitrogen compound biosynthetic process	0.000209	0.0385	1.8	11599	629	544	53	[mrpl13 - mitochondrial ribosomal protein l13, impdh2 - imp (inosine monophosphate) dehydrogenase 2, cox10 - cytochrome c oxidase assembly homolog 10 (yeast), eif4e1c - eukaryotic translation initiation factor 4e family member 1c, drg1 - developmentally regulated gtp binding protein 1, umps - uridine monophosphate synthetase, mrpl19 - mitochondrial ribosomal protein l19, zgc:110289 - zgc:110289, …
GO:0000724	double-strand break repair via homologous recombination	0.000234	0.0421	4.21	11599	34	892	11	[rpa2 - replication protein a2, ercc4 - excision repair cross-complementing rodent repair deficiency, complementation group 4, mcm9 - minichromosome maintenance complex component 9, rmi1 - rmi1, recq mediated genome instability 1, homolog (s. cerevisiae), mus81 - mus81 endonuclease homolog (yeast), rpa1 - replication protein a1, mcm4 - mcm4 minichromosome maintenance deficient 4, mitotin (s. cere…
GO:0000725	recombinational repair	0.000234	0.0412	4.21	11599	34	892	11	[rpa2 - replication protein a2, ercc4 - excision repair cross-complementing rodent repair deficiency, complementation group 4, mcm9 - minichromosome maintenance complex component 9, rmi1 - rmi1, recq mediated genome instability 1, homolog (s. cerevisiae), mus81 - mus81 endonuclease homolog (yeast), rpa1 - replication protein a1, mcm4 - mcm4 minichromosome maintenance deficient 4, mitotin (s. cere…
GO:0006518	peptide metabolic process	0.000241	0.0414	1.83	11599	265	1100	46	[gstal - glutathione s-transferase, alpha-like, mrpl13 - mitochondrial ribosomal protein l13, rps4x - ribosomal protein s4, x-linked, eif4e1c - eukaryotic translation initiation factor 4e family member 1c, iars2 - isoleucine-trna synthetase 2, mitochondrial, hars - histidyl-trna synthetase, drg1 - developmentally regulated gtp binding protein 1, mrps34 - mitochondrial ribosomal protein s34, si:dk…
GO:0070585	protein localization to mitochondrion	0.000267	0.045	12.75	11599	26	175	5	[samm50 - sorting and assembly machinery component 50 homolog (s. cerevisiae), hspd1 - heat shock 60kd protein 1 (chaperonin), chchd4 - coiled-coil-helix-coiled-coil-helix domain containing 4, oxa1l - oxidase (cytochrome c) assembly 1-like, tomm40l - translocase of outer mitochondrial membrane 40 homolog, like]
GO:0072655	establishment of protein localization to mitochondrion	0.000267	0.044	12.75	11599	26	175	5	[samm50 - sorting and assembly machinery component 50 homolog (s. cerevisiae), hspd1 - heat shock 60kd protein 1 (chaperonin), chchd4 - coiled-coil-helix-coiled-coil-helix domain containing 4, oxa1l - oxidase (cytochrome c) assembly 1-like, tomm40l - translocase of outer mitochondrial membrane 40 homolog, like]
GO:0017038	protein import	0.000323	0.0522	2.85	11599	69	1062	18	[samm50l - sorting and assembly machinery component 50 homolog, like, ipo4 - importin 4, samm50 - sorting and assembly machinery component 50 homolog (s. cerevisiae), nup35 - nucleoporin 35, chchd4 - coiled-coil-helix-coiled-coil-helix domain containing 4, kpnb3 - karyopherin (importin) beta 3, pom121 - pom121 membrane glycoprotein (rat), cse1l - chromosome segregation 1-like (s. cerevisiae), tom…
GO:0006428	isoleucyl-tRNA aminoacylation	0.000341	0.0539	5799.5	11599	2	1	1	[iars2 - isoleucine-trna synthetase 2, mitochondrial]
GO:1901137	carbohydrate derivative biosynthetic process	0.000378	0.0586	2.66	11599	234	372	20	[pgam2 - phosphoglycerate mutase 2 (muscle), pigo - phosphatidylinositol glycan anchor biosynthesis, class o, impdh2 - imp (inosine monophosphate) dehydrogenase 2, alg8 - asparagine-linked glycosylation 8 homolog (yeast, alpha-1,3-glucosyltransferase), adal - adenosine deaminase-like, aldoaa - aldolase a, fructose-bisphosphate, a, pigf - phosphatidylinositol glycan, class f, cyc1 - cytochrome c-1…
GO:0060019	radial glial cell differentiation	0.000411	0.0624	16.74	11599	3	693	3	[fzd8a - frizzled homolog 8a, mettl3 - methyltransferase like 3, mettl14 - methyltransferase like 14]
GO:0045004	DNA replication proofreading	0.000462	0.0689	58.29	11599	2	199	2	[pole - polymerase (dna directed), epsilon, pold1 - polymerase (dna directed), delta 1, catalytic subunit]
GO:0006287	base-excision repair, gap-filling	0.000462	0.0676	58.29	11599	2	199	2	[pole - polymerase (dna directed), epsilon, pold1 - polymerase (dna directed), delta 1, catalytic subunit]
GO:1901135	carbohydrate derivative metabolic process	0.000498	0.0714	2.3	11599	382	343	26	[impdh2 - imp (inosine monophosphate) dehydrogenase 2, pigo - phosphatidylinositol glycan anchor biosynthesis, class o, alg8 - asparagine-linked glycosylation 8 homolog (yeast, alpha-1,3-glucosyltransferase), acot9.2 - acyl-coa thioesterase 9, tandem duplicate 2, pigf - phosphatidylinositol glycan, class f, cyc1 - cytochrome c-1, adss - adenylosuccinate synthase, ugdh - udp-glucose dehydrogenase,…
GO:0044270	cellular nitrogen compound catabolic process	0.000506	0.0712	3.21	11599	145	349	14	[pgam2 - phosphoglycerate mutase 2 (muscle), pm20d1.1 - peptidase m20 domain containing 1, tandem duplicate 1, adal - adenosine deaminase-like, aldoaa - aldolase a, fructose-bisphosphate, a, dhx34 - deah (asp-glu-ala-his) box polypeptide 34, wu:fj67f05 - wu:fj67f05, ncbp2 - nuclear cap binding protein subunit 2, dcps - mrna decapping enzyme, pfkmb - phosphofructokinase, muscle b, dis3 - dis3 mito…
GO:0070125	mitochondrial translational elongation	0.000511	0.0707	2899.75	11599	2	2	1	[gfm1 - g elongation factor, mitochondrial 1]
GO:0046653	tetrahydrofolate metabolic process	0.00056	0.0762	6.1	11599	10	1140	6	[mthfd1a - mthfd1 methylenetetrahydrofolate dehydrogenase (nadp+ dependent) 1a, shmt1 - serine hydroxymethyltransferase 1 (soluble), mthfd1l - methylenetetrahydrofolate dehydrogenase (nadp+ dependent) 1-like, zgc:153031 - zgc:153031, mthfr - methylenetetrahydrofolate reductase (nad(p)h), aldh1l2 - aldehyde dehydrogenase 1 family, member l2]
GO:0006654	phosphatidic acid biosynthetic process	0.000583	0.0778	18.91	11599	4	460	3	[pld1b - phospholipase d1b, slc27a1a - solute carrier family 27 (fatty acid transporter), member 1a, pld1a - phospholipase d1a]
GO:0046473	phosphatidic acid metabolic process	0.000583	0.0765	18.91	11599	4	460	3	[pld1b - phospholipase d1b, slc27a1a - solute carrier family 27 (fatty acid transporter), member 1a, pld1a - phospholipase d1a]
GO:0006091	generation of precursor metabolites and energy	0.000599	0.0773	7.09	11599	105	109	7	[ndufv1 - nadh dehydrogenase (ubiquinone) flavoprotein 1, ndufs1 - nadh dehydrogenase (ubiquinone) fe-s protein 1, ndufs8a - nadh dehydrogenase (ubiquinone) fe-s protein 8a, uqcrc1 - ubiquinol-cytochrome c reductase core protein i, cyc1 - cytochrome c-1, pfkmb - phosphofructokinase, muscle b, etfdh - electron-transferring-flavoprotein dehydrogenase]
GO:0006888	ER to Golgi vesicle-mediated transport	0.000671	0.0853	2.78	11599	64	1109	17	[kdelr2b - kdel (lys-asp-glu-leu) endoplasmic reticulum protein retention receptor 2b, tmed5 - transmembrane emp24 protein transport domain containing 5, bcap31 - b-cell receptor-associated protein 31, sec23ip - sec23 interacting protein, lman1 - lectin, mannose-binding, 1, tmed2 - transmembrane emp24 domain trafficking protein 2, copa - coatomer protein complex, subunit alpha, arcn1b - archain 1…
GO:0031123	RNA 3'-end processing	0.000686	0.0857	4.16	11599	38	734	10	[rprd1b - regulation of nuclear pre-mrna domain containing 1b, cpsf1 - cleavage and polyadenylation specific factor 1, exosc9 - exosome component 9, LOC564642 - integrator complex subunit 5-like, cpsf2 - cleavage and polyadenylation specific factor 2, cpsf3 - cleavage and polyadenylation specific factor 3, vwa9 - von willebrand factor a domain containing 9, fbl - fibrillarin, ddx26b - dead/h (asp…
GO:0043414	macromolecule methylation	0.000731	0.0899	2.55	11599	85	1071	20	[wdr5 - wd repeat domain 5, dnmt3b - dna (cytosine-5-)-methyltransferase 3 beta, ezh2 - enhancer of zeste homolog 2 (drosophila), lcmt2 - leucine carboxyl methyltransferase 2, dnmt4 - dna (cytosine-5-)-methyltransferase 4, alkbh8 - alkb, alkylation repair homolog 8 (e. coli), lcmt1 - leucine carboxyl methyltransferase 1, smyd2b - set and mynd domain containing 2b, si:ch211-225b11.4 - si:ch211-225…
GO:0042254	ribosome biogenesis	0.00083	0.1	4.65	11599	45	499	9	[cebpz - ccaat/enhancer binding protein (c/ebp), zeta, bms1l - bms1-like, ribosome assembly protein (yeast), tsr1 - tsr1, 20s rrna accumulation, homolog (yeast), diexf - digestive organ expansion factor homolog, bop1 - block of proliferation 1, mrpl10 - mitochondrial ribosomal protein l10, nom1 - nucleolar protein with mif4g domain 1, pwp2h - pwp2 periodic tryptophan protein homolog (yeast), LOC5…
GO:0000904	cell morphogenesis involved in differentiation	0.000854	0.102	2.91	11599	51	1174	15	[col6a2 - collagen, type vi, alpha 2, mpi - mannose phosphate isomerase, rb1 - retinoblastoma 1, ilk - integrin linked kinase, hbl3 - hexose-binding lectin 3, mipa - major intrinsic protein of lens fiber a, col6a3 - collagen, type vi, alpha 3, yth2 - yth domain family 2, matn1 - matrilin 1, lamb2 - laminin, beta 2 (laminin s), matn3b - matrilin 3b, col4a1 - collagen, type iv, alpha 1, fn1 - fibro…
GO:0022616	DNA strand elongation	0.000947	0.111	5.54	11599	10	1257	6	[pole - polymerase (dna directed), epsilon, dclre1b - dna cross-link repair 1b, pold3 - polymerase (dna-directed), delta 3, accessory subunit, pcna - proliferating cell nuclear antigen, mcm4 - mcm4 minichromosome maintenance deficient 4, mitotin (s. cerevisiae), si:dkeyp-35b8.5 - si:dkeyp-35b8.5]
GO:0006409	tRNA export from nucleus	0.000948	0.11	1054.45	11599	1	11	1	[nol6 - nucleolar protein family 6 (rna-associated)]
GO:0051031	tRNA transport	0.000948	0.108	1054.45	11599	1	11	1	[nol6 - nucleolar protein family 6 (rna-associated)]
