# Supplementary material for: Klf9 is a key feedforward regulator of the transcriptomic response to glucocorticoid receptor activity
Source: Sci Rep. 2020 Jul 10;10:11415. doi: 10.1038/s41598-020-68040-z (PMC7351738; doi:10.1038/s41598-020-68040-z)
Supplement: Supplementary file 14 — Supplementary table S10 [file 41598_2020_68040_MOESM14_ESM.xlsx]

## Sheet: Upregulated
GO Term	Description	P-value	FDR q-value	Enrichment	N	B	n	b	Genes
GO:0065007	biological regulation	3.59e-20	2.78e-16	1.34	11599	4486	1251	649	[odz2 - odz, odd oz/ten-m homolog 2 (drosophila), LOC557823 - zinc finger ccch domain-containing protein 4-like, gabrb1 - gamma-aminobutyric acid (gaba) a receptor, beta 1, tmem145 - transmembrane protein 145, pknox1.2 - pbx/knotted 1 homeobox 1.2, taf1 - taf1 rna polymerase ii, tata box binding protein (tbp)-associated factor, chico - chico, LOC560847 - probable g-protein coupled receptor 123-li…
GO:0023052	signaling	3.74e-18	1.45e-14	3.82	11599	135	1260	56	[gabrb1 - gamma-aminobutyric acid (gaba) a receptor, beta 1, gabra6a - gamma-aminobutyric acid (gaba) a receptor, alpha 6a, cacnb4b - calcium channel, voltage-dependent, beta 4b subunit, dlgap1a - discs, large (drosophila) homolog-associated protein 1a, si:dkey-110c1.7 - si:dkey-110c1.7, cacng8a - calcium channel, voltage-dependent, gamma subunit 8a, scn1ba - sodium channel, voltage-gated, type i…
GO:0099536	synaptic signaling	1.1e-17	2.83e-14	4.21	11599	105	1260	48	[gabrb1 - gamma-aminobutyric acid (gaba) a receptor, beta 1, cacnb4b - calcium channel, voltage-dependent, beta 4b subunit, gabra6a - gamma-aminobutyric acid (gaba) a receptor, alpha 6a, gria1a - glutamate receptor, ionotropic, ampa 1a, dlgap1 - discs, large (drosophila) homolog-associated protein 1, dlgap1a - discs, large (drosophila) homolog-associated protein 1a, glra1 - glycine receptor, alph…
GO:0098916	anterograde trans-synaptic signaling	1.72e-17	3.32e-14	4.24	11599	102	1260	47	[gabrb1 - gamma-aminobutyric acid (gaba) a receptor, beta 1, cacnb4b - calcium channel, voltage-dependent, beta 4b subunit, gabra6a - gamma-aminobutyric acid (gaba) a receptor, alpha 6a, gria1a - glutamate receptor, ionotropic, ampa 1a, dlgap1 - discs, large (drosophila) homolog-associated protein 1, dlgap1a - discs, large (drosophila) homolog-associated protein 1a, glra1 - glycine receptor, alph…
GO:0007268	chemical synaptic transmission	1.72e-17	2.66e-14	4.24	11599	102	1260	47	[gabrb1 - gamma-aminobutyric acid (gaba) a receptor, beta 1, cacnb4b - calcium channel, voltage-dependent, beta 4b subunit, gabra6a - gamma-aminobutyric acid (gaba) a receptor, alpha 6a, gria1a - glutamate receptor, ionotropic, ampa 1a, dlgap1 - discs, large (drosophila) homolog-associated protein 1, dlgap1a - discs, large (drosophila) homolog-associated protein 1a, glra1 - glycine receptor, alph…
GO:0050789	regulation of biological process	3.25e-17	4.19e-14	1.34	11599	4116	1250	595	[odz2 - odz, odd oz/ten-m homolog 2 (drosophila), gabrb1 - gamma-aminobutyric acid (gaba) a receptor, beta 1, LOC557823 - zinc finger ccch domain-containing protein 4-like, pknox1.2 - pbx/knotted 1 homeobox 1.2, tmem145 - transmembrane protein 145, taf1 - taf1 rna polymerase ii, tata box binding protein (tbp)-associated factor, chico - chico, LOC560847 - probable g-protein coupled receptor 123-li…
GO:0099537	trans-synaptic signaling	4.72e-17	5.23e-14	4.16	11599	104	1260	47	[gabrb1 - gamma-aminobutyric acid (gaba) a receptor, beta 1, cacnb4b - calcium channel, voltage-dependent, beta 4b subunit, gabra6a - gamma-aminobutyric acid (gaba) a receptor, alpha 6a, gria1a - glutamate receptor, ionotropic, ampa 1a, dlgap1 - discs, large (drosophila) homolog-associated protein 1, dlgap1a - discs, large (drosophila) homolog-associated protein 1a, glra1 - glycine receptor, alph…
GO:0007267	cell-cell signaling	1.73e-15	1.68e-12	3.76	11599	120	1260	49	[gabrb1 - gamma-aminobutyric acid (gaba) a receptor, beta 1, gabra6a - gamma-aminobutyric acid (gaba) a receptor, alpha 6a, cacnb4b - calcium channel, voltage-dependent, beta 4b subunit, dlgap1a - discs, large (drosophila) homolog-associated protein 1a, si:dkey-110c1.7 - si:dkey-110c1.7, gabrg2 - gamma-aminobutyric acid (gaba) a receptor, gamma 2, gria2b - glutamate receptor, ionotropic, ampa 2b,…
GO:0050794	regulation of cellular process	1.86e-14	1.6e-11	1.33	11599	3842	1250	552	[odz2 - odz, odd oz/ten-m homolog 2 (drosophila), gabrb1 - gamma-aminobutyric acid (gaba) a receptor, beta 1, LOC557823 - zinc finger ccch domain-containing protein 4-like, pknox1.2 - pbx/knotted 1 homeobox 1.2, tmem145 - transmembrane protein 145, taf1 - taf1 rna polymerase ii, tata box binding protein (tbp)-associated factor, chico - chico, LOC560847 - probable g-protein coupled receptor 123-li…
GO:0006811	ion transport	4.4e-14	3.41e-11	2.09	11599	577	1229	128	[gabrb1 - gamma-aminobutyric acid (gaba) a receptor, beta 1, slc8a4a - solute carrier family 8 (sodium/calcium exchanger), member 4a, slc9a6b - solute carrier family 9 (sodium/hydrogen exchanger), member 6b, cacng8a - calcium channel, voltage-dependent, gamma subunit 8a, slc38a2 - solute carrier family 38, member 2, grin1a - glutamate receptor, ionotropic, n-methyl d-aspartate 1a, nnt - nicotinam…
GO:0051960	regulation of nervous system development	4.38e-13	3.08e-10	2.69	11599	220	1255	64	[alk - anaplastic lymphoma kinase (ki-1), dner - delta/notch-like egf repeat containing, plxna4 - plexin a4, ctbp2 - c-terminal binding protein 2, appb - amyloid beta (a4) precursor protein b, nedd4l - neural precursor cell expressed, developmentally down-regulated 4-like, nf1b - neurofibromin 1b, gsk3aa - glycogen synthase kinase 3 alpha a, plxnb1b - plexin b1b, lrrc4b - leucine rich repeat cont…
GO:0099177	regulation of trans-synaptic signaling	5.68e-13	3.67e-10	4.12	11599	81	1217	35	[nlgn3b - neuroligin 3b, shisa7 - shisa homolog 7 (xenopus laevis), nlgn2b - neuroligin 2b, clstn3 - calsyntenin 3, gria1a - glutamate receptor, ionotropic, ampa 1a, grm4 - glutamate receptor, metabotropic 4, nlgn4a - neuroligin 4a, cplx3b - complexin 3b, neto1l - neuropilin (nrp) and tolloid (tll)-like 1, like, zgc:153443 - zgc:153443, grin2da - glutamate receptor, ionotropic, n-methyl d-asparta…
GO:0050804	modulation of chemical synaptic transmission	5.68e-13	3.39e-10	4.12	11599	81	1217	35	[nlgn3b - neuroligin 3b, shisa7 - shisa homolog 7 (xenopus laevis), nlgn2b - neuroligin 2b, clstn3 - calsyntenin 3, gria1a - glutamate receptor, ionotropic, ampa 1a, grm4 - glutamate receptor, metabotropic 4, nlgn4a - neuroligin 4a, cplx3b - complexin 3b, neto1l - neuropilin (nrp) and tolloid (tll)-like 1, like, zgc:153443 - zgc:153443, grin2da - glutamate receptor, ionotropic, n-methyl d-asparta…
GO:0030001	metal ion transport	1.26e-12	7e-10	2.53	11599	257	1229	69	[si:ch211-210g13.5 - si:ch211-210g13.5, atp2b3a - atpase, ca++ transporting, plasma membrane 3a, cacnb4b - calcium channel, voltage-dependent, beta 4b subunit, kcnt1 - potassium channel, subfamily t, member 1, atp2b2 - atpase, ca++ transporting, plasma membrane 2, slc8a4a - solute carrier family 8 (sodium/calcium exchanger), member 4a, slc9a6b - solute carrier family 9 (sodium/hydrogen exchanger)…
GO:0097485	neuron projection guidance	1.52e-12	7.84e-10	3.03	11599	152	1261	50	[plxna4 - plexin a4, robo1 - roundabout homolog 1, robo3 - roundabout homolog 3, dscamb - down syndrome cell adhesion molecule b, efnb1 - ephrin b1, lhx9 - lim homeobox 9, unc5b - unc-5 homolog b (c. elegans), dpysl5b - dihydropyrimidinase-like 5b, dpysl2b - dihydropyrimidinase-like 2b, adcy8 - adenylate cyclase 8 (brain), rtn4r - reticulon 4 receptor, pcdh17 - protocadherin 17, epha6 - eph recep…
GO:0007411	axon guidance	2.59e-12	1.25e-09	3.02	11599	149	1261	49	[robo1 - roundabout homolog 1, plxna4 - plexin a4, robo3 - roundabout homolog 3, dscamb - down syndrome cell adhesion molecule b, efnb1 - ephrin b1, lhx9 - lim homeobox 9, unc5b - unc-5 homolog b (c. elegans), dpysl5b - dihydropyrimidinase-like 5b, dpysl2b - dihydropyrimidinase-like 2b, adcy8 - adenylate cyclase 8 (brain), rtn4r - reticulon 4 receptor, pcdh17 - protocadherin 17, epha6 - eph recep…
GO:0098660	inorganic ion transmembrane transport	3e-12	1.37e-09	2.62	11599	227	1229	63	[si:ch211-210g13.5 - si:ch211-210g13.5, atp2b3a - atpase, ca++ transporting, plasma membrane 3a, gabra6a - gamma-aminobutyric acid (gaba) a receptor, alpha 6a, cacnb4b - calcium channel, voltage-dependent, beta 4b subunit, atp2b2 - atpase, ca++ transporting, plasma membrane 2, slc9a6b - solute carrier family 9 (sodium/hydrogen exchanger), member 6b, cacng8a - calcium channel, voltage-dependent, g…
GO:0043269	regulation of ion transport	3.77e-12	1.62e-09	3.08	11599	141	1255	47	[shisa7 - shisa homolog 7 (xenopus laevis), ap1b1 - adaptor-related protein complex 1, beta 1 subunit, cacnb4b - calcium channel, voltage-dependent, beta 4b subunit, hcn2 - hyperpolarization activated cyclic nucleotide-gated potassium channel 2, syt2a - synaptotagmin iia, syt1a - synaptotagmin ia, syt7b - synaptotagmin viib, cacng8a - calcium channel, voltage-dependent, gamma subunit 8a, nedd4l -…
GO:0045664	regulation of neuron differentiation	8.67e-12	3.54e-09	3	11599	155	1198	48	[alk - anaplastic lymphoma kinase (ki-1), si:dkey-164k14.1 - si:dkey-164k14.1, plxna3 - plexin a3, glra1 - glycine receptor, alpha 1, tcf3a - transcription factor 3a, robo2 - roundabout homolog 2, ephb3a - eph receptor b3a, plxna4 - plexin a4, appb - amyloid beta (a4) precursor protein b, gsk3aa - glycogen synthase kinase 3 alpha a, nadl1.1 - neural adhesion molecule l1.1, lrrc4ba - leucine rich …
GO:0010646	regulation of cell communication	1.02e-11	3.96e-09	1.78	11599	767	1248	147	[rap1gap - rap1 gtpase activating protein, fer - fer (fps/fes related) tyrosine kinase, chico - chico, grm4 - glutamate receptor, metabotropic 4, mecom - mds1 and evi1 complex locus, rbms3 - rna binding motif, single stranded interacting protein, zranb1b - zinc finger, ran-binding domain containing 1b, cacng8a - calcium channel, voltage-dependent, gamma subunit 8a, neto1l - neuropilin (nrp) and t…
GO:0050767	regulation of neurogenesis	1.21e-11	4.47e-09	2.65	11599	202	1255	58	[alk - anaplastic lymphoma kinase (ki-1), dner - delta/notch-like egf repeat containing, plxna4 - plexin a4, ctbp2 - c-terminal binding protein 2, nedd4l - neural precursor cell expressed, developmentally down-regulated 4-like, appb - amyloid beta (a4) precursor protein b, nf1b - neurofibromin 1b, gsk3aa - glycogen synthase kinase 3 alpha a, plxnb1b - plexin b1b, lrrc4b - leucine rich repeat cont…
GO:0098609	cell-cell adhesion	1.68e-11	5.92e-09	3.28	11599	119	1247	42	[nlgn3b - neuroligin 3b, arvcfa - armadillo repeat gene deleted in velocardiofacial syndrome a, odz2 - odz, odd oz/ten-m homolog 2 (drosophila), clstn3 - calsyntenin 3, nlgn2b - neuroligin 2b, pvrl1a - poliovirus receptor-related 1a, pkp4 - plakophilin 4, ctnnd2a - catenin (cadherin-associated protein), delta 2a, ptprsa - protein tyrosine phosphatase, receptor type, s, a, nlgn4a - neuroligin 4a, …
GO:0007154	cell communication	1.8e-11	6.07e-09	2.78	11599	182	1217	53	[gabrb1 - gamma-aminobutyric acid (gaba) a receptor, beta 1, gabra6a - gamma-aminobutyric acid (gaba) a receptor, alpha 6a, cacnb4b - calcium channel, voltage-dependent, beta 4b subunit, dlgap1a - discs, large (drosophila) homolog-associated protein 1a, slc8a4a - solute carrier family 8 (sodium/calcium exchanger), member 4a, si:dkey-110c1.7 - si:dkey-110c1.7, gabrg2 - gamma-aminobutyric acid (gab…
GO:0023051	regulation of signaling	1.81e-11	5.84e-09	1.77	11599	772	1248	147	[fer - fer (fps/fes related) tyrosine kinase, rap1gap - rap1 gtpase activating protein, grm4 - glutamate receptor, metabotropic 4, chico - chico, mecom - mds1 and evi1 complex locus, rbms3 - rna binding motif, single stranded interacting protein, zranb1b - zinc finger, ran-binding domain containing 1b, neto1l - neuropilin (nrp) and tolloid (tll)-like 1, like, cacng8a - calcium channel, voltage-de…
GO:0098742	cell-cell adhesion via plasma-membrane adhesion molecules	4.72e-11	1.46e-08	3.87	11599	77	1247	32	[odz2 - odz, odd oz/ten-m homolog 2 (drosophila), arvcfa - armadillo repeat gene deleted in velocardiofacial syndrome a, clstn3 - calsyntenin 3, pvrl1a - poliovirus receptor-related 1a, ptprsa - protein tyrosine phosphatase, receptor type, s, a, pcdh1a - protocadherin 1a, notch1b - notch homolog 1b, arvcfb - armadillo repeat gene deleted in velocardiofacial syndrome b, pcdh1 - protocadherin 1, ds…
GO:0098662	inorganic cation transmembrane transport	5.12e-11	1.53e-08	2.6	11599	207	1229	57	[si:ch211-210g13.5 - si:ch211-210g13.5, atp2b3a - atpase, ca++ transporting, plasma membrane 3a, cacnb4b - calcium channel, voltage-dependent, beta 4b subunit, atp2b2 - atpase, ca++ transporting, plasma membrane 2, slc9a6b - solute carrier family 9 (sodium/hydrogen exchanger), member 6b, cacng8a - calcium channel, voltage-dependent, gamma subunit 8a, nnt - nicotinamide nucleotide transhydrogenase…
GO:0006810	transport	7.14e-11	2.05e-08	1.49	11599	1621	1233	256	[gabrb1 - gamma-aminobutyric acid (gaba) a receptor, beta 1, slc9a6b - solute carrier family 9 (sodium/hydrogen exchanger), member 6b, syt2a - synaptotagmin iia, tmem201 - transmembrane protein 201, fam91a1 - family with sequence similarity 91, member a1, cacng8a - calcium channel, voltage-dependent, gamma subunit 8a, slc38a2 - solute carrier family 38, member 2, grin1a - glutamate receptor, iono…
GO:0051234	establishment of localization	8.66e-11	2.4e-08	1.48	11599	1647	1233	259	[gabrb1 - gamma-aminobutyric acid (gaba) a receptor, beta 1, slc9a6b - solute carrier family 9 (sodium/hydrogen exchanger), member 6b, syt2a - synaptotagmin iia, tmem201 - transmembrane protein 201, fam91a1 - family with sequence similarity 91, member a1, cacng8a - calcium channel, voltage-dependent, gamma subunit 8a, slc38a2 - solute carrier family 38, member 2, grin1a - glutamate receptor, iono…
GO:0006812	cation transport	9.4e-11	2.51e-08	2.22	11599	328	1229	77	[si:ch211-210g13.5 - si:ch211-210g13.5, atp2b3a - atpase, ca++ transporting, plasma membrane 3a, cacnb4b - calcium channel, voltage-dependent, beta 4b subunit, atp2b2 - atpase, ca++ transporting, plasma membrane 2, kcnt1 - potassium channel, subfamily t, member 1, slc8a4a - solute carrier family 8 (sodium/calcium exchanger), member 4a, slc9a6b - solute carrier family 9 (sodium/hydrogen exchanger)…
GO:0034220	ion transmembrane transport	1.04e-10	2.69e-08	2.27	11599	304	1229	73	[gabrb1 - gamma-aminobutyric acid (gaba) a receptor, beta 1, si:ch211-210g13.5 - si:ch211-210g13.5, atp2b3a - atpase, ca++ transporting, plasma membrane 3a, gabra6a - gamma-aminobutyric acid (gaba) a receptor, alpha 6a, cacnb4b - calcium channel, voltage-dependent, beta 4b subunit, atp2b2 - atpase, ca++ transporting, plasma membrane 2, slc9a6b - solute carrier family 9 (sodium/hydrogen exchanger)…
GO:0051179	localization	1.26e-10	3.14e-08	1.45	11599	1770	1235	274	[gabrb1 - gamma-aminobutyric acid (gaba) a receptor, beta 1, slc9a6b - solute carrier family 9 (sodium/hydrogen exchanger), member 6b, syt2a - synaptotagmin iia, cacng8a - calcium channel, voltage-dependent, gamma subunit 8a, tmem201 - transmembrane protein 201, fam91a1 - family with sequence similarity 91, member a1, slc38a2 - solute carrier family 38, member 2, grin1a - glutamate receptor, iono…
GO:0099003	vesicle-mediated transport in synapse	1.29e-10	3.11e-08	4.87	11599	44	1246	23	[amph - amphiphysin, nlgn3b - neuroligin 3b, nlgn2b - neuroligin 2b, si:ch73-130n22.1 - si:ch73-130n22.1, picalmb - phosphatidylinositol binding clathrin assembly protein b, nlgn4a - neuroligin 4a, syt2a - synaptotagmin iia, si:ch211-214j24.9 - si:ch211-214j24.9, cplx3b - complexin 3b, syt1a - synaptotagmin ia, ap3d1 - adaptor-related protein complex 3, delta 1 subunit, cadpsa - ca2+-dependent ac…
GO:0006468	protein phosphorylation	1.57e-10	3.68e-08	2.07	11599	421	1187	89	[alk - anaplastic lymphoma kinase (ki-1), fer - fer (fps/fes related) tyrosine kinase, ptpn11b - protein tyrosine phosphatase, non-receptor type 11, b, dyrk1ab - dual-specificity tyrosine-(y)-phosphorylation regulated kinase 1a, b, LOC100536336 - serine/threonine-protein kinase nim1-like, camkvb - cam kinase-like vesicle-associated b, ksr2 - kinase suppressor of ras 2, braf - v-raf murine sarcoma…
GO:0034762	regulation of transmembrane transport	1.65e-10	3.75e-08	3.19	11599	116	1255	40	[ap1b1 - adaptor-related protein complex 1, beta 1 subunit, shisa7 - shisa homolog 7 (xenopus laevis), cacnb4b - calcium channel, voltage-dependent, beta 4b subunit, hcn2 - hyperpolarization activated cyclic nucleotide-gated potassium channel 2, cacng8a - calcium channel, voltage-dependent, gamma subunit 8a, nedd4l - neural precursor cell expressed, developmentally down-regulated 4-like, kcnb1 - …
GO:0010975	regulation of neuron projection development	1.65e-10	3.65e-08	3.19	11599	116	1255	40	[si:dkey-164k14.1 - si:dkey-164k14.1, plxna3 - plexin a3, robo2 - roundabout homolog 2, ephb3a - eph receptor b3a, plxna4 - plexin a4, nedd4l - neural precursor cell expressed, developmentally down-regulated 4-like, gsk3aa - glycogen synthase kinase 3 alpha a, nadl1.1 - neural adhesion molecule l1.1, lrrc4ba - leucine rich repeat containing 4ba, lrrc4b - leucine rich repeat containing 4b, plxnb1b…
GO:0016310	phosphorylation	1.72e-10	3.7e-08	1.9	11599	609	1100	110	[fer - fer (fps/fes related) tyrosine kinase, ptpn11b - protein tyrosine phosphatase, non-receptor type 11, b, LOC100536336 - serine/threonine-protein kinase nim1-like, camkvb - cam kinase-like vesicle-associated b, ksr2 - kinase suppressor of ras 2, prkd1 - protein kinase d1, LOC798487 - cell division protein kinase 17, ckbb - creatine kinase, brain b, tab3 - tgf-beta activated kinase 1/map3k7 b…
GO:0007165	signal transduction	2.02e-10	4.23e-08	1.51	11599	1441	1225	230	[gabrb1 - gamma-aminobutyric acid (gaba) a receptor, beta 1, odz2 - odz, odd oz/ten-m homolog 2 (drosophila), fer - fer (fps/fes related) tyrosine kinase, ptpn11b - protein tyrosine phosphatase, non-receptor type 11, b, tmem145 - transmembrane protein 145, pknox1.2 - pbx/knotted 1 homeobox 1.2, LOC560847 - probable g-protein coupled receptor 123-like, znf385b - zinc finger protein 385b, si:dkey-1…
GO:0051049	regulation of transport	3.03e-10	6.18e-08	2.3	11599	269	1255	67	[rfx3 - regulatory factor x, 3 (influences hla class ii expression), fer - fer (fps/fes related) tyrosine kinase, cacnb4b - calcium channel, voltage-dependent, beta 4b subunit, syt2a - synaptotagmin iia, syt1a - synaptotagmin ia, cacng8a - calcium channel, voltage-dependent, gamma subunit 8a, nedd4l - neural precursor cell expressed, developmentally down-regulated 4-like, hip1 - huntingtin intera…
GO:0060284	regulation of cell development	3.1e-10	6.17e-08	2.45	11599	223	1255	59	[alk - anaplastic lymphoma kinase (ki-1), dner - delta/notch-like egf repeat containing, plxna4 - plexin a4, ctbp2 - c-terminal binding protein 2, appb - amyloid beta (a4) precursor protein b, nedd4l - neural precursor cell expressed, developmentally down-regulated 4-like, nf1b - neurofibromin 1b, gsk3aa - glycogen synthase kinase 3 alpha a, plxnb1b - plexin b1b, lrrc4b - leucine rich repeat cont…
GO:0034765	regulation of ion transmembrane transport	3.67e-10	7.12e-08	3.16	11599	114	1255	39	[ap1b1 - adaptor-related protein complex 1, beta 1 subunit, shisa7 - shisa homolog 7 (xenopus laevis), cacnb4b - calcium channel, voltage-dependent, beta 4b subunit, hcn2 - hyperpolarization activated cyclic nucleotide-gated potassium channel 2, cacng8a - calcium channel, voltage-dependent, gamma subunit 8a, nedd4l - neural precursor cell expressed, developmentally down-regulated 4-like, kcnb1 - …
GO:0032879	regulation of localization	7.56e-10	1.43e-07	1.93	11599	469	1255	98	[fer - fer (fps/fes related) tyrosine kinase, syt2a - synaptotagmin iia, plxna4 - plexin a4, cacng8a - calcium channel, voltage-dependent, gamma subunit 8a, nedd4l - neural precursor cell expressed, developmentally down-regulated 4-like, hip1 - huntingtin interacting protein 1, scn1ba - sodium channel, voltage-gated, type i, beta a, gsk3aa - glycogen synthase kinase 3 alpha a, hecw2a - hect, c2 a…
GO:0140238	presynaptic endocytosis	1.1e-09	2.03e-07	12.82	11599	21	474	11	[amph - amphiphysin, nlgn3b - neuroligin 3b, nlgn1 - neuroligin 1, nlgn2b - neuroligin 2b, nlgn4a - neuroligin 4a, nlgn2a - neuroligin 2a, syt2a - synaptotagmin iia, si:ch211-200p22.4 - si:ch211-200p22.4, si:ch211-214j24.9 - si:ch211-214j24.9, syt1a - synaptotagmin ia, synj1 - synaptojanin 1]
GO:0048488	synaptic vesicle endocytosis	1.1e-09	1.99e-07	12.82	11599	21	474	11	[amph - amphiphysin, nlgn3b - neuroligin 3b, nlgn1 - neuroligin 1, nlgn2b - neuroligin 2b, nlgn4a - neuroligin 4a, nlgn2a - neuroligin 2a, syt2a - synaptotagmin iia, si:ch211-200p22.4 - si:ch211-200p22.4, si:ch211-214j24.9 - si:ch211-214j24.9, syt1a - synaptotagmin ia, synj1 - synaptojanin 1]
GO:0098655	cation transmembrane transport	1.25e-09	2.21e-07	2.41	11599	223	1229	57	[si:ch211-210g13.5 - si:ch211-210g13.5, atp2b3a - atpase, ca++ transporting, plasma membrane 3a, cacnb4b - calcium channel, voltage-dependent, beta 4b subunit, atp2b2 - atpase, ca++ transporting, plasma membrane 2, slc9a6b - solute carrier family 9 (sodium/hydrogen exchanger), member 6b, cacng8a - calcium channel, voltage-dependent, gamma subunit 8a, nnt - nicotinamide nucleotide transhydrogenase…
GO:0042391	regulation of membrane potential	1.36e-09	2.35e-07	3.84	11599	70	1208	28	[gabrb1 - gamma-aminobutyric acid (gaba) a receptor, beta 1, gabra6a - gamma-aminobutyric acid (gaba) a receptor, alpha 6a, glra1 - glycine receptor, alpha 1, grin2da - glutamate receptor, ionotropic, n-methyl d-aspartate 2d, a, scn1ba - sodium channel, voltage-gated, type i, beta a, LOC563228 - novel protein similar to vertebrate potassium channel, subfamily k, member 10 (kcnk10), gabrg2 - gamma…
GO:0006836	neurotransmitter transport	1.68e-09	2.83e-07	8.75	11599	35	530	14	[slc32a1 - solute carrier family 32 (gaba vesicular transporter), member 1, slc6a1a - solute carrier family 6 (neurotransmitter transporter, gaba), member 1a, syt2a - synaptotagmin iia, syt1a - synaptotagmin ia, syt7b - synaptotagmin viib, LOC100331980 - vesicular glutamate transporter 1-like, syn1 - synapsin i, slc17a6a - solute carrier family 17 (sodium-dependent inorganic phosphate cotransport…
GO:0120039	plasma membrane bounded cell projection morphogenesis	7.44e-09	1.23e-06	2.99	11599	114	1261	37	[nckap1 - nck-associated protein 1, olfm1a - olfactomedin 1a, si:ch211-255p10.4 - si:ch211-255p10.4, nsfa - n-ethylmaleimide-sensitive factor a, notch1b - notch homolog 1b, robo2 - roundabout homolog 2, sema5b - sema domain, seven thrombospondin repeats (type 1 and type 1-like), transmembrane domain (tm) and short cytoplasmic domain, (semaphorin) 5b, ephb2 - eph receptor b2, ephb3a - eph receptor…
GO:0048858	cell projection morphogenesis	7.44e-09	1.2e-06	2.99	11599	114	1261	37	[nckap1 - nck-associated protein 1, olfm1a - olfactomedin 1a, si:ch211-255p10.4 - si:ch211-255p10.4, nsfa - n-ethylmaleimide-sensitive factor a, notch1b - notch homolog 1b, robo2 - roundabout homolog 2, sema5b - sema domain, seven thrombospondin repeats (type 1 and type 1-like), transmembrane domain (tm) and short cytoplasmic domain, (semaphorin) 5b, ephb2 - eph receptor b2, ephb3a - eph receptor…
GO:0048812	neuron projection morphogenesis	7.44e-09	1.18e-06	2.99	11599	114	1261	37	[nckap1 - nck-associated protein 1, olfm1a - olfactomedin 1a, si:ch211-255p10.4 - si:ch211-255p10.4, nsfa - n-ethylmaleimide-sensitive factor a, notch1b - notch homolog 1b, robo2 - roundabout homolog 2, sema5b - sema domain, seven thrombospondin repeats (type 1 and type 1-like), transmembrane domain (tm) and short cytoplasmic domain, (semaphorin) 5b, ephb2 - eph receptor b2, ephb3a - eph receptor…
GO:0010769	regulation of cell morphogenesis involved in differentiation	9.95e-09	1.54e-06	3.18	11599	96	1255	33	[si:dkey-164k14.1 - si:dkey-164k14.1, plxna3 - plexin a3, robo2 - roundabout homolog 2, ephb3a - eph receptor b3a, plxna4 - plexin a4, nedd4l - neural precursor cell expressed, developmentally down-regulated 4-like, lrrc4ba - leucine rich repeat containing 4ba, nadl1.1 - neural adhesion molecule l1.1, lrrc4b - leucine rich repeat containing 4b, plxnb1b - plexin b1b, clstn1 - calsyntenin 1, hecw2a…
GO:0050806	positive regulation of synaptic transmission	1.27e-08	1.93e-06	7.29	11599	16	1193	12	[zgc:153443 - zgc:153443, shank3b - sh3 and multiple ankyrin repeat domains 3b, LOC570923 - regulating synaptic membrane exocytosis protein 4-like, grin2da - glutamate receptor, ionotropic, n-methyl d-aspartate 2d, a, clstn3 - calsyntenin 3, grin2aa - glutamate receptor, ionotropic, n-methyl d-aspartate 2a, a, LOC100333648 - glutamate receptor ionotropic, nmda 2c-like, clstn1 - calsyntenin 1, gri…
GO:0032990	cell part morphogenesis	1.29e-08	1.93e-06	2.93	11599	116	1261	37	[nckap1 - nck-associated protein 1, olfm1a - olfactomedin 1a, si:ch211-255p10.4 - si:ch211-255p10.4, nsfa - n-ethylmaleimide-sensitive factor a, notch1b - notch homolog 1b, robo2 - roundabout homolog 2, sema5b - sema domain, seven thrombospondin repeats (type 1 and type 1-like), transmembrane domain (tm) and short cytoplasmic domain, (semaphorin) 5b, ephb2 - eph receptor b2, ephb3a - eph receptor…
GO:0060078	regulation of postsynaptic membrane potential	1.89e-08	2.76e-06	10.04	11599	14	825	10	[grin2da - glutamate receptor, ionotropic, n-methyl d-aspartate 2d, a, zgc:110204 - zgc:110204, gabra5 - gamma-aminobutyric acid (gaba) a receptor, alpha 5, grin2aa - glutamate receptor, ionotropic, n-methyl d-aspartate 2a, a, gabra6a - gamma-aminobutyric acid (gaba) a receptor, alpha 6a, gabrg2 - gamma-aminobutyric acid (gaba) a receptor, gamma 2, LOC100333648 - glutamate receptor ionotropic, nm…
GO:0022610	biological adhesion	1.89e-08	2.72e-06	2.56	11599	232	899	46	[arvcfa - armadillo repeat gene deleted in velocardiofacial syndrome a, odz2 - odz, odd oz/ten-m homolog 2 (drosophila), nlgn3b - neuroligin 3b, fer - fer (fps/fes related) tyrosine kinase, nlgn2b - neuroligin 2b, clstn3 - calsyntenin 3, pvrl1a - poliovirus receptor-related 1a, pkp4 - plakophilin 4, ctnnd2a - catenin (cadherin-associated protein), delta 2a, nlgn4a - neuroligin 4a, pcdh1a - protoc…
GO:0007155	cell adhesion	1.89e-08	2.67e-06	2.56	11599	232	899	46	[arvcfa - armadillo repeat gene deleted in velocardiofacial syndrome a, odz2 - odz, odd oz/ten-m homolog 2 (drosophila), nlgn3b - neuroligin 3b, fer - fer (fps/fes related) tyrosine kinase, nlgn2b - neuroligin 2b, clstn3 - calsyntenin 3, pvrl1a - poliovirus receptor-related 1a, pkp4 - plakophilin 4, ctnnd2a - catenin (cadherin-associated protein), delta 2a, nlgn4a - neuroligin 4a, pcdh1a - protoc…
GO:0006816	calcium ion transport	3.24e-08	4.48e-06	3.18	11599	92	1228	31	[si:ch211-210g13.5 - si:ch211-210g13.5, atp2b3a - atpase, ca++ transporting, plasma membrane 3a, cacnb4b - calcium channel, voltage-dependent, beta 4b subunit, atp2b2 - atpase, ca++ transporting, plasma membrane 2, slc8a4a - solute carrier family 8 (sodium/calcium exchanger), member 4a, cacng8a - calcium channel, voltage-dependent, gamma subunit 8a, atp2b4 - atpase, ca++ transporting, plasma memb…
GO:0007156	homophilic cell adhesion via plasma membrane adhesion molecules	4.23e-08	5.75e-06	3.63	11599	64	1247	25	[clstn3 - calsyntenin 3, pvrl1a - poliovirus receptor-related 1a, pcdh1a - protocadherin 1a, pcdh1 - protocadherin 1, dscamb - down syndrome cell adhesion molecule b, robo3 - roundabout homolog 3, LOC568198 - protocadherin-7-like, pcdh15b - protocadherin 15b, ret - ret proto-oncogene receptor tyrosine kinase, cdhr1a - cadherin-related family member 1a, clstn1 - calsyntenin 1, sdk2b - sidekick hom…
GO:0070588	calcium ion transmembrane transport	6.27e-08	8.38e-06	3.4	11599	75	1228	27	[si:ch211-210g13.5 - si:ch211-210g13.5, atp2b3a - atpase, ca++ transporting, plasma membrane 3a, cacnb4b - calcium channel, voltage-dependent, beta 4b subunit, atp2b2 - atpase, ca++ transporting, plasma membrane 2, cacng8a - calcium channel, voltage-dependent, gamma subunit 8a, atp2b4 - atpase, ca++ transporting, plasma membrane 4, zgc:153443 - zgc:153443, cacng3b - calcium channel, voltage-depen…
GO:0120035	regulation of plasma membrane bounded cell projection organization	7.64e-08	1e-05	2.71	11599	146	1086	37	[si:dkey-164k14.1 - si:dkey-164k14.1, plxna3 - plexin a3, robo2 - roundabout homolog 2, ephb3a - eph receptor b3a, plxna4 - plexin a4, gsk3aa - glycogen synthase kinase 3 alpha a, nadl1.1 - neural adhesion molecule l1.1, lrrc4ba - leucine rich repeat containing 4ba, lrrc4b - leucine rich repeat containing 4b, plxnb1b - plexin b1b, gsk3b - glycogen synthase kinase 3 beta, hecw1 - hect, c2 and ww d…
GO:0031344	regulation of cell projection organization	8.98e-08	1.16e-05	2.69	11599	147	1086	37	[si:dkey-164k14.1 - si:dkey-164k14.1, plxna3 - plexin a3, robo2 - roundabout homolog 2, ephb3a - eph receptor b3a, plxna4 - plexin a4, gsk3aa - glycogen synthase kinase 3 alpha a, nadl1.1 - neural adhesion molecule l1.1, lrrc4ba - leucine rich repeat containing 4ba, lrrc4b - leucine rich repeat containing 4b, plxnb1b - plexin b1b, gsk3b - glycogen synthase kinase 3 beta, hecw1 - hect, c2 and ww d…
GO:0050770	regulation of axonogenesis	1.82e-07	2.31e-05	3.19	11599	85	1198	28	[si:dkey-164k14.1 - si:dkey-164k14.1, plxna3 - plexin a3, robo2 - roundabout homolog 2, ephb3a - eph receptor b3a, plxna4 - plexin a4, lrrc4ba - leucine rich repeat containing 4ba, nadl1.1 - neural adhesion molecule l1.1, plxnb1b - plexin b1b, lrrc4b - leucine rich repeat containing 4b, clstn1 - calsyntenin 1, sema6e - sema domain, transmembrane domain (tm), and cytoplasmic domain, (semaphorin) 6…
GO:0022604	regulation of cell morphogenesis	1.95e-07	2.43e-05	2.43	11599	160	1255	42	[si:dkey-164k14.1 - si:dkey-164k14.1, plxna3 - plexin a3, robo2 - roundabout homolog 2, ephb3a - eph receptor b3a, zranb1b - zinc finger, ran-binding domain containing 1b, plxna4 - plexin a4, si:ch211-173p18.3 - si:ch211-173p18.3, camsap1b - calmodulin regulated spectrin-associated protein 1b, nedd4l - neural precursor cell expressed, developmentally down-regulated 4-like, nadl1.1 - neural adhesi…
GO:0017156	calcium ion regulated exocytosis	2.52e-07	3.1e-05	4.99	11599	28	1246	15	[syt11b - synaptotagmin xib, syt2a - synaptotagmin iia, cplx3b - complexin 3b, syt1a - synaptotagmin ia, syt7b - synaptotagmin viib, cadpsa - ca2+-dependent activator protein for secretion a, syt10 - synaptotagmin x, syt4 - synaptotagmin iv, LOC570923 - regulating synaptic membrane exocytosis protein 4-like, otof - otoferlin, syt13 - synaptotagmin xiii, dchs1b - dachsous 1b (drosophila), cadpsb -…
GO:0035249	synaptic transmission, glutamatergic	2.6e-07	3.14e-05	7.15	11599	29	671	12	[grin2da - glutamate receptor, ionotropic, n-methyl d-aspartate 2d, a, grin2aa - glutamate receptor, ionotropic, n-methyl d-aspartate 2a, a, gria1a - glutamate receptor, ionotropic, ampa 1a, LOC100333648 - glutamate receptor ionotropic, nmda 2c-like, slc17a6b - solute carrier family 17 (sodium-dependent inorganic phosphate cotransporter), member 6b, gria1b - glutamate receptor, ionotropic, ampa 1…
GO:0008037	cell recognition	4.67e-07	5.57e-05	4.81	11599	29	1247	15	[adcy8 - adenylate cyclase 8 (brain), ek1 - eph-like kinase 1, kal1a - kallmann syndrome 1a sequence, robo2 - roundabout homolog 2, ephb3a - eph receptor b3a, mycbp2 - myc binding protein 2, plxna4 - plexin a4, dscamb - down syndrome cell adhesion molecule b, robo3 - roundabout homolog 3, dscama - down syndrome cell adhesion molecule a, epha4a - eph receptor a4a, nrp2b - neuropilin 2b, cnr1 - can…
GO:0050808	synapse organization	4.73e-07	5.55e-05	5.36	11599	45	722	15	[mecp2 - methyl cpg binding protein 2, cacnb1 - calcium channel, voltage-dependent, beta 1 subunit, nlgn2b - neuroligin 2b, cacnb4b - calcium channel, voltage-dependent, beta 4b subunit, cacnb2b - calcium channel, voltage-dependent, beta 2b, sdk1a - sidekick cell adhesion molecule 1a, LOC565459 - tight junction protein zo-1-like, nlgn1 - neuroligin 1, cacnb4a - calcium channel, voltage-dependent,…
GO:0043087	regulation of GTPase activity	7.61e-07	8.8e-05	3.1	11599	89	1136	27	[si:dkey-164k14.1 - si:dkey-164k14.1, pkp4 - plakophilin 4, plxna3 - plexin a3, asap1 - arfgap with sh3 domain, ankyrin repeat and ph domain 1, dab2ipa - dab2 interacting protein a, asap1b - arfgap with sh3 domain, ankyrin repeat and ph domain 1b, ek1 - eph-like kinase 1, ephb3a - eph receptor b3a, plxna4 - plexin a4, bcr - breakpoint cluster region, dab2ipb - dab2 interacting protein b, ralbp1 -…
GO:0055085	transmembrane transport	9.57e-07	0.000109	1.67	11599	575	1230	102	[gabrb1 - gamma-aminobutyric acid (gaba) a receptor, beta 1, zgc:171831 - zgc:171831, slc8a4a - solute carrier family 8 (sodium/calcium exchanger), member 4a, slc9a6b - solute carrier family 9 (sodium/hydrogen exchanger), member 6b, cacng8a - calcium channel, voltage-dependent, gamma subunit 8a, slc38a2 - solute carrier family 38, member 2, nnt - nicotinamide nucleotide transhydrogenase, LOC56322…
GO:2000026	regulation of multicellular organismal development	1.15e-06	0.000129	1.76	11599	446	1255	85	[alk - anaplastic lymphoma kinase (ki-1), olfm1a - olfactomedin 1a, dab2ipa - dab2 interacting protein a, dner - delta/notch-like egf repeat containing, rbms3 - rna binding motif, single stranded interacting protein, prkd1 - protein kinase d1, plxna4 - plexin a4, ctbp2 - c-terminal binding protein 2, nedd4l - neural precursor cell expressed, developmentally down-regulated 4-like, appb - amyloid b…
GO:0008038	neuron recognition	1.22e-06	0.000135	4.82	11599	27	1247	14	[adcy8 - adenylate cyclase 8 (brain), ek1 - eph-like kinase 1, kal1a - kallmann syndrome 1a sequence, robo2 - roundabout homolog 2, ephb3a - eph receptor b3a, mycbp2 - myc binding protein 2, plxna4 - plexin a4, dscamb - down syndrome cell adhesion molecule b, robo3 - roundabout homolog 3, dscama - down syndrome cell adhesion molecule a, nrp2b - neuropilin 2b, cnr1 - cannabinoid receptor 1, slit2 …
GO:0045055	regulated exocytosis	1.42e-06	0.000155	4.5	11599	31	1246	15	[syt11b - synaptotagmin xib, syt2a - synaptotagmin iia, syt1a - synaptotagmin ia, cplx3b - complexin 3b, syt7b - synaptotagmin viib, cadpsa - ca2+-dependent activator protein for secretion a, syt10 - synaptotagmin x, syt4 - synaptotagmin iv, LOC570923 - regulating synaptic membrane exocytosis protein 4-like, otof - otoferlin, syt13 - synaptotagmin xiii, dchs1b - dachsous 1b (drosophila), cadpsb -…
GO:0017157	regulation of exocytosis	1.8e-06	0.000194	3.58	11599	52	1246	20	[rab3ab - rab3a, member ras oncogene family, b, fer - fer (fps/fes related) tyrosine kinase, scamp5 - secretory carrier membrane protein 5, syt11b - synaptotagmin xib, stxbp5a - syntaxin binding protein 5a (tomosyn), syt2a - synaptotagmin iia, cacna1g - calcium channel, voltage-dependent, t type, alpha 1g subunit, syt1a - synaptotagmin ia, cadpsa - ca2+-dependent activator protein for secretion a…
GO:0050793	regulation of developmental process	2.04e-06	0.000216	1.66	11599	558	1255	100	[olfm1a - olfactomedin 1a, dner - delta/notch-like egf repeat containing, prkd1 - protein kinase d1, rbms3 - rna binding motif, single stranded interacting protein, zranb1b - zinc finger, ran-binding domain containing 1b, plxna4 - plexin a4, ctbp2 - c-terminal binding protein 2, nf1b - neurofibromin 1b, appb - amyloid beta (a4) precursor protein b, nedd4l - neural precursor cell expressed, develo…
GO:0098657	import into cell	2.19e-06	0.000229	3.34	11599	168	476	23	[nlgn3b - neuroligin 3b, arrb1 - arrestin, beta 1, amph - amphiphysin, atp1a1a.1 - atpase, na+/k+ transporting, alpha 1a polypeptide, tandem duplicate 1, nlgn2b - neuroligin 2b, atp1a3b - atpase, na+/k+ transporting, alpha 3b polypeptide, cltca - clathrin, heavy polypeptide a (hc), nlgn4a - neuroligin 4a, syt2a - synaptotagmin iia, cltcb - clathrin, heavy polypeptide b (hc), dnajc6 - dnaj (hsp40)…
GO:0006897	endocytosis	2.25e-06	0.000233	4.1	11599	113	476	19	[nlgn3b - neuroligin 3b, amph - amphiphysin, arrb1 - arrestin, beta 1, nlgn2b - neuroligin 2b, cltca - clathrin, heavy polypeptide a (hc), nlgn4a - neuroligin 4a, syt2a - synaptotagmin iia, cltcb - clathrin, heavy polypeptide b (hc), dnajc6 - dnaj (hsp40) homolog, subfamily c, member 6, si:ch211-214j24.9 - si:ch211-214j24.9, syt1a - synaptotagmin ia, usp20 - ubiquitin specific protease 20, nlgn1 …
GO:0051056	regulation of small GTPase mediated signal transduction	2.3e-06	0.000234	2.82	11599	103	1159	29	[rap1gap - rap1 gtpase activating protein, madd - map-kinase activating death domain, arhgef2 - rho/rac guanine nucleotide exchange factor (gef) 2, plekhg5a - pleckstrin homology domain containing, family g (with rhogef domain) member 5a, itsn1 - intersectin 1 (sh3 domain protein), shoc2 - soc-2 suppressor of clear homolog (c. elegans), prex1 - phosphatidylinositol-3,4,5-trisphosphate-dependent r…
GO:0060291	long-term synaptic potentiation	2.47e-06	0.000249	7.78	11599	10	1193	8	[zgc:153443 - zgc:153443, shank3b - sh3 and multiple ankyrin repeat domains 3b, grin2da - glutamate receptor, ionotropic, n-methyl d-aspartate 2d, a, grin2aa - glutamate receptor, ionotropic, n-methyl d-aspartate 2a, a, LOC100333648 - glutamate receptor ionotropic, nmda 2c-like, grin2ab - glutamate receptor, ionotropic, n-methyl d-aspartate 2a, b, shank2 - sh3 and multiple ankyrin repeat domains …
GO:0048167	regulation of synaptic plasticity	2.5e-06	0.000248	5.3	11599	22	1193	12	[zgc:153443 - zgc:153443, shank3b - sh3 and multiple ankyrin repeat domains 3b, shisa7 - shisa homolog 7 (xenopus laevis), grin2da - glutamate receptor, ionotropic, n-methyl d-aspartate 2d, a, LOC570923 - regulating synaptic membrane exocytosis protein 4-like, grin2aa - glutamate receptor, ionotropic, n-methyl d-aspartate 2a, a, LOC100333648 - glutamate receptor ionotropic, nmda 2c-like, grin2ab …
GO:0070838	divalent metal ion transport	2.53e-06	0.000248	2.69	11599	109	1228	31	[si:ch211-210g13.5 - si:ch211-210g13.5, atp2b3a - atpase, ca++ transporting, plasma membrane 3a, cacnb4b - calcium channel, voltage-dependent, beta 4b subunit, atp2b2 - atpase, ca++ transporting, plasma membrane 2, slc8a4a - solute carrier family 8 (sodium/calcium exchanger), member 4a, cacng8a - calcium channel, voltage-dependent, gamma subunit 8a, atp2b4 - atpase, ca++ transporting, plasma memb…
GO:0072511	divalent inorganic cation transport	2.53e-06	0.000245	2.69	11599	109	1228	31	[si:ch211-210g13.5 - si:ch211-210g13.5, atp2b3a - atpase, ca++ transporting, plasma membrane 3a, cacnb4b - calcium channel, voltage-dependent, beta 4b subunit, atp2b2 - atpase, ca++ transporting, plasma membrane 2, slc8a4a - solute carrier family 8 (sodium/calcium exchanger), member 4a, cacng8a - calcium channel, voltage-dependent, gamma subunit 8a, atp2b4 - atpase, ca++ transporting, plasma memb…
GO:0007409	axonogenesis	2.76e-06	0.000264	2.89	11599	86	1261	27	[olfm1a - olfactomedin 1a, si:ch211-255p10.4 - si:ch211-255p10.4, nsfa - n-ethylmaleimide-sensitive factor a, notch1b - notch homolog 1b, sema5b - sema domain, seven thrombospondin repeats (type 1 and type 1-like), transmembrane domain (tm) and short cytoplasmic domain, (semaphorin) 5b, robo2 - roundabout homolog 2, ephb2 - eph receptor b2, slitrk4 - slit and trk like 4 protein, si:dkey-193b15.3 …
GO:0031111	negative regulation of microtubule polymerization or depolymerization	2.81e-06	0.000266	85.29	11599	3	136	3	[camsap2 - calmodulin regulated spectrin-associated protein family, member 2, camsap1a - calmodulin regulated spectrin-associated protein 1a, apc - adenomatosis polyposis coli]
GO:0007026	negative regulation of microtubule depolymerization	2.81e-06	0.000262	85.29	11599	3	136	3	[camsap2 - calmodulin regulated spectrin-associated protein family, member 2, camsap1a - calmodulin regulated spectrin-associated protein 1a, apc - adenomatosis polyposis coli]
GO:0099643	signal release from synapse	3.06e-06	0.000283	4.84	11599	25	1246	13	[syn2a - synapsin iia, syt2a - synaptotagmin iia, cplx3b - complexin 3b, syt1a - synaptotagmin ia, syt7b - synaptotagmin viib, cadpsa - ca2+-dependent activator protein for secretion a, syn1 - synapsin i, lin7b - lin-7 homolog b (c. elegans), LOC570923 - regulating synaptic membrane exocytosis protein 4-like, otof - otoferlin, ppfia3 - protein tyrosine phosphatase, receptor type, f polypeptide (p…
GO:0015672	monovalent inorganic cation transport	3.38e-06	0.000308	2.31	11599	155	1229	38	[slc9a6a - solute carrier family 9 (sodium/hydrogen exchanger), member 6a, kcnt1 - potassium channel, subfamily t, member 1, asic1a - acid-sensing (proton-gated) ion channel 1a, hcn2 - hyperpolarization activated cyclic nucleotide-gated potassium channel 2, slc9a6b - solute carrier family 9 (sodium/hydrogen exchanger), member 6b, slc38a2 - solute carrier family 38, member 2, nnt - nicotinamide nu…
GO:0007214	gamma-aminobutyric acid signaling pathway	3.46e-06	0.000311	8.85	11599	8	1147	7	[zgc:110204 - zgc:110204, gabra5 - gamma-aminobutyric acid (gaba) a receptor, alpha 5, gabra6a - gamma-aminobutyric acid (gaba) a receptor, alpha 6a, gabrg2 - gamma-aminobutyric acid (gaba) a receptor, gamma 2, gabbr1b - gamma-aminobutyric acid (gaba) b receptor, 1b, gabra1 - gamma-aminobutyric acid (gaba) a receptor, alpha 1, gabbr2 - gamma-aminobutyric acid (gaba) b receptor, 2]
GO:0032989	cellular component morphogenesis	3.59e-06	0.00032	2.17	11599	196	1201	44	[nckap1 - nck-associated protein 1, col14a1a - collagen, type xiv, alpha 1a, olfm1a - olfactomedin 1a, si:ch211-255p10.4 - si:ch211-255p10.4, fryb - furry homolog b (drosophila), mecom - mds1 and evi1 complex locus, nsfa - n-ethylmaleimide-sensitive factor a, notch1b - notch homolog 1b, sema5b - sema domain, seven thrombospondin repeats (type 1 and type 1-like), transmembrane domain (tm) and shor…
GO:0032412	regulation of ion transmembrane transporter activity	4.43e-06	0.00039	4	11599	37	1255	16	[cacnb1 - calcium channel, voltage-dependent, beta 1 subunit, ap1b1 - adaptor-related protein complex 1, beta 1 subunit, shisa7 - shisa homolog 7 (xenopus laevis), cacnb2b - calcium channel, voltage-dependent, beta 2b, cacnb4b - calcium channel, voltage-dependent, beta 4b subunit, cacng8a - calcium channel, voltage-dependent, gamma subunit 8a, shank3b - sh3 and multiple ankyrin repeat domains 3b,…
GO:0009966	regulation of signal transduction	4.71e-06	0.00041	1.63	11599	675	1065	101	[rap1gap - rap1 gtpase activating protein, fer - fer (fps/fes related) tyrosine kinase, chico - chico, mecom - mds1 and evi1 complex locus, rbms3 - rna binding motif, single stranded interacting protein, shoc2 - soc-2 suppressor of clear homolog (c. elegans), bcl9l - b-cell cll/lymphoma 9-like, si:dkeyp-66g8.1 - si:dkeyp-66g8.1, tab3 - tgf-beta activated kinase 1/map3k7 binding protein 3, appb - …
GO:1903305	regulation of regulated secretory pathway	5.56e-06	0.000478	4.7	11599	27	1189	13	[fer - fer (fps/fes related) tyrosine kinase, scamp5 - secretory carrier membrane protein 5, syt11b - synaptotagmin xib, syt2a - synaptotagmin iia, cacna1g - calcium channel, voltage-dependent, t type, alpha 1g subunit, syt1a - synaptotagmin ia, syt7b - synaptotagmin viib, syt4 - synaptotagmin iv, syt10 - synaptotagmin x, LOC570923 - regulating synaptic membrane exocytosis protein 4-like, syt13 -…
GO:0048583	regulation of response to stimulus	6.63e-06	0.000565	1.51	11599	839	1209	132	[fer - fer (fps/fes related) tyrosine kinase, rap1gap - rap1 gtpase activating protein, chico - chico, mecom - mds1 and evi1 complex locus, syt2a - synaptotagmin iia, rbms3 - rna binding motif, single stranded interacting protein, zranb1b - zinc finger, ran-binding domain containing 1b, cacng8a - calcium channel, voltage-dependent, gamma subunit 8a, shoc2 - soc-2 suppressor of clear homolog (c. e…
GO:0006813	potassium ion transport	7.68e-06	0.000647	2.77	11599	92	1229	27	[slc9a6a - solute carrier family 9 (sodium/hydrogen exchanger), member 6a, kcnt1 - potassium channel, subfamily t, member 1, hcn2 - hyperpolarization activated cyclic nucleotide-gated potassium channel 2, slc9a6b - solute carrier family 9 (sodium/hydrogen exchanger), member 6b, kcnb1 - potassium voltage-gated channel, shab-related subfamily, member 1, LOC563228 - novel protein similar to vertebra…
GO:0030030	cell projection organization	8.22e-06	0.000685	1.81	11599	341	1261	67	[pax2a - paired box gene 2a, olfm1a - olfactomedin 1a, cep170a - centrosomal protein 170a, slitrk4 - slit and trk like 4 protein, si:dkey-193b15.3 - si:dkey-193b15.3, camsap1b - calmodulin regulated spectrin-associated protein 1b, appb - amyloid beta (a4) precursor protein b, zfyve26 - zinc finger, fyve domain containing 26, mink1 - misshapen-like kinase 1, clstn1 - calsyntenin 1, mapk3 - mitogen…
GO:0007269	neurotransmitter secretion	9.93e-06	0.000819	8.76	11599	10	927	7	[lin7b - lin-7 homolog b (c. elegans), syn2a - synapsin iia, ppfia3 - protein tyrosine phosphatase, receptor type, f polypeptide (ptprf), interacting protein (liprin), alpha 3, syt2a - synaptotagmin iia, syt1a - synaptotagmin ia, syt7b - synaptotagmin viib, syn1 - synapsin i]
GO:0051962	positive regulation of nervous system development	9.96e-06	0.000813	3.01	11599	75	1182	23	[clstn3 - calsyntenin 3, si:dkey-164k14.1 - si:dkey-164k14.1, ntrk3b - neurotrophic tyrosine kinase, receptor, type 3b, plxna3 - plexin a3, ntrk3a - neurotrophic tyrosine kinase, receptor, type 3a, tcf3a - transcription factor 3a, brinp2 - bone morphogenic protein/retinoic acid inducible neural-specific 2, ephb3a - eph receptor b3a, plxna4 - plexin a4, nadl1.2 - neural adhesion molecule l1.2, plx…
GO:0045595	regulation of cell differentiation	1e-05	0.000807	1.83	11599	318	1255	63	[alk - anaplastic lymphoma kinase (ki-1), dner - delta/notch-like egf repeat containing, plxna4 - plexin a4, ctbp2 - c-terminal binding protein 2, nedd4l - neural precursor cell expressed, developmentally down-regulated 4-like, appb - amyloid beta (a4) precursor protein b, nf1b - neurofibromin 1b, gsk3aa - glycogen synthase kinase 3 alpha a, plxnb1b - plexin b1b, lrrc4b - leucine rich repeat cont…
GO:0097104	postsynaptic membrane assembly	1.01e-05	0.000805	17.48	11599	7	474	5	[nlgn3b - neuroligin 3b, nlgn2b - neuroligin 2b, nlgn1 - neuroligin 1, nlgn4a - neuroligin 4a, nlgn2a - neuroligin 2a]
GO:0097105	presynaptic membrane assembly	1.01e-05	0.000797	17.48	11599	7	474	5	[nlgn3b - neuroligin 3b, nlgn2b - neuroligin 2b, nlgn1 - neuroligin 1, nlgn4a - neuroligin 4a, nlgn2a - neuroligin 2a]
GO:0097090	presynaptic membrane organization	1.01e-05	0.000789	17.48	11599	7	474	5	[nlgn3b - neuroligin 3b, nlgn1 - neuroligin 1, nlgn2b - neuroligin 2b, nlgn4a - neuroligin 4a, nlgn2a - neuroligin 2a]
GO:0001941	postsynaptic membrane organization	1.01e-05	0.000781	17.48	11599	7	474	5	[nlgn3b - neuroligin 3b, nlgn1 - neuroligin 1, nlgn2b - neuroligin 2b, nlgn4a - neuroligin 4a, nlgn2a - neuroligin 2a]
GO:0032409	regulation of transporter activity	1.01e-05	0.000778	3.79	11599	39	1255	16	[cacnb1 - calcium channel, voltage-dependent, beta 1 subunit, shisa7 - shisa homolog 7 (xenopus laevis), ap1b1 - adaptor-related protein complex 1, beta 1 subunit, cacnb2b - calcium channel, voltage-dependent, beta 2b, cacnb4b - calcium channel, voltage-dependent, beta 4b subunit, cacng8a - calcium channel, voltage-dependent, gamma subunit 8a, shank3b - sh3 and multiple ankyrin repeat domains 3b,…
GO:0022898	regulation of transmembrane transporter activity	1.01e-05	0.00077	3.79	11599	39	1255	16	[cacnb1 - calcium channel, voltage-dependent, beta 1 subunit, shisa7 - shisa homolog 7 (xenopus laevis), ap1b1 - adaptor-related protein complex 1, beta 1 subunit, cacnb2b - calcium channel, voltage-dependent, beta 2b, cacnb4b - calcium channel, voltage-dependent, beta 4b subunit, cacng8a - calcium channel, voltage-dependent, gamma subunit 8a, shank3b - sh3 and multiple ankyrin repeat domains 3b,…
GO:0097120	receptor localization to synapse	1.28e-05	0.00096	6.09	11599	14	1224	9	[cacng3b - calcium channel, voltage-dependent, gamma subunit 3b, kif5ba - kinesin family member 5b, a, cacng2a - calcium channel, voltage-dependent, gamma subunit 2a, kif5c - kinesin family member 5c, anks1b - ankyrin repeat and sterile alpha motif domain containing 1b, si:ch73-130n22.1 - si:ch73-130n22.1, grip1 - glutamate receptor interacting protein 1, cacng8a - calcium channel, voltage-depend…
GO:0048489	synaptic vesicle transport	1.36e-05	0.00101	4.65	11599	24	1246	12	[LOC570923 - regulating synaptic membrane exocytosis protein 4-like, kif5ba - kinesin family member 5b, a, otof - otoferlin, kif5c - kinesin family member 5c, si:ch73-130n22.1 - si:ch73-130n22.1, syt2a - synaptotagmin iia, cplx3b - complexin 3b, syt1a - synaptotagmin ia, ap3d1 - adaptor-related protein complex 3, delta 1 subunit, cadpsa - ca2+-dependent activator protein for secretion a, cadpsb -…
GO:0097480	establishment of synaptic vesicle localization	1.36e-05	0.001	4.65	11599	24	1246	12	[LOC570923 - regulating synaptic membrane exocytosis protein 4-like, kif5ba - kinesin family member 5b, a, otof - otoferlin, kif5c - kinesin family member 5c, si:ch73-130n22.1 - si:ch73-130n22.1, syt2a - synaptotagmin iia, cplx3b - complexin 3b, syt1a - synaptotagmin ia, ap3d1 - adaptor-related protein complex 3, delta 1 subunit, cadpsa - ca2+-dependent activator protein for secretion a, cadpsb -…
GO:0097479	synaptic vesicle localization	1.36e-05	0.000991	4.65	11599	24	1246	12	[LOC570923 - regulating synaptic membrane exocytosis protein 4-like, kif5ba - kinesin family member 5b, a, otof - otoferlin, kif5c - kinesin family member 5c, si:ch73-130n22.1 - si:ch73-130n22.1, syt2a - synaptotagmin iia, cplx3b - complexin 3b, syt1a - synaptotagmin ia, ap3d1 - adaptor-related protein complex 3, delta 1 subunit, cadpsa - ca2+-dependent activator protein for secretion a, cadpsb -…
GO:0031175	neuron projection development	1.4e-05	0.00101	3.39	11599	89	770	20	[mecp2 - methyl cpg binding protein 2, map1aa - microtubule-associated protein 1aa, camsap2 - calmodulin regulated spectrin-associated protein family, member 2, camsap1a - calmodulin regulated spectrin-associated protein 1a, fryb - furry homolog b (drosophila), nsfa - n-ethylmaleimide-sensitive factor a, ek1 - eph-like kinase 1, robo2 - roundabout homolog 2, ephb3a - eph receptor b3a, si:dkey-193…
GO:0017158	regulation of calcium ion-dependent exocytosis	1.4e-05	0.00101	4.68	11599	25	1189	12	[syt10 - synaptotagmin x, syt4 - synaptotagmin iv, LOC570923 - regulating synaptic membrane exocytosis protein 4-like, scamp5 - secretory carrier membrane protein 5, syt11b - synaptotagmin xib, syt13 - synaptotagmin xiii, syt2a - synaptotagmin iia, cacna1g - calcium channel, voltage-dependent, t type, alpha 1g subunit, syt1a - synaptotagmin ia, syt7b - synaptotagmin viib, syt6a - synaptotagmin vi…
GO:0031114	regulation of microtubule depolymerization	1.65e-05	0.00117	10.31	11599	8	844	6	[camsap2 - calmodulin regulated spectrin-associated protein family, member 2, map1aa - microtubule-associated protein 1aa, map1b - microtubule-associated protein 1b, camsap1a - calmodulin regulated spectrin-associated protein 1a, apc - adenomatosis polyposis coli, si:dkey-193b15.3 - si:dkey-193b15.3]
GO:0006928	movement of cell or subcellular component	1.7e-05	0.0012	1.62	11599	516	1261	91	[rfx3 - regulatory factor x, 3 (influences hla class ii expression), trim33 - tripartite motif-containing 33, fer - fer (fps/fes related) tyrosine kinase, plekhg5a - pleckstrin homology domain containing, family g (with rhogef domain) member 5a, zranb1b - zinc finger, ran-binding domain containing 1b, sh3pxd2aa - sh3 and px domains 2aa, tmem201 - transmembrane protein 201, plxna4 - plexin a4, rob…
GO:0035556	intracellular signal transduction	1.76e-05	0.00123	1.61	11599	556	1219	94	[si:dkey-40c11.1 - si:dkey-40c11.1, si:ch211-210g13.5 - si:ch211-210g13.5, ptpn11b - protein tyrosine phosphatase, non-receptor type 11, b, znf385b - zinc finger protein 385b, ksr2 - kinase suppressor of ras 2, gdi1 - gdp dissociation inhibitor 1, braf - v-raf murine sarcoma viral oncogene homolog b1, bcl2l1 - bcl2-like 1, prkd1 - protein kinase d1, si:dkey-110c1.7 - si:dkey-110c1.7, prex1 - phos…
GO:0006796	phosphate-containing compound metabolic process	1.86e-05	0.00128	1.46	11599	1008	1100	140	[fer - fer (fps/fes related) tyrosine kinase, ppp2r5d - protein phosphatase 2, regulatory subunit b', delta, ptpn11b - protein tyrosine phosphatase, non-receptor type 11, b, camkvb - cam kinase-like vesicle-associated b, LOC100536336 - serine/threonine-protein kinase nim1-like, ptprsa - protein tyrosine phosphatase, receptor type, s, a, ksr2 - kinase suppressor of ras 2, ptprna - protein tyrosine…
GO:0022603	regulation of anatomical structure morphogenesis	2e-05	0.00137	1.87	11599	285	1219	56	[dab2ipa - dab2 interacting protein a, prkd1 - protein kinase d1, zranb1b - zinc finger, ran-binding domain containing 1b, plxna4 - plexin a4, camsap1b - calmodulin regulated spectrin-associated protein 1b, prkcz - protein kinase c, zeta, plxnb1b - plexin b1b, lrrc4b - leucine rich repeat containing 4b, zgc:172116 - zgc:172116, hecw2a - hect, c2 and ww domain containing e3 ubiquitin protein ligas…
GO:0016192	vesicle-mediated transport	2.01e-05	0.00137	1.87	11599	456	804	59	[vps35 - vacuolar protein sorting 35 (yeast), stxbp1a - syntaxin binding protein 1a, nlgn4a - neuroligin 4a, gdi1 - gdp dissociation inhibitor 1, syt2a - synaptotagmin iia, syt1a - synaptotagmin ia, si:ch211-214j24.9 - si:ch211-214j24.9, si:ch73-209e20.5 - si:ch73-209e20.5, wu:fa16f04 - wu:fa16f04, ap2b1 - adaptor-related protein complex 2, beta 1 subunit, cacng3b - calcium channel, voltage-depen…
GO:0050773	regulation of dendrite development	2.03e-05	0.00137	4.84	11599	21	1255	11	[nedd4l - neural precursor cell expressed, developmentally down-regulated 4-like, shank3b - sh3 and multiple ankyrin repeat domains 3b, gsk3aa - glycogen synthase kinase 3 alpha a, gsk3b - glycogen synthase kinase 3 beta, hecw1 - hect, c2 and ww domain containing e3 ubiquitin protein ligase 1, hecw2a - hect, c2 and ww domain containing e3 ubiquitin protein ligase 2a, pacsin1a - protein kinase c a…
GO:0060079	excitatory postsynaptic potential	2.5e-05	0.00167	14.48	11599	7	572	5	[grin2da - glutamate receptor, ionotropic, n-methyl d-aspartate 2d, a, grin2aa - glutamate receptor, ionotropic, n-methyl d-aspartate 2a, a, LOC100333648 - glutamate receptor ionotropic, nmda 2c-like, grin2ab - glutamate receptor, ionotropic, n-methyl d-aspartate 2a, b, LOC559976 - glutamate [nmda] receptor subunit epsilon-2-like]
GO:0045666	positive regulation of neuron differentiation	2.53e-05	0.00168	3.33	11599	53	1182	18	[si:dkey-164k14.1 - si:dkey-164k14.1, ntrk3b - neurotrophic tyrosine kinase, receptor, type 3b, plxna3 - plexin a3, ntrk3a - neurotrophic tyrosine kinase, receptor, type 3a, brinp2 - bone morphogenic protein/retinoic acid inducible neural-specific 2, tcf3a - transcription factor 3a, plxna4 - plexin a4, plxnb1a - plexin b1a, nadl1.2 - neural adhesion molecule l1.2, cdkl5 - cyclin-dependent kinase-…
GO:0007158	neuron cell-cell adhesion	2.55e-05	0.00167	15.29	11599	8	474	5	[nlgn3b - neuroligin 3b, nlgn2b - neuroligin 2b, nlgn1 - neuroligin 1, nlgn4a - neuroligin 4a, nlgn2a - neuroligin 2a]
GO:0006793	phosphorus metabolic process	2.64e-05	0.00172	1.45	11599	1024	1100	141	[fer - fer (fps/fes related) tyrosine kinase, ppp2r5d - protein phosphatase 2, regulatory subunit b', delta, ptpn11b - protein tyrosine phosphatase, non-receptor type 11, b, camkvb - cam kinase-like vesicle-associated b, LOC100536336 - serine/threonine-protein kinase nim1-like, ptprsa - protein tyrosine phosphatase, receptor type, s, a, ksr2 - kinase suppressor of ras 2, ptprna - protein tyrosine…
GO:0098700	neurotransmitter loading into synaptic vesicle	2.7e-05	0.00174	22.86	11599	5	406	4	[slc32a1 - solute carrier family 32 (gaba vesicular transporter), member 1, slc17a6b - solute carrier family 17 (sodium-dependent inorganic phosphate cotransporter), member 6b, LOC100331980 - vesicular glutamate transporter 1-like, slc17a6a - solute carrier family 17 (sodium-dependent inorganic phosphate cotransporter), member 6a]
GO:2000311	regulation of AMPA receptor activity	3.48e-05	0.00223	8.27	11599	7	1202	6	[shank3b - sh3 and multiple ankyrin repeat domains 3b, shisa7 - shisa homolog 7 (xenopus laevis), cacng3b - calcium channel, voltage-dependent, gamma subunit 3b, cacng2a - calcium channel, voltage-dependent, gamma subunit 2a, cacng8a - calcium channel, voltage-dependent, gamma subunit 8a, shank2 - sh3 and multiple ankyrin repeat domains 2]
GO:1904062	regulation of cation transmembrane transport	3.84e-05	0.00244	3.34	11599	47	1255	17	[cacnb1 - calcium channel, voltage-dependent, beta 1 subunit, ap1b1 - adaptor-related protein complex 1, beta 1 subunit, shisa7 - shisa homolog 7 (xenopus laevis), cacnb2b - calcium channel, voltage-dependent, beta 2b, cacnb4b - calcium channel, voltage-dependent, beta 4b subunit, rc3 - rabconnectin 3, cacng8a - calcium channel, voltage-dependent, gamma subunit 8a, shank3b - sh3 and multiple anky…
GO:0051932	synaptic transmission, GABAergic	3.95e-05	0.00249	11.72	11599	6	825	5	[zgc:110204 - zgc:110204, gabra5 - gamma-aminobutyric acid (gaba) a receptor, alpha 5, gabra6a - gamma-aminobutyric acid (gaba) a receptor, alpha 6a, gabrg2 - gamma-aminobutyric acid (gaba) a receptor, gamma 2, gabra1 - gamma-aminobutyric acid (gaba) a receptor, alpha 1]
GO:2001023	regulation of response to drug	4.58e-05	0.00286	5.49	11599	16	1189	9	[syt10 - synaptotagmin x, syt4 - synaptotagmin iv, syt11b - synaptotagmin xib, syt13 - synaptotagmin xiii, syt2a - synaptotagmin iia, syt1a - synaptotagmin ia, drd4-rs - dopamine receptor d4 related sequence, syt7b - synaptotagmin viib, syt6a - synaptotagmin via]
GO:0014059	regulation of dopamine secretion	4.58e-05	0.00284	5.49	11599	16	1189	9	[syt10 - synaptotagmin x, syt4 - synaptotagmin iv, syt11b - synaptotagmin xib, syt13 - synaptotagmin xiii, syt2a - synaptotagmin iia, syt1a - synaptotagmin ia, drd4-rs - dopamine receptor d4 related sequence, syt7b - synaptotagmin viib, syt6a - synaptotagmin via]
GO:0048731	system development	4.98e-05	0.00306	1.87	11599	369	890	53	[alk - anaplastic lymphoma kinase (ki-1), pax2a - paired box gene 2a, olfm1a - olfactomedin 1a, chd8 - chromodomain helicase dna binding protein 8, gfra3 - gdnf family receptor alpha 3, dscamb - down syndrome cell adhesion molecule b, appb - amyloid beta (a4) precursor protein b, sulf2l - sulfatase 2, like, LOC564916 - gdnf family receptor alpha-2-like, jhdm1da - jumonji c domain containing histo…
GO:0051966	regulation of synaptic transmission, glutamatergic	5.34e-05	0.00326	6.03	11599	13	1183	8	[shank3b - sh3 and multiple ankyrin repeat domains 3b, grm4 - glutamate receptor, metabotropic 4, grm2a - glutamate receptor, metabotropic 2a, grm7 - glutamate receptor, metabotropic 7, grm1a - glutamate receptor, metabotropic 1a, grm3 - glutamate receptor, metabotropic 3, drd4-rs - dopamine receptor d4 related sequence, shank2 - sh3 and multiple ankyrin repeat domains 2]
GO:0051128	regulation of cellular component organization	5.97e-05	0.00361	1.61	11599	521	1161	84	[map1b - microtubule-associated protein 1b, plxna4 - plexin a4, si:dkey-193b15.3 - si:dkey-193b15.3, camsap1b - calmodulin regulated spectrin-associated protein 1b, phf2 - phd finger protein 2, hip1 - huntingtin interacting protein 1, gsk3aa - glycogen synthase kinase 3 alpha a, cnot1 - ccr4-not transcription complex, subunit 1, lrrc4b - leucine rich repeat containing 4b, plxnb1b - plexin b1b, cl…
GO:0010976	positive regulation of neuron projection development	6.38e-05	0.00383	3.74	11599	38	1144	14	[si:dkey-164k14.1 - si:dkey-164k14.1, plxna3 - plexin a3, ntrk3b - neurotrophic tyrosine kinase, receptor, type 3b, ntrk3a - neurotrophic tyrosine kinase, receptor, type 3a, plxna4 - plexin a4, plxnb1a - plexin b1a, nadl1.2 - neural adhesion molecule l1.2, cdkl5 - cyclin-dependent kinase-like 5, slit1a - slit homolog 1a (drosophila), shank3b - sh3 and multiple ankyrin repeat domains 3b, nadl1.1 -…
GO:0006464	cellular protein modification process	6.72e-05	0.004	1.39	11599	1239	1100	163	[fer - fer (fps/fes related) tyrosine kinase, ppp2r5d - protein phosphatase 2, regulatory subunit b', delta, ptpn11b - protein tyrosine phosphatase, non-receptor type 11, b, camkvb - cam kinase-like vesicle-associated b, LOC100536336 - serine/threonine-protein kinase nim1-like, ptprsa - protein tyrosine phosphatase, receptor type, s, a, ksr2 - kinase suppressor of ras 2, ptprna - protein tyrosine…
GO:0036211	protein modification process	6.72e-05	0.00397	1.39	11599	1239	1100	163	[fer - fer (fps/fes related) tyrosine kinase, ppp2r5d - protein phosphatase 2, regulatory subunit b', delta, ptpn11b - protein tyrosine phosphatase, non-receptor type 11, b, camkvb - cam kinase-like vesicle-associated b, LOC100536336 - serine/threonine-protein kinase nim1-like, ptprsa - protein tyrosine phosphatase, receptor type, s, a, ksr2 - kinase suppressor of ras 2, ptprna - protein tyrosine…
GO:0006887	exocytosis	8.32e-05	0.00488	2.73	11599	75	1246	22	[snap25b - synaptosome-associated protein 25b, syt11b - synaptotagmin xib, scamp5 - secretory carrier membrane protein 5, syt2a - synaptotagmin iia, syt1a - synaptotagmin ia, cplx3b - complexin 3b, cadpsa - ca2+-dependent activator protein for secretion a, syt7b - synaptotagmin viib, exoc1 - exocyst complex component 1, syt4 - synaptotagmin iv, lin7b - lin-7 homolog b (c. elegans), syt10 - synapt…
GO:0007399	nervous system development	9.35e-05	0.00544	2.43	11599	141	880	26	[alk - anaplastic lymphoma kinase (ki-1), pax2a - paired box gene 2a, olfm1a - olfactomedin 1a, ephb3a - eph receptor b3a, gfra3 - gdnf family receptor alpha 3, dscamb - down syndrome cell adhesion molecule b, si:ch211-216l23.1 - si:ch211-216l23.1, appb - amyloid beta (a4) precursor protein b, kidins220b - kinase d-interacting substrate of 220b, LOC564916 - gdnf family receptor alpha-2-like, jhdm…
GO:0071805	potassium ion transmembrane transport	9.76e-05	0.00564	2.65	11599	82	1229	23	[slc12a5b - solute carrier family 12 (potassium/chloride transporter), member 5b, slc9a7 - solute carrier family 9 (sodium/hydrogen exchanger), member 7, atp1a1a.1 - atpase, na+/k+ transporting, alpha 1a polypeptide, tandem duplicate 1, slc9a6a - solute carrier family 9 (sodium/hydrogen exchanger), member 6a, kcnj5 - potassium inwardly-rectifying channel, subfamily j, member 5, LOC795942 - potass…
GO:0071804	cellular potassium ion transport	9.76e-05	0.0056	2.65	11599	82	1229	23	[slc12a5b - solute carrier family 12 (potassium/chloride transporter), member 5b, slc9a7 - solute carrier family 9 (sodium/hydrogen exchanger), member 7, atp1a1a.1 - atpase, na+/k+ transporting, alpha 1a polypeptide, tandem duplicate 1, slc9a6a - solute carrier family 9 (sodium/hydrogen exchanger), member 6a, kcnj5 - potassium inwardly-rectifying channel, subfamily j, member 5, atp1a3b - atpase, …
GO:0071277	cellular response to calcium ion	0.000101	0.00578	4.65	11599	21	1189	10	[syt10 - synaptotagmin x, syt4 - synaptotagmin iv, cpne8 - copine viii, syt11b - synaptotagmin xib, syt13 - synaptotagmin xiii, syt2a - synaptotagmin iia, rasa4 - ras p21 protein activator 4, syt1a - synaptotagmin ia, syt7b - synaptotagmin viib, syt6a - synaptotagmin via]
GO:1902287	semaphorin-plexin signaling pathway involved in axon guidance	0.000105	0.00595	11.43	11599	8	634	5	[si:dkey-164k14.1 - si:dkey-164k14.1, plxna3 - plexin a3, plxnb1b - plexin b1b, plxna4 - plexin a4, plxnb1a - plexin b1a]
GO:1902285	semaphorin-plexin signaling pathway involved in neuron projection guidance	0.000105	0.0059	11.43	11599	8	634	5	[si:dkey-164k14.1 - si:dkey-164k14.1, plxna3 - plexin a3, plxnb1b - plexin b1b, plxnb1a - plexin b1a, plxna4 - plexin a4]
GO:0071248	cellular response to metal ion	0.000108	0.00603	4.29	11599	25	1189	11	[syt10 - synaptotagmin x, syt4 - synaptotagmin iv, cpne8 - copine viii, syt11b - synaptotagmin xib, syt13 - synaptotagmin xiii, glra1 - glycine receptor, alpha 1, syt2a - synaptotagmin iia, rasa4 - ras p21 protein activator 4, syt1a - synaptotagmin ia, syt7b - synaptotagmin viib, syt6a - synaptotagmin via]
GO:0060627	regulation of vesicle-mediated transport	0.000149	0.00823	6.24	11599	90	186	9	[rab3ab - rab3a, member ras oncogene family, b, syt11b - synaptotagmin xib, scamp5 - secretory carrier membrane protein 5, stxbp5a - syntaxin binding protein 5a (tomosyn), rc3 - rabconnectin 3, stxbp5l - syntaxin binding protein 5-like, stx1b - syntaxin 1b, syt1a - synaptotagmin ia, cadpsb - ca2+-dependent activator protein for secretion b]
GO:0050433	regulation of catecholamine secretion	0.000157	0.00864	4.88	11599	18	1189	9	[syt10 - synaptotagmin x, syt4 - synaptotagmin iv, syt11b - synaptotagmin xib, syt13 - synaptotagmin xiii, syt2a - synaptotagmin iia, syt1a - synaptotagmin ia, drd4-rs - dopamine receptor d4 related sequence, syt7b - synaptotagmin viib, syt6a - synaptotagmin via]
GO:0071241	cellular response to inorganic substance	0.000162	0.00885	4.13	11599	26	1189	11	[syt10 - synaptotagmin x, syt4 - synaptotagmin iv, cpne8 - copine viii, syt11b - synaptotagmin xib, syt13 - synaptotagmin xiii, glra1 - glycine receptor, alpha 1, syt2a - synaptotagmin iia, rasa4 - ras p21 protein activator 4, syt1a - synaptotagmin ia, syt7b - synaptotagmin viib, syt6a - synaptotagmin via]
GO:0006820	anion transport	0.000173	0.00936	2.9	11599	191	398	19	[pitpnab - phosphatidylinositol transfer protein, alpha b, LOC100537642 - protein tweety homolog 1-like, slc32a1 - solute carrier family 32 (gaba vesicular transporter), member 1, si:dkey-6n6.7 - si:dkey-6n6.7, gabra1 - gamma-aminobutyric acid (gaba) a receptor, alpha 1, slc6a1a - solute carrier family 6 (neurotransmitter transporter, gaba), member 1a, slc38a2 - solute carrier family 38, member 2…
GO:0051239	regulation of multicellular organismal process	0.000205	0.011	1.52	11599	560	1255	92	[alk - anaplastic lymphoma kinase (ki-1), olfm1a - olfactomedin 1a, dab2ipa - dab2 interacting protein a, dner - delta/notch-like egf repeat containing, rbms3 - rna binding motif, single stranded interacting protein, prkd1 - protein kinase d1, plxna4 - plexin a4, ctbp2 - c-terminal binding protein 2, nedd4l - neural precursor cell expressed, developmentally down-regulated 4-like, appb - amyloid b…
GO:0023061	signal release	0.000209	0.0112	3.56	11599	34	1246	13	[syn2a - synapsin iia, syt2a - synaptotagmin iia, syt1a - synaptotagmin ia, cplx3b - complexin 3b, syt7b - synaptotagmin viib, cadpsa - ca2+-dependent activator protein for secretion a, syn1 - synapsin i, lin7b - lin-7 homolog b (c. elegans), LOC570923 - regulating synaptic membrane exocytosis protein 4-like, otof - otoferlin, ppfia3 - protein tyrosine phosphatase, receptor type, f polypeptide (p…
GO:0048268	clathrin coat assembly	0.00022	0.0117	7.26	11599	10	958	6	[hip1 - huntingtin interacting protein 1, cltca - clathrin, heavy polypeptide a (hc), picalmb - phosphatidylinositol binding clathrin assembly protein b, cltcb - clathrin, heavy polypeptide b (hc), si:ch211-214j24.9 - si:ch211-214j24.9, si:ch211-200p22.4 - si:ch211-200p22.4]
GO:0015734	taurine transport	0.000231	0.0122	104.5	11599	3	74	2	[slc6a1b - solute carrier family 6 (neurotransmitter transporter, gaba), member 1b, slc6a1a - solute carrier family 6 (neurotransmitter transporter, gaba), member 1a]
GO:0042908	xenobiotic transport	0.000231	0.0121	104.5	11599	3	74	2	[slc6a1b - solute carrier family 6 (neurotransmitter transporter, gaba), member 1b, slc6a1a - solute carrier family 6 (neurotransmitter transporter, gaba), member 1a]
GO:1902531	regulation of intracellular signal transduction	0.000237	0.0123	1.7	11599	339	1188	59	[alk - anaplastic lymphoma kinase (ki-1), rap1gap - rap1 gtpase activating protein, madd - map-kinase activating death domain, plekhg5a - pleckstrin homology domain containing, family g (with rhogef domain) member 5a, ppm1bb - protein phosphatase, mg2+/mn2+ dependent, 1bb, bcl2l1 - bcl2-like 1, shoc2 - soc-2 suppressor of clear homolog (c. elegans), prex1 - phosphatidylinositol-3,4,5-trisphosphat…
GO:0050769	positive regulation of neurogenesis	0.000244	0.0126	2.78	11599	67	1182	19	[si:dkey-164k14.1 - si:dkey-164k14.1, ntrk3b - neurotrophic tyrosine kinase, receptor, type 3b, plxna3 - plexin a3, ntrk3a - neurotrophic tyrosine kinase, receptor, type 3a, brinp2 - bone morphogenic protein/retinoic acid inducible neural-specific 2, tcf3a - transcription factor 3a, plxna4 - plexin a4, plxnb1a - plexin b1a, nadl1.2 - neural adhesion molecule l1.2, cdkl5 - cyclin-dependent kinase-…
GO:0048890	lateral line ganglion development	0.000259	0.0133	3866.33	11599	1	3	1	[kif1b - kinesin family member 1b]
GO:0048917	posterior lateral line ganglion development	0.000259	0.0132	3866.33	11599	1	3	1	[kif1b - kinesin family member 1b]
GO:0031110	regulation of microtubule polymerization or depolymerization	0.000263	0.0133	4.95	11599	25	844	9	[map1aa - microtubule-associated protein 1aa, camsap2 - calmodulin regulated spectrin-associated protein family, member 2, map1b - microtubule-associated protein 1b, camsap1a - calmodulin regulated spectrin-associated protein 1a, apc - adenomatosis polyposis coli, mapre3a - microtubule-associated protein, rp/eb family, member 3a, clasp2 - cytoplasmic linker associated protein 2, si:dkey-193b15.3 …
GO:0051952	regulation of amine transport	0.000266	0.0134	4.62	11599	19	1189	9	[syt10 - synaptotagmin x, syt4 - synaptotagmin iv, syt11b - synaptotagmin xib, syt13 - synaptotagmin xiii, syt2a - synaptotagmin iia, syt1a - synaptotagmin ia, drd4-rs - dopamine receptor d4 related sequence, syt7b - synaptotagmin viib, syt6a - synaptotagmin via]
GO:0009653	anatomical structure morphogenesis	0.000272	0.0136	1.41	11599	845	1233	127	[fer - fer (fps/fes related) tyrosine kinase, ptpn11b - protein tyrosine phosphatase, non-receptor type 11, b, pax2a - paired box gene 2a, olfm1a - olfactomedin 1a, slc8a4a - solute carrier family 8 (sodium/calcium exchanger), member 4a, mecom - mds1 and evi1 complex locus, zranb1b - zinc finger, ran-binding domain containing 1b, plxna4 - plexin a4, bcl9l - b-cell cll/lymphoma 9-like, appb - amyl…
GO:2001257	regulation of cation channel activity	0.000273	0.0136	3.93	11599	27	1202	11	[cacnb1 - calcium channel, voltage-dependent, beta 1 subunit, shank3b - sh3 and multiple ankyrin repeat domains 3b, shisa7 - shisa homolog 7 (xenopus laevis), cacnb2b - calcium channel, voltage-dependent, beta 2b, cacng3b - calcium channel, voltage-dependent, gamma subunit 3b, cacnb4b - calcium channel, voltage-dependent, beta 4b subunit, cacng2a - calcium channel, voltage-dependent, gamma subuni…
GO:0046578	regulation of Ras protein signal transduction	0.000276	0.0136	2.5	11599	92	1159	23	[arhgef11 - rho guanine nucleotide exchange factor (gef) 11, madd - map-kinase activating death domain, arhgef9b - cdc42 guanine nucleotide exchange factor (gef) 9b, arhgef2 - rho/rac guanine nucleotide exchange factor (gef) 2, plekhg5a - pleckstrin homology domain containing, family g (with rhogef domain) member 5a, itsn1 - intersectin 1 (sh3 domain protein), LOC567649 - rho guanine nucleotide e…
GO:0098943	neurotransmitter receptor transport, postsynaptic endosome to lysosome	0.000326	0.016	9.65	11599	4	1202	4	[cacng3b - calcium channel, voltage-dependent, gamma subunit 3b, cacng2a - calcium channel, voltage-dependent, gamma subunit 2a, ap3d1 - adaptor-related protein complex 3, delta 1 subunit, cacng8a - calcium channel, voltage-dependent, gamma subunit 8a]
GO:0007169	transmembrane receptor protein tyrosine kinase signaling pathway	0.000326	0.0159	2.31	11599	122	1113	27	[alk - anaplastic lymphoma kinase (ki-1), fer - fer (fps/fes related) tyrosine kinase, ek1 - eph-like kinase 1, ephb2 - eph receptor b2, ephb3a - eph receptor b3a, ret - ret proto-oncogene receptor tyrosine kinase, efnb1 - ephrin b1, sulf2l - sulfatase 2, like, gsk3aa - glycogen synthase kinase 3 alpha a, socs5b - suppressor of cytokine signaling 5b, LOC564666 - serine/threonine-protein kinase lm…
GO:0050975	sensory perception of touch	0.000342	0.0165	17.76	11599	3	653	3	[mecp2 - methyl cpg binding protein 2, robo2 - roundabout homolog 2, sema5b - sema domain, seven thrombospondin repeats (type 1 and type 1-like), transmembrane domain (tm) and short cytoplasmic domain, (semaphorin) 5b]
GO:0071709	membrane assembly	0.000347	0.0167	10.2	11599	12	474	5	[nlgn3b - neuroligin 3b, nlgn1 - neuroligin 1, nlgn2b - neuroligin 2b, nlgn4a - neuroligin 4a, nlgn2a - neuroligin 2a]
GO:0051649	establishment of localization in cell	0.000351	0.0168	1.82	11599	642	476	48	[nlgn3b - neuroligin 3b, vps35 - vacuolar protein sorting 35 (yeast), nlgn2b - neuroligin 2b, nlgn4a - neuroligin 4a, tom1l2 - target of myb1-like 2 (chicken), syt2a - synaptotagmin iia, si:ch211-214j24.9 - si:ch211-214j24.9, syt1a - synaptotagmin ia, wdr11 - wd repeat domain 11, fam91a1 - family with sequence similarity 91, member a1, syt7b - synaptotagmin viib, LOC100331980 - vesicular glutamat…
GO:0099632	protein transport within plasma membrane	0.000372	0.0177	6.32	11599	9	1224	6	[cacng3b - calcium channel, voltage-dependent, gamma subunit 3b, cacng2a - calcium channel, voltage-dependent, gamma subunit 2a, ap3d1 - adaptor-related protein complex 3, delta 1 subunit, grip1 - glutamate receptor interacting protein 1, cacng8a - calcium channel, voltage-dependent, gamma subunit 8a, grip2a - glutamate receptor interacting protein 2a]
GO:0099637	neurotransmitter receptor transport	0.000372	0.0176	6.32	11599	9	1224	6	[cacng3b - calcium channel, voltage-dependent, gamma subunit 3b, cacng2a - calcium channel, voltage-dependent, gamma subunit 2a, ap3d1 - adaptor-related protein complex 3, delta 1 subunit, cacng8a - calcium channel, voltage-dependent, gamma subunit 8a, grip1 - glutamate receptor interacting protein 1, grip2a - glutamate receptor interacting protein 2a]
GO:0045161	neuronal ion channel clustering	0.000375	0.0176	10.98	11599	5	845	4	[snap25b - synaptosome-associated protein 25b, spna2 - spectrin alpha 2, nsfa - n-ethylmaleimide-sensitive factor a, ctbp2 - c-terminal binding protein 2]
GO:0007157	heterophilic cell-cell adhesion via plasma membrane cell adhesion molecules	0.000381	0.0178	5.46	11599	12	1239	7	[odz2 - odz, odd oz/ten-m homolog 2 (drosophila), crb2a - crumbs homolog 2a, pvrl1a - poliovirus receptor-related 1a, LOC563094 - novel protein similar to vertebrate odz, odd oz/ten-m (drosophila) family, pvrl2l - poliovirus receptor-related 2 like, notch1b - notch homolog 1b, igsf21a - immunoglobin superfamily, member 21a]
GO:0048588	developmental cell growth	0.000408	0.0189	4.43	11599	38	689	10	[appb - amyloid beta (a4) precursor protein b, ulk1b - unc-51-like kinase 1b (c. elegans), plxna3 - plexin a3, kif1b - kinesin family member 1b, pcdh17 - protocadherin 17, plxnb1b - plexin b1b, nos1 - nitric oxide synthase 1 (neuronal), sema5b - sema domain, seven thrombospondin repeats (type 1 and type 1-like), transmembrane domain (tm) and short cytoplasmic domain, (semaphorin) 5b, plxnb1a - pl…
GO:0043506	regulation of JUN kinase activity	0.000513	0.0237	8.73	11599	10	664	5	[si:dkey-175m17.7 - si:dkey-175m17.7, mapk8ip3 - mitogen-activated protein kinase 8 interacting protein 3, map2k4a - mitogen-activated protein kinase kinase 4a, map3k10 - mitogen-activated protein kinase kinase kinase 10, si:ch211-45c16.2 - si:ch211-45c16.2]
GO:0010720	positive regulation of cell development	0.000529	0.0243	2.58	11599	76	1182	20	[si:dkey-164k14.1 - si:dkey-164k14.1, ntrk3b - neurotrophic tyrosine kinase, receptor, type 3b, plxna3 - plexin a3, ntrk3a - neurotrophic tyrosine kinase, receptor, type 3a, brinp2 - bone morphogenic protein/retinoic acid inducible neural-specific 2, tcf3a - transcription factor 3a, plxna4 - plexin a4, nadl1.2 - neural adhesion molecule l1.2, plxnb1a - plexin b1a, cdkl5 - cyclin-dependent kinase-…
GO:0006821	chloride transport	0.000536	0.0244	3.31	11599	39	1167	13	[slc12a5b - solute carrier family 12 (potassium/chloride transporter), member 5b, LOC100537642 - protein tweety homolog 1-like, zgc:110204 - zgc:110204, gabra5 - gamma-aminobutyric acid (gaba) a receptor, alpha 5, gabra6a - gamma-aminobutyric acid (gaba) a receptor, alpha 6a, glra1 - glycine receptor, alpha 1, gabra1 - gamma-aminobutyric acid (gaba) a receptor, alpha 1, clcn3 - chloride channel 3…
GO:0007215	glutamate receptor signaling pathway	0.000537	0.0243	5.29	11599	13	1180	7	[cacng2a - calcium channel, voltage-dependent, gamma subunit 2a, grm4 - glutamate receptor, metabotropic 4, grm2a - glutamate receptor, metabotropic 2a, grid2 - glutamate receptor, ionotropic, delta 2, grm7 - glutamate receptor, metabotropic 7, grm1a - glutamate receptor, metabotropic 1a, grm3 - glutamate receptor, metabotropic 3]
GO:0007017	microtubule-based process	0.000565	0.0255	10.42	11599	242	23	5	[camsap2 - calmodulin regulated spectrin-associated protein family, member 2, dctn1b - dynactin 1b, mapk8ip3 - mitogen-activated protein kinase 8 interacting protein 3, camsap1a - calmodulin regulated spectrin-associated protein 1a, kif1b - kinesin family member 1b]
GO:0070507	regulation of microtubule cytoskeleton organization	0.000567	0.0254	3.05	11599	53	1076	15	[camsap2 - calmodulin regulated spectrin-associated protein family, member 2, map1aa - microtubule-associated protein 1aa, map1b - microtubule-associated protein 1b, camsap1a - calmodulin regulated spectrin-associated protein 1a, ek1 - eph-like kinase 1, mapre3a - microtubule-associated protein, rp/eb family, member 3a, clasp2 - cytoplasmic linker associated protein 2, si:dkey-193b15.3 - si:dkey-…
GO:0016198	axon choice point recognition	0.000578	0.0257	9.81	11599	5	946	4	[adcy8 - adenylate cyclase 8 (brain), robo2 - roundabout homolog 2, mycbp2 - myc binding protein 2, robo3 - roundabout homolog 3]
GO:0032940	secretion by cell	0.000606	0.0268	2.24	11599	108	1246	26	[syt2a - synaptotagmin iia, cplx3b - complexin 3b, syt1a - synaptotagmin ia, syt7b - synaptotagmin viib, lin7b - lin-7 homolog b (c. elegans), exoc6 - exocyst complex component 6, otof - otoferlin, syt13 - synaptotagmin xiii, stxbp5l - syntaxin binding protein 5-like, stx1b - syntaxin 1b, syt6a - synaptotagmin via, rims3 - regulating synaptic membrane exocytosis 3, rab3ab - rab3a, member ras onco…
GO:0007186	G protein-coupled receptor signaling pathway	0.000614	0.027	1.82	11599	215	1183	40	[tmem145 - transmembrane protein 145, gabra6a - gamma-aminobutyric acid (gaba) a receptor, alpha 6a, gnao1a - guanine nucleotide binding protein (g protein), alpha activating activity polypeptide o, a, LOC100150048 - probable g-protein coupled receptor 22-like, grm4 - glutamate receptor, metabotropic 4, gabbr1b - gamma-aminobutyric acid (gaba) b receptor, 1b, LOC560847 - probable g-protein couple…
GO:0051592	response to calcium ion	0.00062	0.0271	3.9	11599	25	1189	10	[syt10 - synaptotagmin x, syt4 - synaptotagmin iv, cpne8 - copine viii, syt11b - synaptotagmin xib, syt13 - synaptotagmin xiii, syt2a - synaptotagmin iia, rasa4 - ras p21 protein activator 4, syt1a - synaptotagmin ia, syt7b - synaptotagmin viib, syt6a - synaptotagmin via]
GO:0016079	synaptic vesicle exocytosis	0.000639	0.0278	9.64	11599	17	354	5	[otof - otoferlin, syt2a - synaptotagmin iia, syt1a - synaptotagmin ia, cadpsb - ca2+-dependent activator protein for secretion b, rims3 - regulating synaptic membrane exocytosis 3]
GO:0048791	calcium ion-regulated exocytosis of neurotransmitter	0.00069	0.0299	10.35	11599	6	747	4	[LOC570923 - regulating synaptic membrane exocytosis protein 4-like, syt2a - synaptotagmin iia, syt1a - synaptotagmin ia, rims3 - regulating synaptic membrane exocytosis 3]
GO:0046903	secretion	0.00071	0.0306	2.19	11599	115	1246	27	[syt2a - synaptotagmin iia, cplx3b - complexin 3b, syt1a - synaptotagmin ia, syt7b - synaptotagmin viib, lin7b - lin-7 homolog b (c. elegans), exoc6 - exocyst complex component 6, otof - otoferlin, syt13 - synaptotagmin xiii, stxbp5l - syntaxin binding protein 5-like, stx1b - syntaxin 1b, syt6a - synaptotagmin via, rims3 - regulating synaptic membrane exocytosis 3, syn2a - synapsin iia, rab3ab - …
GO:1903530	regulation of secretion by cell	0.00072	0.0308	2.35	11599	91	1246	23	[rab3ab - rab3a, member ras oncogene family, b, fer - fer (fps/fes related) tyrosine kinase, rfx3 - regulatory factor x, 3 (influences hla class ii expression), scamp5 - secretory carrier membrane protein 5, syt11b - synaptotagmin xib, stxbp5a - syntaxin binding protein 5a (tomosyn), syt2a - synaptotagmin iia, cacna1g - calcium channel, voltage-dependent, t type, alpha 1g subunit, cplx3b - comple…
GO:0051046	regulation of secretion	0.00072	0.0306	2.35	11599	91	1246	23	[rab3ab - rab3a, member ras oncogene family, b, rfx3 - regulatory factor x, 3 (influences hla class ii expression), fer - fer (fps/fes related) tyrosine kinase, syt11b - synaptotagmin xib, scamp5 - secretory carrier membrane protein 5, stxbp5a - syntaxin binding protein 5a (tomosyn), syt2a - synaptotagmin iia, cacna1g - calcium channel, voltage-dependent, t type, alpha 1g subunit, cplx3b - comple…
GO:0010469	regulation of signaling receptor activity	0.00073	0.0309	4.14	11599	21	1202	9	[arrb1 - arrestin, beta 1, shank3b - sh3 and multiple ankyrin repeat domains 3b, zfyve28 - zinc finger, fyve domain containing 28, shisa7 - shisa homolog 7 (xenopus laevis), cacng3b - calcium channel, voltage-dependent, gamma subunit 3b, cacng2a - calcium channel, voltage-dependent, gamma subunit 2a, cbl - cas-br-m (murine) ecotropic retroviral transforming sequence, shank2 - sh3 and multiple ank…
GO:0099601	regulation of neurotransmitter receptor activity	0.000744	0.0313	5.79	11599	10	1202	6	[shisa7 - shisa homolog 7 (xenopus laevis), shank3b - sh3 and multiple ankyrin repeat domains 3b, cacng3b - calcium channel, voltage-dependent, gamma subunit 3b, cacng2a - calcium channel, voltage-dependent, gamma subunit 2a, shank2 - sh3 and multiple ankyrin repeat domains 2, cacng8a - calcium channel, voltage-dependent, gamma subunit 8a]
GO:1900449	regulation of glutamate receptor signaling pathway	0.000744	0.0311	5.79	11599	10	1202	6	[shisa7 - shisa homolog 7 (xenopus laevis), shank3b - sh3 and multiple ankyrin repeat domains 3b, cacng3b - calcium channel, voltage-dependent, gamma subunit 3b, cacng2a - calcium channel, voltage-dependent, gamma subunit 2a, shank2 - sh3 and multiple ankyrin repeat domains 2, cacng8a - calcium channel, voltage-dependent, gamma subunit 8a]
GO:0032594	protein transport within lipid bilayer	0.000819	0.0341	5.69	11599	10	1224	6	[cacng3b - calcium channel, voltage-dependent, gamma subunit 3b, cacng2a - calcium channel, voltage-dependent, gamma subunit 2a, ap3d1 - adaptor-related protein complex 3, delta 1 subunit, cacng8a - calcium channel, voltage-dependent, gamma subunit 8a, grip1 - glutamate receptor interacting protein 1, grip2a - glutamate receptor interacting protein 2a]
GO:0048675	axon extension	0.000845	0.035	4.46	11599	34	689	9	[appb - amyloid beta (a4) precursor protein b, ulk1b - unc-51-like kinase 1b (c. elegans), plxna3 - plexin a3, kif1b - kinesin family member 1b, pcdh17 - protocadherin 17, plxnb1b - plexin b1b, sema5b - sema domain, seven thrombospondin repeats (type 1 and type 1-like), transmembrane domain (tm) and short cytoplasmic domain, (semaphorin) 5b, plxnb1a - plexin b1a, robo3 - roundabout homolog 3]
GO:0006898	receptor-mediated endocytosis	0.000847	0.0349	3.91	11599	31	958	10	[arrb1 - arrestin, beta 1, hip1 - huntingtin interacting protein 1, cacng3b - calcium channel, voltage-dependent, gamma subunit 3b, cacng2a - calcium channel, voltage-dependent, gamma subunit 2a, cltca - clathrin, heavy polypeptide a (hc), picalmb - phosphatidylinositol binding clathrin assembly protein b, cltcb - clathrin, heavy polypeptide b (hc), dnajc6 - dnaj (hsp40) homolog, subfamily c, mem…
GO:0043412	macromolecule modification	0.000848	0.0348	1.32	11599	1327	1100	166	[fer - fer (fps/fes related) tyrosine kinase, ppp2r5d - protein phosphatase 2, regulatory subunit b', delta, ptpn11b - protein tyrosine phosphatase, non-receptor type 11, b, camkvb - cam kinase-like vesicle-associated b, LOC100536336 - serine/threonine-protein kinase nim1-like, ptprsa - protein tyrosine phosphatase, receptor type, s, a, ksr2 - kinase suppressor of ras 2, ptprna - protein tyrosine…
GO:0032886	regulation of microtubule-based process	0.000851	0.0347	2.94	11599	55	1076	15	[camsap2 - calmodulin regulated spectrin-associated protein family, member 2, map1aa - microtubule-associated protein 1aa, map1b - microtubule-associated protein 1b, camsap1a - calmodulin regulated spectrin-associated protein 1a, ek1 - eph-like kinase 1, mapre3a - microtubule-associated protein, rp/eb family, member 3a, clasp2 - cytoplasmic linker associated protein 2, si:dkey-193b15.3 - si:dkey-…
GO:0065009	regulation of molecular function	0.000899	0.0365	1.72	11599	449	753	50	[alk - anaplastic lymphoma kinase (ki-1), fer - fer (fps/fes related) tyrosine kinase, cacnb4b - calcium channel, voltage-dependent, beta 4b subunit, dab2ipa - dab2 interacting protein a, asap1b - arfgap with sh3 domain, ankyrin repeat and ph domain 1b, bcl2l1 - bcl2-like 1, plxna4 - plexin a4, cacng3b - calcium channel, voltage-dependent, gamma subunit 3b, plxnb1b - plexin b1b, hecw2a - hect, c2…
GO:0007167	enzyme linked receptor protein signaling pathway	0.000968	0.0391	1.91	11599	180	1113	33	[alk - anaplastic lymphoma kinase (ki-1), fer - fer (fps/fes related) tyrosine kinase, ek1 - eph-like kinase 1, ephb2 - eph receptor b2, ephb3a - eph receptor b3a, gc2 - guanylyl cyclase 2, prex1 - phosphatidylinositol-3,4,5-trisphosphate-dependent rac exchange factor 1, ret - ret proto-oncogene receptor tyrosine kinase, gc3 - guanylyl cyclase 3, efnb1 - ephrin b1, sulf2l - sulfatase 2, like, soc…

## Sheet: Sheet1
GO Term	Description	P-value	FDR q-value	Enrichment	N	B	n	b	Genes
GO:0001765	membrane raft assembly	2.52e-06	0.0196	16.88	11599	5	687	5	[pacsin2 - protein kinase c and casein kinase substrate in neurons 2, zgc:158296 - zgc:158296, cav2 - caveolin 2, cav3 - caveolin 3, zgc:172270 - zgc:172270]
GO:0070836	caveola assembly	2.52e-06	0.00978	16.88	11599	5	687	5	[pacsin2 - protein kinase c and casein kinase substrate in neurons 2, zgc:158296 - zgc:158296, cav2 - caveolin 2, cav3 - caveolin 3, zgc:172270 - zgc:172270]
GO:0044857	plasma membrane raft organization	2.52e-06	0.00652	16.88	11599	5	687	5	[pacsin2 - protein kinase c and casein kinase substrate in neurons 2, zgc:158296 - zgc:158296, cav2 - caveolin 2, cav3 - caveolin 3, zgc:172270 - zgc:172270]
GO:0044854	plasma membrane raft assembly	2.52e-06	0.00489	16.88	11599	5	687	5	[zgc:158296 - zgc:158296, pacsin2 - protein kinase c and casein kinase substrate in neurons 2, cav2 - caveolin 2, zgc:172270 - zgc:172270, cav3 - caveolin 3]
GO:0031579	membrane raft organization	1.63e-05	0.0252	14.07	11599	6	687	5	[zgc:158296 - zgc:158296, pacsin2 - protein kinase c and casein kinase substrate in neurons 2, cav2 - caveolin 2, zgc:172270 - zgc:172270, cav3 - caveolin 3]
GO:0008380	RNA splicing	2.54e-05	0.0328	2.41	11599	132	1167	32	[txnl4b - thioredoxin-like 4b, snrpe - small nuclear ribonucleoprotein polypeptide e, syf2 - syf2 homolog, rna splicing factor (s. cerevisiae), snrnp27 - small nuclear ribonucleoprotein 27 (u4/u6.u5), prp19 - prp19/pso4 homolog (s. cerevisiae), scnm1 - sodium channel modifier 1, thoc7 - tho complex 7, gemin2 - gem (nuclear organelle) associated protein 2, txnl4a - thioredoxin-like 4a, smx5 - smx5…
GO:0006888	ER to Golgi vesicle-mediated transport	5.13e-05	0.0568	3.42	11599	64	900	17	[tmed7 - transmembrane emp24 protein transport domain containing 7, tmed5 - transmembrane emp24 protein transport domain containing 5, trappc3 - trafficking protein particle complex 3, trappc6bl - trafficking protein particle complex 6b-like, vti1b - vesicle transport through interaction with t-snares homolog 1b (yeast), stx5al - syntaxin 5a, like, trappc1 - trafficking protein particle complex 1…
GO:0060326	cell chemotaxis	0.000119	0.116	10.79	11599	31	208	6	[ccl25b - chemokine (c-c motif) ligand 25b, cxcl14 - chemokine (c-x-c motif) ligand 14, rac2 - ras-related c3 botulinum toxin substrate 2 (rho family, small gtp binding protein rac2), lgals3l - lectin, galactoside-binding, soluble, 3 (galectin 3)-like, ackr3b - atypical chemokine receptor 3b, ccl-c5a - chemokine ccl-c5a]
GO:0034641	cellular nitrogen compound metabolic process	0.000152	0.131	1.32	11599	1489	1194	202	[prps1b - phosphoribosyl pyrophosphate synthetase 1b, prtfdc1 - phosphoribosyl transferase domain containing 1, txnl4b - thioredoxin-like 4b, polr2l - polymerase (rna) ii (dna directed) polypeptide l, pelo - pelota homolog (drosophila), atp5ib - atp synthase, h+ transporting, mitochondrial f0 complex, subunit e, duplicate b, gstz1 - glutathione s-transferase zeta 1, zgc:55512 - zgc:55512, scnm1 -…
GO:0071674	mononuclear cell migration	0.000249	0.193	14.14	11599	6	547	4	[ccl25b - chemokine (c-c motif) ligand 25b, ccl-c11b - chemokine ccl-c11b, lgals3l - lectin, galactoside-binding, soluble, 3 (galectin 3)-like, ccl-c5a - chemokine ccl-c5a]
GO:0002548	monocyte chemotaxis	0.000249	0.175	14.14	11599	6	547	4	[ccl25b - chemokine (c-c motif) ligand 25b, lgals3l - lectin, galactoside-binding, soluble, 3 (galectin 3)-like, ccl-c11b - chemokine ccl-c11b, ccl-c5a - chemokine ccl-c5a]
GO:0006465	signal peptide processing	0.000345	0.223	30.13	11599	7	165	3	[spcs2 - signal peptidase complex subunit 2 homolog (s. cerevisiae), spcs1 - signal peptidase complex subunit 1 homolog (s. cerevisiae), sec11a - sec11 homolog a (s. cerevisiae)]
GO:0019079	viral genome replication	0.000431	0.257	2319.8	11599	1	5	1	[lamtor5 - late endosomal/lysosomal adaptor, mapk and mtor activator 5]
GO:0000377	RNA splicing, via transesterification reactions with bulged adenosine as nucleophile	0.000467	0.259	2.47	11599	89	1159	22	[zcrb1 - zinc finger cchc-type and rna binding motif 1, txnl4b - thioredoxin-like 4b, snrpe - small nuclear ribonucleoprotein polypeptide e, rsrc1 - arginine/serine-rich coiled-coil 1, syf2 - syf2 homolog, rna splicing factor (s. cerevisiae), snrpb2 - small nuclear ribonucleoprotein polypeptide b2, cdc40 - cell division cycle 40 homolog (s. cerevisiae), snrnp25 - small nuclear ribonucleoprotein 2…
GO:0000375	RNA splicing, via transesterification reactions	0.000467	0.241	2.47	11599	89	1159	22	[zcrb1 - zinc finger cchc-type and rna binding motif 1, txnl4b - thioredoxin-like 4b, snrpe - small nuclear ribonucleoprotein polypeptide e, rsrc1 - arginine/serine-rich coiled-coil 1, syf2 - syf2 homolog, rna splicing factor (s. cerevisiae), snrpb2 - small nuclear ribonucleoprotein polypeptide b2, cdc40 - cell division cycle 40 homolog (s. cerevisiae), snrnp25 - small nuclear ribonucleoprotein 2…
GO:0000398	mRNA splicing, via spliceosome	0.000467	0.226	2.47	11599	89	1159	22	[zcrb1 - zinc finger cchc-type and rna binding motif 1, txnl4b - thioredoxin-like 4b, snrpe - small nuclear ribonucleoprotein polypeptide e, rsrc1 - arginine/serine-rich coiled-coil 1, syf2 - syf2 homolog, rna splicing factor (s. cerevisiae), snrpb2 - small nuclear ribonucleoprotein polypeptide b2, cdc40 - cell division cycle 40 homolog (s. cerevisiae), snrnp25 - small nuclear ribonucleoprotein 2…
GO:0043281	regulation of cysteine-type endopeptidase activity involved in apoptotic process	0.000585	0.266	140.59	11599	33	5	2	[lamtor5 - late endosomal/lysosomal adaptor, mapk and mtor activator 5, pycard - pyd and card domain containing]
GO:2000116	regulation of cysteine-type endopeptidase activity	0.000585	0.252	140.59	11599	33	5	2	[pycard - pyd and card domain containing, lamtor5 - late endosomal/lysosomal adaptor, mapk and mtor activator 5]
GO:0006396	RNA processing	0.000631	0.257	1.59	11599	404	1190	66	[snrpe - small nuclear ribonucleoprotein polypeptide e, txnl4b - thioredoxin-like 4b, syf2 - syf2 homolog, rna splicing factor (s. cerevisiae), cpsf3 - cleavage and polyadenylation specific factor 3, ptcd2 - pentatricopeptide repeat domain 2, zgc:136564 - zgc:136564, thoc7 - tho complex 7, gemin2 - gem (nuclear organelle) associated protein 2, pes - pescadillo, scnm1 - sodium channel modifier 1, …
GO:0034612	response to tumor necrosis factor	0.000703	0.272	11.33	11599	7	585	4	[ggt5a - gamma-glutamyltransferase 5a, ccl25b - chemokine (c-c motif) ligand 25b, ccl-c11b - chemokine ccl-c11b, ccl-c5a - chemokine ccl-c5a]
GO:0016226	iron-sulfur cluster assembly	0.000737	0.272	7	11599	19	523	6	[nfu1 - nfu1 iron-sulfur cluster scaffold homolog (s. cerevisiae), si:ch211-191d15.2 - si:ch211-191d15.2, ciapin1 - cytokine induced apoptosis inhibitor 1, ciao1 - cytosolic iron-sulfur protein assembly 1 homolog (s. cerevisiae), LOC100150438 - iron-sulfur cluster assembly 2 homolog, mitochondrial-like, narfl - nuclear prelamin a recognition factor-like]
GO:0031163	metallo-sulfur cluster assembly	0.000737	0.26	7	11599	19	523	6	[nfu1 - nfu1 iron-sulfur cluster scaffold homolog (s. cerevisiae), si:ch211-191d15.2 - si:ch211-191d15.2, ciapin1 - cytokine induced apoptosis inhibitor 1, ciao1 - cytosolic iron-sulfur protein assembly 1 homolog (s. cerevisiae), LOC100150438 - iron-sulfur cluster assembly 2 homolog, mitochondrial-like, narfl - nuclear prelamin a recognition factor-like]
GO:0034389	lipid droplet organization	0.000907	0.306	8.71	11599	5	1065	4	[rab18a - rab18a, member ras oncogene family, fitm1 - fat storage-inducing transmembrane protein 1, bscl2 - bernardinelli-seip congenital lipodystrophy 2 (seipin), bscl2l - bernardinelli-seip congenital lipodystrophy 2, like]
GO:0060048	cardiac muscle contraction	0.000936	0.302	6.77	11599	20	514	6	[tnnt2d - troponin t2d, cardiac, tnni2b.2 - troponin i, skeletal, fast 2b, tandem duplicate 2, tnni1al - troponin i, skeletal, slow like, tnnt3a - troponin t3a, skeletal, fast, tnnt2e - troponin t2e, cardiac, tnni1c - troponin i, skeletal, slow c]
