# Supplementary material for: Klf9 is a key feedforward regulator of the transcriptomic response to glucocorticoid receptor activity
Source: Sci Rep. 2020 Jul 10;10:11415. doi: 10.1038/s41598-020-68040-z (PMC7351738; doi:10.1038/s41598-020-68040-z)
Supplement: Supplementary file 15 — Supplementary table S11 [file 41598_2020_68040_MOESM15_ESM.xlsx]

## Sheet: Sheet1
#geneID	Gene_name	Chromosome/scaffold_name	Gene_start_(bp)	Gene_end_(bp)	Strand	Gene_description
ENSDARG00000038025	cbx7a	3	24986145	24994617	1	chromobox_homolog_7a_[Source:ZFIN;Acc:ZDB-GENE-050417-400]
ENSDARG00000040277	fbxo32	16	25259313	25272633	1	F-box_protein_32_[Source:ZFIN;Acc:ZDB-GENE-040426-1040]
ENSDARG00000040278	klhl38b	16	25245857	25250414	1	kelch-like_family_member_38b_[Source:ZFIN;Acc:ZDB-GENE-120727-8]
ENSDARG00000068194	klf9	5	26075230	26078165	1	Kruppel-like_factor_9_[Source:ZFIN;Acc:ZDB-GENE-060526-244]
ENSDARG00000074322	si:ch211-194m7.3	25	13191391	13194926	1	si:ch211-194m7.3_[Source:ZFIN;Acc:ZDB-GENE-131121-19]
ENSDARG00000088745	MFAP4_(1_of_many)	1	59073203	59089598	1	microfibril_associated_protein_4_[Source:HGNC_Symbol;Acc:HGNC:7035]
ENSDARG00000089724	cyldb	11	25276748	25291709	1	cylindromatosis_(turban_tumor_syndrome),_b_[Source:ZFIN;Acc:ZDB-GENE-100208-1]
ENSDARG00000091209	ucp3	10	36650222	36656693	1	uncoupling_protein_3_[Source:ZFIN;Acc:ZDB-GENE-040426-1317]
ENSDARG00000093316	adgrf8	20	35719375	35750810	-1	adhesion_G_protein-coupled_receptor_F8_[Source:ZFIN;Acc:ZDB-GENE-130531-41]
ENSDARG00000098736	si:dkey-201i2.4	12	44009628	44018667	-1	si:dkey-201i2.4_[Source:ZFIN;Acc:ZDB-GENE-141215-24]
ENSDARG00000113076	si:ch211-182p11.1	12	43848634	44024244	-1	si:ch211-182p11.1_[Source:ZFIN;Acc:ZDB-GENE-131127-323]
ENSDARG00000117818	CR926130.2	7	936128	964628	1
ENSDARG00000004748	zgc:100868	3	39472342	39488639	-1	zgc:100868_[Source:ZFIN;Acc:ZDB-GENE-040801-33]
ENSDARG00000007769	sult5a1	7	56602521	56606752	-1	sulfotransferase_family_5A,_member_1_[Source:ZFIN;Acc:ZDB-GENE-060929-978]
ENSDARG00000016188	si:ch73-63e15.2	22	17691381	17781213	-1	si:ch73-63e15.2_[Source:ZFIN;Acc:ZDB-GENE-091204-463]
ENSDARG00000028731	stat4	9	41156287	41208343	1	signal_transducer_and_activator_of_transcription_4_[Source:ZFIN;Acc:ZDB-GENE-030616-264]
ENSDARG00000031588	si:dkey-239b22.1	12	38929663	38974869	1	si:dkey-239b22.1_[Source:ZFIN;Acc:ZDB-GENE-131119-12]
ENSDARG00000033684	oxgr1a.1	1	2048047	2051599	-1	oxoglutarate_(alpha-ketoglutarate)_receptor_1a,_tandem_duplicate_1_[Source:ZFIN;Acc:ZDB-GENE-060421-6734]
ENSDARG00000036767	urgcp	19	7682109	7690975	-1	upregulator_of_cell_proliferation_[Source:ZFIN;Acc:ZDB-GENE-120215-160]
ENSDARG00000038668	gbp1	2	42020915	42035307	-1	guanylate_binding_protein_1_[Source:ZFIN;Acc:ZDB-GENE-040718-32]
ENSDARG00000041294	noxo1a	3	62161184	62169060	1	NADPH_oxidase_organizer_1a_[Source:ZFIN;Acc:ZDB-GENE-030131-9700]
ENSDARG00000042816	mmp9	8	24281512	24295947	1	matrix_metallopeptidase_9_[Source:ZFIN;Acc:ZDB-GENE-040426-2132]
ENSDARG00000043093	mpeg1.2	8	19356072	19359834	1	macrophage_expressed_1,_tandem_duplicate_2_[Source:ZFIN;Acc:ZDB-GENE-050522-305]
ENSDARG00000043249	irf1b	21	45626136	45633317	1	interferon_regulatory_factor_1b_[Source:ZFIN;Acc:ZDB-GENE-041114-13]
ENSDARG00000051914	slc14a2	5	52167986	52177850	1	solute_carrier_family_14_(urea_transporter),_member_2_[Source:ZFIN;Acc:ZDB-GENE-030131-4833]
ENSDARG00000052626	AL954655.1	12	46188692	46204837	-1
ENSDARG00000052779	zgc:153932	12	46120836	46145909	-1	zgc:153932_[Source:ZFIN;Acc:ZDB-GENE-070209-223]
ENSDARG00000054160	zgc:113625	10	40786196	40819136	-1	zgc:113625_[Source:ZFIN;Acc:ZDB-GENE-050320-47]
ENSDARG00000056874	lygl1	14	20893065	20898499	1	lysozyme_g-like_1_[Source:ZFIN;Acc:ZDB-GENE-040718-461]
ENSDARG00000059054	pdk2b	19	5674907	5687743	1	pyruvate_dehydrogenase_kinase,_isozyme_2b_[Source:ZFIN;Acc:ZDB-GENE-040426-939]
ENSDARG00000062788	irg1l	14	11427052	11430610	-1	immunoresponsive_gene_1,_like_[Source:ZFIN;Acc:ZDB-GENE-061103-301]
ENSDARG00000067741	itpkcb	18	35429333	35459996	-1	inositol-trisphosphate_3-kinase_Cb_[Source:ZFIN;Acc:ZDB-GENE-080225-27]
ENSDARG00000068951	si:ch211-219a15.4	18	15758375	15768336	1	si:ch211-219a15.4_[Source:ZFIN;Acc:ZDB-GENE-060503-308]
ENSDARG00000070426	chac1	20	28266892	28269462	1	ChaC,_cation_transport_regulator_homolog_1_(E._coli)_[Source:ZFIN;Acc:ZDB-GENE-030131-1957]
ENSDARG00000074150	si:ch211-226h7.5	12	46231498	46252062	-1	si:ch211-226h7.5_[Source:ZFIN;Acc:ZDB-GENE-130531-3]
ENSDARG00000074378	junba	1	51732979	51734535	-1	JunB_proto-oncogene,_AP-1_transcription_factor_subunit_a_[Source:ZFIN;Acc:ZDB-GENE-040426-2172]
ENSDARG00000076196	si:ch211-226h7.6	12	46209859	46228023	-1	si:ch211-226h7.6_[Source:ZFIN;Acc:ZDB-GENE-130531-12]
ENSDARG00000076269	zgc:172131	10	40623414	40628487	1	zgc:172131_[Source:ZFIN;Acc:ZDB-GENE-080204-47]
ENSDARG00000078093	zgc:172065	7	2236317	2242989	1	zgc:172065_[Source:ZFIN;Acc:ZDB-GENE-080214-2]
ENSDARG00000079227	plekhs1	12	30517386	30523229	-1	pleckstrin_homology_domain_containing,_family_S_member_1_[Source:ZFIN;Acc:ZDB-GENE-080204-50]
ENSDARG00000091906	rbp7a	23	29554594	29556844	-1	retinol_binding_protein_7a,_cellular_[Source:ZFIN;Acc:ZDB-GENE-071004-2]
ENSDARG00000092719	AL954655.2	12	46264190	46282243	-1
ENSDARG00000092778	si:ch73-338o16.4	3	5083407	5113772	1	si:ch73-338o16.4_[Source:ZFIN;Acc:ZDB-GENE-131119-14]
ENSDARG00000093082	LO018605.1	1	56595955	56596701	-1
ENSDARG00000093936	si:dkeyp-1h4.6	18	7591381	7593581	1	si:dkeyp-1h4.6_[Source:ZFIN;Acc:ZDB-GENE-060503-841]
ENSDARG00000094104	AL929237.1	20	45989179	45996430	1	si:ch211-213i16.3_[Source:NCBI_gene;Acc:100536429]
ENSDARG00000095245	si:ch211-157j23.2	24	5826005	5838323	1	si:ch211-157j23.2_[Source:ZFIN;Acc:ZDB-GENE-030131-5686]
ENSDARG00000095409	si:ch211-226h7.8	12	46152983	46176115	-1	si:ch211-226h7.8_[Source:ZFIN;Acc:ZDB-GENE-130531-7]
ENSDARG00000097080	si:ch73-181m17.1	12	38983989	39031459	1	si:ch73-181m17.1_[Source:ZFIN;Acc:ZDB-GENE-131122-49]
ENSDARG00000097137	CR753876.1	19	35368602	35369837	1
ENSDARG00000097157	si:ch211-207n23.2	15	29593547	29598679	-1	si:ch211-207n23.2_[Source:ZFIN;Acc:ZDB-GENE-131121-310]
ENSDARG00000097539	si:ch211-39f2.3	12	38878830	38913459	1	si:ch211-39f2.3_[Source:ZFIN;Acc:ZDB-GENE-131126-52]
ENSDARG00000100106	CR385054.1	12	43852970	43982343	-1
ENSDARG00000102758	FO704661.1	8	52479026	52490474	1	gamma-glutamyl_hydrolase_[Source:NCBI_gene;Acc:553228]
ENSDARG00000103199	si:dkey-247k7.2	16	23339062	23346095	-1	si:dkey-247k7.2_[Source:ZFIN;Acc:ZDB-GENE-031118-45]
ENSDARG00000103634	CU914622.2	12	43701777	43711918	-1	si:ch73-329n5.6_[Source:NCBI_gene;Acc:101883339]
ENSDARG00000104399	tppp	22	5478353	5479326	1	tubulin_polymerization_promoting_protein_[Source:ZFIN;Acc:ZDB-GENE-101115-2]
ENSDARG00000104919	si:ch211-153b23.3	14	11430796	11438060	1	si:ch211-153b23.3_[Source:ZFIN;Acc:ZDB-GENE-141216-408]
ENSDARG00000109626	si:ch211-226h7.3	12	46283843	46315898	-1	si:ch211-226h7.3_[Source:ZFIN;Acc:ZDB-GENE-130531-9]
ENSDARG00000109648	si:ch211-147m6.1	25	13180468	13188678	-1	si:ch211-147m6.1_[Source:ZFIN;Acc:ZDB-GENE-131120-57]
ENSDARG00000113315	zgc:153932	12	46098784	46112892	-1	zgc:153932_[Source:ZFIN;Acc:ZDB-GENE-070209-223]
ENSDARG00000117266	FO904966.1	12	46071521	46083500	-1
ENSDARG00000117407	AL954191.1	5	13603536	13616296	1	uncharacterized_LOC101885516_[Source:NCBI_gene;Acc:101885516]
ENSDARG00000001953	pfkfb3	4	25472505	25485404	-1	6-phosphofructo-2-kinase/fructose-2,6-biphosphatase_3_[Source:ZFIN;Acc:ZDB-GENE-040426-2724]
ENSDARG00000002259	ca15c	12	4338298	4346085	-1	carbonic_anhydrase_XV_c_[Source:ZFIN;Acc:ZDB-GENE-061013-737]
ENSDARG00000003203	rhcga	7	14291323	14302716	1	Rh_family,_C_glycoprotein_a_[Source:ZFIN;Acc:ZDB-GENE-070424-81]
ENSDARG00000003820	nr1d2a	16	50089417	50111057	1	nuclear_receptor_subfamily_1,_group_D,_member_2a_[Source:ZFIN;Acc:ZDB-GENE-040504-1]
ENSDARG00000004187	zgc:122979	21	5169154	5174054	1	zgc:122979_[Source:ZFIN;Acc:ZDB-GENE-051127-45]
ENSDARG00000005481	nfkbiaa	20	16881883	16884737	1	nuclear_factor_of_kappa_light_polypeptide_gene_enhancer_in_B-cells_inhibitor,_alpha_a_[Source:ZFIN;Acc:ZDB-GENE-040426-2227]
ENSDARG00000005565	entpd8	6	41038757	41060423	1	ectonucleoside_triphosphate_diphosphohydrolase_8_[Source:ZFIN;Acc:ZDB-GENE-040724-142]
ENSDARG00000006526	fn1b	1	5504128	5543065	-1	fibronectin_1b_[Source:ZFIN;Acc:ZDB-GENE-030131-6545]
ENSDARG00000007693	nfkbiab	17	12942021	12949754	1	nuclear_factor_of_kappa_light_polypeptide_gene_enhancer_in_B-cells_inhibitor,_alpha_b_[Source:ZFIN;Acc:ZDB-GENE-030131-1819]
ENSDARG00000010572	slc25a25a	8	2606068	2616326	-1	solute_carrier_family_25_(mitochondrial_carrier;_phosphate_carrier),_member_25a_[Source:ZFIN;Acc:ZDB-GENE-040426-2396]
ENSDARG00000012903	slc34a2a	1	14432434	14442902	1	solute_carrier_family_34_(type_II_sodium/phosphate_cotransporter),_member_2a_[Source:ZFIN;Acc:ZDB-GENE-000524-1]
ENSDARG00000013522	pck1	6	60055168	60062097	1	phosphoenolpyruvate_carboxykinase_1_(soluble)_[Source:ZFIN;Acc:ZDB-GENE-030909-11]
ENSDARG00000013721	g6pca.2	12	6041575	6048286	1	glucose-6-phosphatase_a,_catalytic_subunit,_tandem_duplicate_2_[Source:ZFIN;Acc:ZDB-GENE-050309-17]
ENSDARG00000013871	slc5a1	10	17135631	17159761	-1	solute_carrier_family_5_(sodium/glucose_cotransporter),_member_1_[Source:ZFIN;Acc:ZDB-GENE-040426-1524]
ENSDARG00000016391	calcoco1b	11	2111582	2131280	-1	calcium_binding_and_coiled-coil_domain_1b_[Source:ZFIN;Acc:ZDB-GENE-031118-126]
ENSDARG00000018621	slc6a19a.1	19	663796	677713	-1	solute_carrier_family_6_(neutral_amino_acid_transporter),_member_19a,_tandem_duplicate_1_[Source:ZFIN;Acc:ZDB-GENE-070620-2]
ENSDARG00000020239	lpin1	17	30442518	30470271	1	lipin_1_[Source:ZFIN;Acc:ZDB-GENE-080722-2]
ENSDARG00000020298	btg2	22	336256	339623	1	B-cell_translocation_gene_2_[Source:ZFIN;Acc:ZDB-GENE-000210-15]
ENSDARG00000020364	fbp1b	5	35458190	35462126	1	fructose-1,6-bisphosphatase_1b_[Source:ZFIN;Acc:ZDB-GENE-021206-11]
ENSDARG00000020876	pdk2a	12	28559408	28570989	-1	pyruvate_dehydrogenase_kinase,_isozyme_2a_[Source:ZFIN;Acc:ZDB-GENE-120910-1]
ENSDARG00000021372	tob1b	12	847187	850457	-1	transducer_of_ERBB2,_1b_[Source:ZFIN;Acc:ZDB-GENE-040426-2151]
ENSDARG00000023151	ucp1	1	53374454	53388914	1	uncoupling_protein_1_[Source:ZFIN;Acc:ZDB-GENE-010503-1]
ENSDARG00000023176	tdo2b	11	34084532	34097437	-1	tryptophan_2,3-dioxygenase_b_[Source:ZFIN;Acc:ZDB-GENE-030131-6014]
ENSDARG00000025428	socs3a	3	57423137	57425961	-1	suppressor_of_cytokine_signaling_3a_[Source:ZFIN;Acc:ZDB-GENE-030131-7349]
ENSDARG00000027249	btg1	4	16536173	16545085	-1	B-cell_translocation_gene_1,_anti-proliferative_[Source:ZFIN;Acc:ZDB-GENE-010726-1]
ENSDARG00000027744	gadd45ba	11	6456146	6457748	1	growth_arrest_and_DNA-damage-inducible,_beta_a_[Source:ZFIN;Acc:ZDB-GENE-040426-1971]
ENSDARG00000028396	fkbp5	6	41096058	41117242	1	FK506_binding_protein_5_[Source:ZFIN;Acc:ZDB-GENE-030616-630]
ENSDARG00000031683	fosab	20	46552311	46554440	-1	v-fos_FBJ_murine_osteosarcoma_viral_oncogene_homolog_Ab_[Source:ZFIN;Acc:ZDB-GENE-031222-4]
ENSDARG00000032619	tob1a	3	18185616	18189283	-1	transducer_of_ERBB2,_1a_[Source:ZFIN;Acc:ZDB-GENE-031030-4]
ENSDARG00000033160	nr1d1	3	23488652	23496223	1	nuclear_receptor_subfamily_1,_group_d,_member_1_[Source:ZFIN;Acc:ZDB-GENE-050105-1]
ENSDARG00000035719	arl5c	3	16134376	16142057	-1	ADP-ribosylation_factor-like_5C_[Source:ZFIN;Acc:ZDB-GENE-040426-1866]
ENSDARG00000036107	txnipa	19	24488403	24492326	1	thioredoxin_interacting_protein_a_[Source:ZFIN;Acc:ZDB-GENE-030804-10]
ENSDARG00000036833	upp2	9	16097812	16109001	-1	uridine_phosphorylase_2_[Source:ZFIN;Acc:ZDB-GENE-040426-830]
ENSDARG00000037012	slc3a2b	21	26720803	26725478	1	solute_carrier_family_3_(amino_acid_transporter_heavy_chain),_member_2b_[Source:ZFIN;Acc:ZDB-GENE-040122-2]
ENSDARG00000037421	egr1	14	21332522	21336385	-1	early_growth_response_1_[Source:ZFIN;Acc:ZDB-GENE-980526-320]
ENSDARG00000037618	ddit4	12	48340133	48342259	1	DNA-damage-inducible_transcript_4_[Source:ZFIN;Acc:ZDB-GENE-031002-35]
ENSDARG00000038095	socs1a	3	26813058	26814953	1	suppressor_of_cytokine_signaling_1a_[Source:ZFIN;Acc:ZDB-GENE-040801-205]
ENSDARG00000038199	cdab	11	3585934	3593118	1	cytidine_deaminase_b_[Source:ZFIN;Acc:ZDB-GENE-040426-1911]
ENSDARG00000039393	si:ch211-240l19.5	4	8042805	8043964	-1	si:ch211-240l19.5_[Source:ZFIN;Acc:ZDB-GENE-041210-327]
ENSDARG00000041540	sult1st2	8	46513743	46525092	-1	sulfotransferase_family_1,_cytosolic_sulfotransferase_2_[Source:ZFIN;Acc:ZDB-GENE-030804-27]
ENSDARG00000041797	cx28.9	20	40744754	40750953	-1	connexin_28.9_[Source:ZFIN;Acc:ZDB-GENE-041114-200]
ENSDARG00000042953	cyp2n13	20	25515259	25522911	-1	cytochrome_P450,_family_2,_subfamily_N,_polypeptide_13_[Source:ZFIN;Acc:ZDB-GENE-041001-158]
ENSDARG00000044528	slc15a1b	6	12556427	12588044	-1	solute_carrier_family_15_(oligopeptide_transporter),_member_1b_[Source:ZFIN;Acc:ZDB-GENE-030131-4661]
ENSDARG00000055276	rel	13	25795511	25819825	-1	v-rel_avian_reticuloendotheliosis_viral_oncogene_homolog_[Source:ZFIN;Acc:ZDB-GENE-040718-255]
ENSDARG00000055752	npas4a	14	30636955	30642819	-1	neuronal_PAS_domain_protein_4a_[Source:ZFIN;Acc:ZDB-GENE-060616-396]
ENSDARG00000057671	epas1b	13	8375612	8446341	-1	endothelial_PAS_domain_protein_1b_[Source:ZFIN;Acc:ZDB-GENE-060607-11]
ENSDARG00000075666	tsc22d3	14	27998756	28001986	-1	TSC22_domain_family,_member_3_[Source:ZFIN;Acc:ZDB-GENE-040426-1433]
ENSDARG00000077473	mych	6	50451337	50454833	1	myelocytomatosis_oncogene_homolog_[Source:ZFIN;Acc:ZDB-GENE-030219-51]
ENSDARG00000077799	egr4	23	45579497	45581626	1	early_growth_response_4_[Source:ZFIN;Acc:ZDB-GENE-080204-90]
ENSDARG00000086881	ier2b	11	31038409	31039533	-1	immediate_early_response_2b_[Source:ZFIN;Acc:ZDB-GENE-030131-8244]
ENSDARG00000087178	scpp9	1	43969797	43973068	-1	secretory_calcium-binding_phosphoprotein_9_[Source:ZFIN;Acc:ZDB-GENE-090424-3]
ENSDARG00000087303	cebpd	24	35564668	35565927	1	CCAAT_enhancer_binding_protein_delta_[Source:ZFIN;Acc:ZDB-GENE-020111-4]
ENSDARG00000087911	psme4a	13	35689749	35744963	1	proteasome_activator_subunit_4a_[Source:ZFIN;Acc:ZDB-GENE-091204-452]
ENSDARG00000090416	scpp1	1	37379063	37383741	-1	secretory_calcium-binding_phosphoprotein_1_[Source:ZFIN;Acc:ZDB-GENE-090424-1]
ENSDARG00000092553	slc25a5	14	32881625	32884138	-1	solute_carrier_family_25_(mitochondrial_carrier;_adenine_nucleotide_translocator),_member_5_[Source:ZFIN;Acc:ZDB-GENE-020419-9]
ENSDARG00000094696	si:dkey-201c13.2	5	26079178	26083142	1	si:dkey-201c13.2_[Source:ZFIN;Acc:ZDB-GENE-060526-243]
ENSDARG00000094719	CR318588.3	18	7569329	7572139	1	uncharacterized_LOC101884954_[Source:NCBI_gene;Acc:101884954]
ENSDARG00000096445	si:ch211-214p16.3	17	25649939	25737452	-1	si:ch211-214p16.3_[Source:ZFIN;Acc:ZDB-GENE-120709-93]
ENSDARG00000097205	ulk2	15	20843161	20894776	1	unc-51_like_autophagy_activating_kinase_2_[Source:ZFIN;Acc:ZDB-GENE-090218-30]
ENSDARG00000098761	rgs2	22	24246213	24248420	-1	regulator_of_G_protein_signaling_2_[Source:ZFIN;Acc:ZDB-GENE-040718-410]
ENSDARG00000098995	cyp2k6	3	12816362	12826387	1	cytochrome_P450,_family_2,_subfamily_K,_polypeptide_6_[Source:ZFIN;Acc:ZDB-GENE-040426-1571]
ENSDARG00000099195	ier2a	3	33761549	33762726	1	immediate_early_response_2a_[Source:ZFIN;Acc:ZDB-GENE-030131-9126]
ENSDARG00000099819	sb:cb1058	7	25033924	25040976	1	sb:cb1058_[Source:ZFIN;Acc:ZDB-GENE-040108-9]
ENSDARG00000100265	rhcgb	25	8581541	8602437	-1	Rh_family,_C_glycoprotein_b_[Source:ZFIN;Acc:ZDB-GENE-040426-2595]
ENSDARG00000100515	dusp1	14	15760253	15763648	-1	dual_specificity_phosphatase_1_[Source:ZFIN;Acc:ZDB-GENE-040426-2018]
ENSDARG00000100792	zgc:154142	1	50794669	50838160	-1	zgc:154142_[Source:ZFIN;Acc:ZDB-GENE-070615-2]
ENSDARG00000102020	pnpla3	4	8780179	8795250	-1	patatin-like_phospholipase_domain_containing_3_[Source:ZFIN;Acc:ZDB-GENE-040718-27]
ENSDARG00000102364	si:dkey-202l22.6	15	12004777	12011390	-1	si:dkey-202l22.6_[Source:ZFIN;Acc:ZDB-GENE-131121-181]
ENSDARG00000104172	diabloa	15	14854666	14858189	1	diablo,_IAP-binding_mitochondrial_protein_a_[Source:ZFIN;Acc:ZDB-GENE-040426-1303]
ENSDARG00000104177	cpne3	24	31374324	31404622	1	copine_III_[Source:ZFIN;Acc:ZDB-GENE-040426-763]
ENSDARG00000104773	junbb	3	7654655	7656059	-1	JunB_proto-oncogene,_AP-1_transcription_factor_subunit_b_[Source:ZFIN;Acc:ZDB-GENE-040426-2666]
ENSDARG00000004954	grna	3	29914427	29941357	-1	granulin_a_[Source:ZFIN;Acc:ZDB-GENE-030131-8434]
ENSDARG00000016939	itgb2	9	44961138	44983666	-1	integrin,_beta_2_[Source:ZFIN;Acc:ZDB-GENE-110411-4]
ENSDARG00000023188	lcp1	9	56251000	56272465	-1	lymphocyte_cytosolic_protein_1_(L-plastin)_[Source:ZFIN;Acc:ZDB-GENE-991213-5]
ENSDARG00000038424	si:dkey-8k3.2	16	16665203	16701718	-1	si:dkey-8k3.2_[Source:ZFIN;Acc:ZDB-GENE-100922-98]
ENSDARG00000051912	zgc:152945	16	2394193	2414063	-1	zgc:152945_[Source:ZFIN;Acc:ZDB-GENE-060929-800]
ENSDARG00000054968	cd40	23	37823560	37835794	-1	CD40_molecule,_TNF_receptor_superfamily_member_5_[Source:ZFIN;Acc:ZDB-GENE-090313-95]
ENSDARG00000056615	cybb	11	29795155	29818866	-1	cytochrome_b-245,_beta_polypeptide_(chronic_granulomatous_disease)_[Source:ZFIN;Acc:ZDB-GENE-040426-1380]
ENSDARG00000058731	slc2a6	8	12854105	12867434	-1	solute_carrier_family_2_(facilitated_glucose_transporter),_member_6_[Source:ZFIN;Acc:ZDB-GENE-081104-301]
ENSDARG00000071216	si:ch211-133n4.9	19	3300795	3303995	-1	si:ch211-133n4.9_[Source:ZFIN;Acc:ZDB-GENE-070424-126]
ENSDARG00000071437	ptprc	22	22977268	23067859	-1	protein_tyrosine_phosphatase,_receptor_type,_C_[Source:ZFIN;Acc:ZDB-GENE-050208-585]
ENSDARG00000088689	si:ch211-201o1.1	16	152182	168150	1	si:ch211-201o1.1_[Source:ZFIN;Acc:ZDB-GENE-120709-60]
ENSDARG00000090352	CR855311.1	16	31623975	31628687	-1	uncharacterized_LOC101883708_[Source:NCBI_gene;Acc:101883708]
ENSDARG00000090730	cfbl	21	27448856	27461206	1	complement_factor_b,_like_[Source:ZFIN;Acc:ZDB-GENE-030131-2319]
ENSDARG00000090890	cmklr1	5	20570573	20590795	1	chemokine-like_receptor_1_[Source:ZFIN;Acc:ZDB-GENE-060526-126]
ENSDARG00000105829	CR788316.4	4	72500840	72513569	-1	neoverrucotoxin_subunit_beta-like_[Source:NCBI_gene;Acc:100004951]
